# Supplementary material for: Factors driving metabolic diversity in the budding yeast subphylum
Source: BMC Biol. 2018 Mar 2;16:26. doi: 10.1186/s12915-018-0498-3 (PMC5833115; doi:10.1186/s12915-018-0498-3)
Supplement: Supplementary file 1 — Table S1. Growth validation of 240 yeasts on four carbon sources. Growth on a carbon source was scored as 1, while no growth was scored as 0. Cases where our data did not match The Yeasts: A Taxonomic Study are indicated with an X. A summary, including the counts of mismatched data, proportion of mismatches, and percentage correct, is given below each column. (XLSX 17 kb) [file 12915_2018_498_MOESM1_ESM.xlsx]

## Sheet: SupplementaryTable1
Strain	Sucrose	Galactose	Maltose	Raffinose
Aciculoconidium aculeatum	0	0	1	0
Ambrosiozyma oregonensis	1	0	1	1
Ambrosiozyma monospora	1	0	1	0
Ambrosiozyma philentoma	1	0	1	0
Babjeviella inositovora	1	1	1	0
Barnettozyma californica	1	X	1	0
Barnettozyma hawaiiensis	X	0	0	0
Barnettozyma populi	0	0	0	0
Barnettozyma pratensis	1	1	1	0
Barnettozyma salicaria	0	X	X	X
Blastobotrys adeninivorans	1	1	1	1
Blastobotrys americana	0	1	0	1
Blastobotrys mokoenaii	1	1	1	0
Blastobotrys muscicola	1	1	1	0
Blastobotrys peoriensis	1	1	1	1
Blastobotrys proliferans	1	1	1	1
Blastobotrys raffinofermentans	1	X	1	1
Blastobotrys serpentis	1	1	1	1
Botryozyma nematodophila	0	0	0	0
Brettanomyces custersianus	0	0	0	0
Candida albicans	1	1	1	0
Candida apicola	1	0	0	1
Candida arabinofermentans	0	0	0	1
Candida athensensis	1	1	1	0
Candida azyma	1	1	1	0
Candida boidinii	1	X	0	X
Suhomyces (Candida) canberraensis	1	1	1	0
Candida carpophila	1	1	1	1
Teunomyces cretensis	1	1	1	0
Candida dubliniensis	1	1	X	0
Suhomyces emberorum	1	1	1	X
Candida fructus	1	0	0	0
Candida glabrata	1	0	0	0
Candida gorgasii	1	X	1	0
Candida gotoi	1	1	1	1
Candida hispaniensis	X	0	X	0
Candida homilentoma	1	1	1	0
Candida incommunis	1	1	1	X
Candida infanticola	X	1	0	0
Candida intermedia	1	1	1	1
Candida montana	0	0	0	0
Candida mycetangii	1	0	1	1
Candida orba	0	0	0	0
Candida oregonensis	1	0	1	1
Candida orthopsilosis	1	1	1	0
Candida parapsilosis	1	1	1	0
Suhomyces pyralidae	1	1	1	X
Candida restingae	1	X	1	1
Candida rhagii	1	1	1	1
Candida schatavii	1	X	0	0
Candida sojae	1	1	1	0
Candida sorboxylosa	1	0	0	0
Candida succiphila	1	1	0	0
Candida tammaniensis	1	1	1	0
Candida tenuis	1	1	1	0
Candida tropicalis	1	1	1	0
Candida vartiovaarae	1	0	1	0
Candida versatilis	0	1	1	0
Cephaloascus albidus	1	1	0	1
Cephaloascus fragrans	X	1	0	0
Citeromyces matritensis	1	0	1	1
Citeromyces siamensis	1	0	1	1
Clavispora lusitaniae	1	1	0	0
Cyberlindnera americana	1	0	1	0
Cyberlindnera fabianii	1	0	1	1
Cyberlindnera jadinii	1	0	1	1
Cyberlindnera maclaurae	1	0	1	1
Cyberlindnera misumaiensis	1	X	X	X
Cyberlindnera mrakii	1	X	1	1
Cyberlindnera petersonii	1	0	1	1
Cyberlindnera saturnus	1	X	1	1
Cyberlindnera suaveolens	1	X	0	1
Danielozyma (Candida) ontarioensis	1	X	1	1
Debaryomyces fabryi	1	1	1	1
Debaryomyces hansenii	1	1	1	1
Debaryomyces maramus	1	1	1	1
Debaryomyces nepalensis	1	1	1	1
Debaryomyces prosopidis	1	1	1	1
Debaryomyces subglobosus	1	1	1	1
Brettanomyces (Dekkera) anomalus	1	X	1	0
Dipodascus albidus	0	1	0	0
Geotrichum candidum	1	1	0	0
Groenewaldozyma salmanticensis	1	1	1	1
Hanseniaspora clermontiae	1	0	0	0
Hanseniaspora osmophila	1	0	1	0
Hanseniaspora pseudoguilliermondii	1	0	0	0
Hanseniaspora valbyensis	1	0	0	0
Hanseniaspora vineae	1	0	1	0
Hansenisapora uvarum	0	0	0	0
Hyphopichia burtonii	1	1	1	1
Hyphopichia heimii	1	1	1	X
Kazachstania kunashirensis	1	1	0	0
Kazachstania martiniae	1	1	0	0
Kazachstania naganishii	1	1	0	1
Kazachstania siamensis	1	1	0	0
Kazachstania spencerorum	1	1	0	0
Kazachstania transvaalensis	1	1	0	0
Kazachstania turicensis_2	1	1	0	0
Kazachstania unispora	1	1	0	0
Kluveromyces lactis var. lactis	1	1	0	1
Kluyveromyces aestuarii	1	1	0	1
Kluyveromyces dobzhanskii	1	1	1	1
Kluyveromyces marxianus	1	X	0	1
Kodamaea laetipori	1	0	1	0
Kodamaea ohmeri	1	1	1	1
Komagataella pastoris	1	0	0	X
Komagataella pseudopastoris	1	X	X	X
Kregervanrija delftensis	1	0	0	0
Kuraishia capsulata	1	0	1	0
Kuraishia molischiana	1	0	1	0
Kurtzmaniella cleridarum	1	1	1	0
Lachancea cidri	1	1	1	1
Lachancea fermentati	1	1	1	1
Lachancea kluyveri	1	1	X	1
Lachancea meyersii	1	X	1	1
Lachancea thermotolerans	1	0	1	1
Lachancea waltii	1	0	0	1
Lipomyces arxii	0	1	0	0
Lipomyces doorenjongii	0	1	1	0
Lipomyces japonicus	0	1	0	0
Lipomyces oligophaga	0	1	0	0
Lipomyces starkeyi	0	1	1	1
Lipomyces suomiensis	0	1	0	0
Lodderomyces elongisporus	1	1	1	0
Magnusiomyces tetrasperma	1	1	0	0
Metschnikowia bicuspidata var. bicuspidata	1	X	1	0
Metschnikowia borealis	1	1	1	0
Metschnikowia cerradonensis	1	1	1	0
Metschnikowia dekortorum	1	1	1	0
Metschnikowia hamakuensis	1	1	1	0
Metschnikowia hawaiiensis	1	1	1	0
Metschnikowia hibisci	1	1	1	0
Metschnikowia ipomoeae	0	0	X	0
Metschnikowia kamakouana	1	1	1	0
Metschnikowia kipukae	1	1	1	0
Metschnikowia lockheadii	1	1	1	0
Metschnikowia mauinuiana	1	1	1	0
Metschnikowia similis	1	X	1	0
Meyerozyma caribbica	1	1	1	1
Meyerozyma guilliermondii	1	1	1	1
Middelhovenomyces tepae	0	0	1	0
Millerozyma acaciae	1	1	1	1
Nakaseomyces bacillisporus	1	0	0	X
Nakaseomyces bracarensis	1	0	0	0
Nakaseomyces castelii	0	0	0	0
Nakaseomyces delphensis	1	0	0	0
Nakaseomyces nivariensis	1	0	0	0
Nakazawaea holstii	1	1	1	0
Nakazawaea peltata	1	1	1	0
Naumovozyma castellii	1	1	0	0
Ogataea glucozyma	1	0	0	0
Ogataea henricii	0	0	0	0
Ogataea kodamae	1	0	0	0
Ogataea methanicola	1	X	0	0
Ogataea methylivora	1	0	1	1
Ogataea minuata	1	0	0	0
Ogataea naganishii	1	1	1	0
Ogataea nitratoversa	1	0	0	0
Ogataea nonfermentans	0	0	0	0
Ogataea philodendra	0	0	0	0
Ogataea pilisensis	1	0	0	0
Ogataea pini	0	0	0	0
Ogataea polymorpha	1	0	1	0
Ogataea populiabae	0	0	0	0
Ogataea ramenticola	1	1	0	0
Ogataea trehaloabstinens	0	0	0	0
Ogataea trehalophila	1	0	0	0
Ogataea zsoltii	1	0	0	X
Pachysolen tannophilus	1	1	0	X
Peterozyma toletana	1	0	1	0
Peterozyma xylosa	0	0	1	0
Phaffomyces antillensis	0	0	0	0
Phaffomyces opuntiae	0	0	0	0
Pichia exigua	1	0	0	0
Pichia heedii	0	0	0	0
Pichia kudriavzevii	1	0	0	X
Pichia membranifaciens	0	0	0	0
Pichia nakasei	1	0	0	0
Pichia norvegensis	1	X	0	0
Pichia occidentalis	1	0	0	X
Pichia terricola	1	0	0	0
Priceomyces carsonii	1	1	1	1
Priceomyces haplophilus	X	1	0	0
Saccharomyces arboricola	0	1	0	1
Saccharomyces cerevisiae	1	1	1	1
Saccharomyces eubayanus	1	1	1	1
Saccharomyces mikatae	1	1	1	1
Saccharomyces paradoxus	1	1	1	1
Saccharomyces uvarum_1	1	1	1	1
Saccharomyces uvarum_1	1	1	1	1
Saccharomycopsis capsularis	0	0	1	0
Saccharomyces kudriavzevii	1	1	1	1
Saturnispora dispora	1	0	0	0
Saturnispora hagleri	1	0	0	0
Saturnispora mendoncae	1	0	0	0
Saturnispora saitoi	1	0	0	0
Saturnispora silvae	1	0	0	0
Saturnispora zaruensis	1	0	0	0
Scheffersomyces lignosus	1	1	1	1
Scheffersomyces stipitis	1	1	1	X
Spathospora passalidarum	1	1	1	0
Sporopachydermia lactativora	0	0	0	0
Sporopachydermia quercuum	1	0	0	0
Starmera amethionina	0	0	0	0
Starmera quercuum	1	0	0	0
Starmerella bombicola	1	0	0	0
Suhomyces tanzawaensis	1	1	1	0
Tetrapisispora fleetii	1	1	0	0
Tetrapisispora iriomotensis	1	1	0	0
Tetrapisispora namnaonensis	1	1	0	0
Tetrapisispora phaffii	1	1	0	0
Teunomyces kruisii	1	1	1	0
Tortispora caseinolytica	0	1	0	0
Torulaspora delbrueckii	1	1	0	0
Torulaspora franciscae	1	1	1	1
Torulaspora maleeae	1	1	1	1
Torulaspora microellipsoides	1	1	0	1
Torulaspora pretoriensis	1	X	1	1
Trigonopsis variabilis	0	1	0	0
Trigonopsis vinaria	0	1	0	0
Vanderwaltozyma polyspora	1	X	0	X
Wickerhamia fluorescens	1	1	0	1
Wickerhamiella cacticola	X	1	0	0
Wickerhamiella domercqiae	0	0	0	0
Wickerhamomyces alni	0	0	1	0
Wickerhamomyces anomalus	1	0	1	1
Wickerhamomyces bovis	1	1	1	X
Wickerhamomyces canadensis	0	0	1	0
Wickerhamomyces ciferii	1	X	1	1
Wickerhamomyces hampshirensis	1	0	1	0
Yamadazyma nakazawae	1	1	1	X
Yamadazyma philogaea	1	X	1	0
Yamadazyma scolyti	1	1	1	X
Yarrowia (Candida) deformans	X	0	0	0
Yarrowia lipolytica	0	1	0	0
Zygoascus meyerae	1	1	1	0
Zygosaccharomyces bisporus	1	0	0	0
Zygosaccharomyces kombuchaensis	1	1	1	0
Zygosaccharomyces rouxii	1	0	0	0
Zygotorulaspora florentina	1	1	1	1
	Sucrose	Galactose	Maltose	Raffinose
Total Mismatch ("X")	7	24	7	19
Proportion Mismatch	0.0291667	0.1	0.0291667	0.0791667
Percent Correct (%)	97.0833	90	97.0833	92.0833
