# Supplementary material for: Factors driving metabolic diversity in the budding yeast subphylum
Source: BMC Biol. 2018 Mar 2;16:26. doi: 10.1186/s12915-018-0498-3 (PMC5833115; doi:10.1186/s12915-018-0498-3)
Supplement: Supplementary file 2 — Table S2. All pairwise trait associations. The “Direction” column indicates whether a trait association was classified as a positive, negative, or random association. The expected value is the average value from the randomized data (n = 10,000). (XLSX 75 kb) [file 12915_2018_498_MOESM2_ESM.xlsx]

## Sheet: SupplementaryTable2
Trait_A	Trait_B	Observed	Expected	Padj. (q)	TraitDiff	AbsDiff	Direction
Glucose Fermentation	Galactose Fermentation	255	230.178	< 0.000001	24.8219	24.8219	Positive
Glucose Fermentation	Sucrose Fermentation	203	183.264	< 0.000001	19.7364	19.7364	Positive
Glucose Fermentation	Maltose Fermentation	153	139.99	< 0.000001	13.0099	13.0099	Positive
Glucose Fermentation	Lactose Fermentation	10	9.1537	1	0.8463	0.8463	Random
Glucose Fermentation	Raffinose Fermentation	116	104.337	0.00191186	11.6632	11.6632	Positive
Glucose Fermentation	Trehalose Fermentation	251	228.843	< 0.000001	22.1571	22.1571	Positive
Glucose Fermentation	Inulin	64	69.2148	1	-5.2148	5.2148	Random
Glucose Fermentation	Sucrose	403	396.277	0.448597	6.7233	6.7233	Random
Glucose Fermentation	Raffinose	176	180.455	1	-4.4553	4.4553	Random
Glucose Fermentation	Melibiose	580	548.376	< 0.000001	31.624	31.624	Negative
Glucose Fermentation	Galactose	406	417.132	1	-11.1323	11.1323	Random
Glucose Fermentation	Lactose	566	542.6	0.00457297	23.3996	23.3996	Negative
Glucose Fermentation	Trehalose	450	450.45	1	-0.4495	0.4495	Random
Glucose Fermentation	Maltose	384	382.969	1	1.0315	1.0315	Random
Glucose Fermentation	Melezitose	315	313.401	1	1.5989	1.5989	Random
Glucose Fermentation	Methyl-α-D-glucoside	324	325.347	1	-1.347	1.347	Random
Glucose Fermentation	Soluble Starch	533	503.999	0.00326957	29.0014	29.0014	Negative
Glucose Fermentation	Cellobiose	391	396.5	1	-5.5003	5.5003	Random
Glucose Fermentation	Salicin	391	396.25	1	-5.2501	5.2501	Random
Glucose Fermentation	L-Sorbose	422	368.43	< 0.000001	53.5702	53.5702	Negative
Glucose Fermentation	L-Rhamnose	514	490.612	0.032712	23.3882	23.3882	Negative
Glucose Fermentation	D-Xylose	315	285.645	0.0149494	29.3552	29.3552	Negative
Glucose Fermentation	L-Arabinose	461	427.914	< 0.000001	33.0858	33.0858	Negative
Glucose Fermentation	D-Arabinose	495	460.051	< 0.000001	34.949	34.949	Negative
Glucose Fermentation	D-Ribose	263	271.869	1	-8.8692	8.8692	Random
Glucose Fermentation	Methanol	41	45.5138	1	-4.5138	4.5138	Random
Glucose Fermentation	Ethanol	517	525.811	1	-8.8105	8.8105	Random
Glucose Fermentation	Glycerol	531	537.202	1	-6.2021	6.2021	Random
Glucose Fermentation	Erythritol	494	464.303	0.00742105	29.6968	29.6968	Negative
Glucose Fermentation	Ribitol	335	308.148	0.0433846	26.8522	26.8522	Negative
Glucose Fermentation	Galactitol	569	545.823	< 0.000001	23.1772	23.1772	Negative
Glucose Fermentation	D-Mannitol	488	497.841	1	-9.8411	9.8411	Random
Glucose Fermentation	D-Glucitol	270	247.417	0.032712	22.583	22.583	Negative
Glucose Fermentation	myo-Inositol	608	573.255	< 0.000001	34.7452	34.7452	Negative
Glucose Fermentation	DL-Lactate	279	288.637	1	-9.6371	9.6371	Random
Glucose Fermentation	Succinate	492	500.613	1	-8.6129	8.6129	Random
Glucose Fermentation	Citrate	381	388.748	1	-7.7477	7.7477	Random
Glucose Fermentation	D-Gluconate	381	381.706	1	-0.706	0.706	Random
Glucose Fermentation	D-Glucosamine	275	264.428	0.0919754	10.5723	10.5723	Random
Glucose Fermentation	Nitrate	75	82.0706	1	-7.0706	7.0706	Random
Glucose Fermentation	Vitamin-free	83	92.152	1	-9.152	9.152	Random
Glucose Fermentation	2-Keto-D-gluconate	304	305.674	1	-1.6743	1.6743	Random
Glucose Fermentation	Starch formation	621	603.01	< 0.000001	17.99	17.99	Negative
Glucose Fermentation	Growth at 19°C	604	603.872	1	0.1282	0.1282	Random
Glucose Fermentation	Growth at 25°C	604	603.772	1	0.2278	0.2278	Random
Glucose Fermentation	Growth at 30°C	578	575.971	0.854321	2.029	2.029	Random
Glucose Fermentation	Growth at 37°C	269	275.248	1	-6.2479	6.2479	Random
Galactose Fermentation	Sucrose Fermentation	116	103.502	0.06768	12.4984	12.4984	Random
Galactose Fermentation	Maltose Fermentation	109	92.3299	0.00191186	16.6701	16.6701	Positive
Galactose Fermentation	Lactose Fermentation	10	7.2519	0.238837	2.7481	2.7481	Random
Galactose Fermentation	Raffinose Fermentation	70	60.9914	0.156465	9.0086	9.0086	Random
Galactose Fermentation	Trehalose Fermentation	158	136.473	< 0.000001	21.5268	21.5268	Positive
Galactose Fermentation	Inulin	35	38.6333	1	-3.6333	3.6333	Random
Galactose Fermentation	Sucrose	191	191.336	1	-0.3358	0.3358	Random
Galactose Fermentation	Raffinose	100	99.2075	1	0.7925	0.7925	Random
Galactose Fermentation	Melibiose	51	51.4315	1	-0.4315	0.4315	Random
Galactose Fermentation	Galactose	253	222.326	< 0.000001	30.6745	30.6745	Positive
Galactose Fermentation	Lactose	56	54.9132	1	1.0868	1.0868	Random
Galactose Fermentation	Trehalose	222	217.556	0.668717	4.4439	4.4439	Random
Galactose Fermentation	Maltose	186	188.688	1	-2.688	2.688	Random
Galactose Fermentation	Melezitose	152	157.289	1	-5.2894	5.2894	Random
Galactose Fermentation	Methyl-α-D-glucoside	172	171.688	1	0.3117	0.3117	Random
Galactose Fermentation	Soluble Starch	69	76.4258	1	-7.4258	7.4258	Random
Galactose Fermentation	Cellobiose	176	187.605	1	-11.6046	11.6046	Random
Galactose Fermentation	Salicin	395	367.591	0.0409176	27.4088	27.4088	Negative
Galactose Fermentation	L-Sorbose	400	366.795	0.0170512	33.2054	33.2054	Negative
Galactose Fermentation	L-Rhamnose	65	77.0704	1	-12.0704	12.0704	Random
Galactose Fermentation	D-Xylose	191	202.809	1	-11.8086	11.8086	Random
Galactose Fermentation	L-Arabinose	125	128.668	1	-3.6685	3.6685	Random
Galactose Fermentation	D-Arabinose	102	107.616	1	-5.6163	5.6163	Random
Galactose Fermentation	D-Ribose	147	147.745	1	-0.7451	0.7451	Random
Galactose Fermentation	Methanol	299	279.149	0.0114228	19.851	19.851	Negative
Galactose Fermentation	Ethanol	221	229.968	1	-8.9679	8.9679	Random
Galactose Fermentation	Glycerol	231	236.336	1	-5.3362	5.3362	Random
Galactose Fermentation	Erythritol	99	104.233	1	-5.2329	5.2329	Random
Galactose Fermentation	Ribitol	193	196.114	1	-3.1136	3.1136	Random
Galactose Fermentation	Galactitol	48	50.359	1	-2.359	2.359	Random
Galactose Fermentation	D-Mannitol	217	225.788	1	-8.7884	8.7884	Random
Galactose Fermentation	D-Glucitol	468	442.495	0.0188	25.5054	25.5054	Negative
Galactose Fermentation	myo-Inositol	24	30.951	1	-6.951	6.951	Random
Galactose Fermentation	DL-Lactate	122	135.733	1	-13.733	13.733	Random
Galactose Fermentation	Succinate	213	222.734	1	-9.7339	9.7339	Random
Galactose Fermentation	Citrate	402	373.536	0.046385	28.4644	28.4644	Negative
Galactose Fermentation	D-Gluconate	175	181.508	1	-6.5084	6.5084	Random
Galactose Fermentation	D-Glucosamine	154	146.257	0.385703	7.743	7.743	Random
Galactose Fermentation	Nitrate	324	291.81	< 0.000001	32.1898	32.1898	Negative
Galactose Fermentation	Vitamin-free	43	49.5632	1	-6.5632	6.5632	Random
Galactose Fermentation	2-Keto-D-gluconate	154	155.927	1	-1.9269	1.9269	Random
Galactose Fermentation	Starch formation	0	4.4985	1	-4.4985	4.4985	Random
Galactose Fermentation	Growth at 19°C	255	254.801	1	0.1989	0.1989	Random
Galactose Fermentation	Growth at 25°C	255	254.772	1	0.2281	0.2281	Random
Galactose Fermentation	Growth at 30°C	247	246.104	1	0.8961	0.8961	Random
Galactose Fermentation	Growth at 37°C	115	129.116	1	-14.1156	14.1156	Random
Sucrose Fermentation	Maltose Fermentation	114	86.5781	< 0.000001	27.4219	27.4219	Positive
Sucrose Fermentation	Lactose Fermentation	7	5.3032	0.680415	1.6968	1.6968	Random
Sucrose Fermentation	Raffinose Fermentation	114	72.783	< 0.000001	41.217	41.217	Positive
Sucrose Fermentation	Trehalose Fermentation	104	98.5895	0.590473	5.4105	5.4105	Random
Sucrose Fermentation	Inulin	51	41.276	0.0516561	9.724	9.724	Random
Sucrose Fermentation	Sucrose	200	172.536	< 0.000001	27.4645	27.4645	Positive
Sucrose Fermentation	Raffinose	136	103.072	< 0.000001	32.9276	32.9276	Positive
Sucrose Fermentation	Melibiose	42	42.9265	1	-0.9265	0.9265	Random
Sucrose Fermentation	Galactose	150	156.447	1	-6.4475	6.4475	Random
Sucrose Fermentation	Lactose	32	38.5339	1	-6.5339	6.5339	Random
Sucrose Fermentation	Trehalose	170	170.905	1	-0.9052	0.9052	Random
Sucrose Fermentation	Maltose	166	158.58	0.335882	7.4197	7.4197	Random
Sucrose Fermentation	Melezitose	144	136.574	0.381349	7.4256	7.4256	Random
Sucrose Fermentation	Methyl-α-D-glucoside	148	142.349	0.57575	5.6511	5.6511	Random
Sucrose Fermentation	Soluble Starch	60	64.5745	1	-4.5745	4.5745	Random
Sucrose Fermentation	Cellobiose	415	389.406	0.0446943	25.5944	25.5944	Negative
Sucrose Fermentation	Salicin	136	148.744	1	-12.7436	12.7436	Random
Sucrose Fermentation	L-Sorbose	430	388.182	< 0.000001	41.8182	41.8182	Negative
Sucrose Fermentation	L-Rhamnose	57	65.3449	1	-8.3449	8.3449	Random
Sucrose Fermentation	D-Xylose	479	435.079	< 0.000001	43.9206	43.9206	Negative
Sucrose Fermentation	L-Arabinose	88	99.5224	1	-11.5224	11.5224	Random
Sucrose Fermentation	D-Arabinose	327	285.856	< 0.000001	41.1438	41.1438	Negative
Sucrose Fermentation	D-Ribose	351	316.527	0.00326957	34.473	34.473	Negative
Sucrose Fermentation	Methanol	259	237.035	< 0.000001	21.9648	21.9648	Negative
Sucrose Fermentation	Ethanol	180	185.698	1	-5.698	5.698	Random
Sucrose Fermentation	Glycerol	187	190.414	1	-3.4143	3.4143	Random
Sucrose Fermentation	Erythritol	308	273.677	0.00326957	34.3234	34.3234	Negative
Sucrose Fermentation	Ribitol	435	397.91	< 0.000001	37.09	37.09	Negative
Sucrose Fermentation	Galactitol	30	37.3011	1	-7.3011	7.3011	Random
Sucrose Fermentation	D-Mannitol	176	182.639	1	-6.639	6.639	Random
Sucrose Fermentation	D-Glucitol	494	474.043	0.0409176	19.957	19.957	Negative
Sucrose Fermentation	myo-Inositol	248	228.78	0.0137561	19.2198	19.2198	Negative
Sucrose Fermentation	DL-Lactate	120	118.457	1	1.5431	1.5431	Random
Sucrose Fermentation	Succinate	527	500.948	0.00457297	26.0516	26.0516	Negative
Sucrose Fermentation	Citrate	138	148.291	1	-10.2911	10.2911	Random
Sucrose Fermentation	D-Gluconate	141	146.497	1	-5.4967	5.4967	Random
Sucrose Fermentation	D-Glucosamine	91	102.704	1	-11.7043	11.7043	Random
Sucrose Fermentation	Nitrate	29	33.333	1	-4.333	4.333	Random
Sucrose Fermentation	Vitamin-free	46	46.0097	1	-0.0097	0.0097	Random
Sucrose Fermentation	2-Keto-D-gluconate	110	119.1	1	-9.0998	9.0998	Random
Sucrose Fermentation	Starch formation	1	3.9734	1	-2.9734	2.9734	Random
Sucrose Fermentation	Growth at 19°C	202	202.483	1	-0.4829	0.4829	Random
Sucrose Fermentation	Growth at 25°C	202	202.477	1	-0.4769	0.4769	Random
Sucrose Fermentation	Growth at 30°C	197	196.256	1	0.7441	0.7441	Random
Sucrose Fermentation	Growth at 37°C	110	112.159	1	-2.1588	2.1588	Random
Maltose Fermentation	Lactose Fermentation	8	5.6227	0.38164	2.3773	2.3773	Random
Maltose Fermentation	Raffinose Fermentation	63	48.4421	< 0.000001	14.5579	14.5579	Positive
Maltose Fermentation	Trehalose Fermentation	104	89.9834	0.0111407	14.0166	14.0166	Positive
Maltose Fermentation	Inulin	33	30.3491	0.795336	2.6509	2.6509	Random
Maltose Fermentation	Sucrose	138	127.351	0.0332463	10.649	10.649	Positive
Maltose Fermentation	Raffinose	80	71.3211	0.208393	8.6789	8.6789	Random
Maltose Fermentation	Melibiose	33	33.9318	1	-0.9318	0.9318	Random
Maltose Fermentation	Galactose	129	126.745	0.957028	2.2546	2.2546	Random
Maltose Fermentation	Lactose	33	35.4263	1	-2.4263	2.4263	Random
Maltose Fermentation	Trehalose	138	134.903	0.739995	3.0968	3.0968	Random
Maltose Fermentation	Maltose	150	132.543	< 0.000001	17.4571	17.4571	Positive
Maltose Fermentation	Melezitose	115	108.51	0.381349	6.4903	6.4903	Random
Maltose Fermentation	Methyl-α-D-glucoside	129	117.867	0.0569174	11.1335	11.1335	Random
Maltose Fermentation	Soluble Starch	72	64.5912	0.241632	7.4088	7.4088	Random
Maltose Fermentation	Cellobiose	108	116.72	1	-8.7197	8.7197	Random
Maltose Fermentation	Salicin	105	115.084	1	-10.0837	10.0837	Random
Maltose Fermentation	L-Sorbose	418	389.976	0.0177438	28.024	28.024	Negative
Maltose Fermentation	L-Rhamnose	256	234.818	0.0433846	21.1818	21.1818	Negative
Maltose Fermentation	D-Xylose	469	446.78	0.0264	22.2204	22.2204	Negative
Maltose Fermentation	L-Arabinose	74	80.7402	1	-6.7402	6.7402	Random
Maltose Fermentation	D-Arabinose	58	65.938	1	-7.938	7.938	Random
Maltose Fermentation	D-Ribose	88	92.1469	1	-4.1469	4.1469	Random
Maltose Fermentation	Methanol	211	193.131	0.00326957	17.8692	17.8692	Negative
Maltose Fermentation	Ethanol	139	142.365	1	-3.3647	3.3647	Random
Maltose Fermentation	Glycerol	144	145.341	1	-1.341	1.341	Random
Maltose Fermentation	Erythritol	57	64.4145	1	-7.4145	7.4145	Random
Maltose Fermentation	Ribitol	120	122.566	1	-2.5661	2.5661	Random
Maltose Fermentation	Galactitol	28	31.6172	1	-3.6172	3.6172	Random
Maltose Fermentation	D-Mannitol	141	142.08	1	-1.0798	1.0798	Random
Maltose Fermentation	D-Glucitol	135	139.333	1	-4.3331	4.3331	Random
Maltose Fermentation	myo-Inositol	17	21.322	1	-4.322	4.322	Random
Maltose Fermentation	DL-Lactate	78	87.116	1	-9.116	9.116	Random
Maltose Fermentation	Succinate	127	135.628	1	-8.6283	8.6283	Random
Maltose Fermentation	Citrate	113	117.854	1	-4.8537	4.8537	Random
Maltose Fermentation	D-Gluconate	115	116.445	1	-1.445	1.445	Random
Maltose Fermentation	D-Glucosamine	95	92.6298	0.9776	2.3702	2.3702	Random
Maltose Fermentation	Nitrate	17	23.6991	1	-6.6991	6.6991	Random
Maltose Fermentation	Vitamin-free	32	34.5357	1	-2.5357	2.5357	Random
Maltose Fermentation	2-Keto-D-gluconate	106	103.246	0.923155	2.7537	2.7537	Random
Maltose Fermentation	Starch formation	1	3.0958	1	-2.0958	2.0958	Random
Maltose Fermentation	Growth at 19°C	153	152.904	1	0.0962	0.0962	Random
Maltose Fermentation	Growth at 25°C	153	152.89	1	0.11	0.11	Random
Maltose Fermentation	Growth at 30°C	150	149.149	1	0.8508	0.8508	Random
Maltose Fermentation	Growth at 37°C	82	86.8223	1	-4.8223	4.8223	Random
Lactose Fermentation	Raffinose Fermentation	6	3.8995	0.485253	2.1005	2.1005	Random
Lactose Fermentation	Trehalose Fermentation	8	6.4098	0.722059	1.5902	1.5902	Random
Lactose Fermentation	Inulin	3	2.2066	1	0.7934	0.7934	Random
Lactose Fermentation	Sucrose	7	7.5204	1	-0.5204	0.5204	Random
Lactose Fermentation	Raffinose	7	5.4215	0.734752	1.5785	1.5785	Random
Lactose Fermentation	Melibiose	4	3.0383	0.980604	0.9617	0.9617	Random
Lactose Fermentation	Galactose	10	8.9312	0.953294	1.0688	1.0688	Random
Lactose Fermentation	Lactose	6	4.1424	0.566426	1.8576	1.8576	Random
Lactose Fermentation	Trehalose	9	8.8185	1	0.1815	0.1815	Random
Lactose Fermentation	Maltose	8	7.8686	1	0.1314	0.1314	Random
Lactose Fermentation	Melezitose	6	6.3768	1	-0.3768	0.3768	Random
Lactose Fermentation	Methyl-α-D-glucoside	7	7.0768	1	-0.0768	0.0768	Random
Lactose Fermentation	Soluble Starch	3	3.2319	1	-0.2319	0.2319	Random
Lactose Fermentation	Cellobiose	9	8.4854	1	0.5146	0.5146	Random
Lactose Fermentation	Salicin	9	8.4688	1	0.5312	0.5312	Random
Lactose Fermentation	L-Sorbose	5	6.3785	1	-1.3785	1.3785	Random
Lactose Fermentation	L-Rhamnose	1	2.3963	1	-1.3963	1.3963	Random
Lactose Fermentation	D-Xylose	7	8.0795	1	-1.0795	1.0795	Random
Lactose Fermentation	L-Arabinose	5	5.3802	1	-0.3802	0.3802	Random
Lactose Fermentation	D-Arabinose	4	4.4521	1	-0.4521	0.4521	Random
Lactose Fermentation	D-Ribose	6	6.2725	1	-0.2725	0.2725	Random
Lactose Fermentation	Methanol	0	0.611	1	-0.611	0.611	Random
Lactose Fermentation	Ethanol	10	9.6708	1	0.3292	0.3292	Random
Lactose Fermentation	Glycerol	10	9.7356	1	0.2644	0.2644	Random
Lactose Fermentation	Erythritol	4	4.4341	1	-0.4341	0.4341	Random
Lactose Fermentation	Ribitol	7	7.7685	1	-0.7685	0.7685	Random
Lactose Fermentation	Galactitol	2	2.0262	1	-0.0262	0.0262	Random
Lactose Fermentation	D-Mannitol	9	9.256	1	-0.256	0.256	Random
Lactose Fermentation	D-Glucitol	8	8.8774	1	-0.8774	0.8774	Random
Lactose Fermentation	myo-Inositol	1	1.1936	1	-0.1936	0.1936	Random
Lactose Fermentation	DL-Lactate	4	5.0902	1	-1.0902	1.0902	Random
Lactose Fermentation	Succinate	9	9.2056	1	-0.2056	0.2056	Random
Lactose Fermentation	Citrate	5	6.7762	1	-1.7762	1.7762	Random
Lactose Fermentation	D-Gluconate	4	6.1748	1	-2.1748	2.1748	Random
Lactose Fermentation	D-Glucosamine	6	5.9689	1	0.0311	0.0311	Random
Lactose Fermentation	Nitrate	2	1.7255	1	0.2745	0.2745	Random
Lactose Fermentation	Vitamin-free	2	2.23	1	-0.23	0.23	Random
Lactose Fermentation	2-Keto-D-gluconate	7	6.7363	1	0.2637	0.2637	Random
Lactose Fermentation	Starch formation	0	0.1949	1	-0.1949	0.1949	Random
Lactose Fermentation	Growth at 19°C	10	9.9927	1	0.0073	0.0073	Random
Lactose Fermentation	Growth at 25°C	10	9.9935	1	0.0065	0.0065	Random
Lactose Fermentation	Growth at 30°C	10	9.8195	1	0.1805	0.1805	Random
Lactose Fermentation	Growth at 37°C	5	5.4037	1	-0.4037	0.4037	Random
Raffinose Fermentation	Trehalose Fermentation	52	53.7561	1	-1.7561	1.7561	Random
Raffinose Fermentation	Inulin	47	32.895	< 0.000001	14.105	14.105	Positive
Raffinose Fermentation	Sucrose	113	97.5593	< 0.000001	15.4407	15.4407	Positive
Raffinose Fermentation	Raffinose	114	75.323	< 0.000001	38.677	38.677	Positive
Raffinose Fermentation	Melibiose	36	32.0741	0.569561	3.9259	3.9259	Random
Raffinose Fermentation	Galactose	83	89.0553	1	-6.0553	6.0553	Random
Raffinose Fermentation	Lactose	23	26.0711	1	-3.0711	3.0711	Random
Raffinose Fermentation	Trehalose	94	96.9255	1	-2.9255	2.9255	Random
Raffinose Fermentation	Maltose	88	88.2922	1	-0.2922	0.2922	Random
Raffinose Fermentation	Melezitose	76	76.2758	1	-0.2758	0.2758	Random
Raffinose Fermentation	Methyl-α-D-glucoside	80	80.4843	1	-0.4843	0.4843	Random
Raffinose Fermentation	Soluble Starch	34	38.8036	1	-4.8036	4.8036	Random
Raffinose Fermentation	Cellobiose	466	436.091	< 0.000001	29.9094	29.9094	Negative
Raffinose Fermentation	Salicin	466	436.074	0.00457297	29.926	29.926	Negative
Raffinose Fermentation	L-Sorbose	443	410.108	< 0.000001	32.892	32.892	Negative
Raffinose Fermentation	L-Rhamnose	29	37.1207	1	-8.1207	8.1207	Random
Raffinose Fermentation	D-Xylose	532	488.809	< 0.000001	43.1906	43.1906	Negative
Raffinose Fermentation	L-Arabinose	304	278.646	0.0101231	25.3538	25.3538	Negative
Raffinose Fermentation	D-Arabinose	286	257.623	0.00188	28.3768	28.3768	Negative
Raffinose Fermentation	D-Ribose	356	324.163	0.00188	31.8374	31.8374	Negative
Raffinose Fermentation	Methanol	174	160.178	0.0125333	13.8216	13.8216	Negative
Raffinose Fermentation	Ethanol	101	105.942	1	-4.9421	4.9421	Random
Raffinose Fermentation	Glycerol	103	107.62	1	-4.6197	4.6197	Random
Raffinose Fermentation	Erythritol	281	251.927	0.00326957	29.0728	29.0728	Negative
Raffinose Fermentation	Ribitol	484	444.12	< 0.000001	39.8804	39.8804	Negative
Raffinose Fermentation	Galactitol	18	23.3086	1	-5.3086	5.3086	Random
Raffinose Fermentation	D-Mannitol	95	102.829	1	-7.8285	7.8285	Random
Raffinose Fermentation	D-Glucitol	575	548.564	0.00188	26.436	26.436	Negative
Raffinose Fermentation	myo-Inositol	7	13.2844	1	-6.2844	6.2844	Random
Raffinose Fermentation	DL-Lactate	70	68.0492	1	1.9508	1.9508	Random
Raffinose Fermentation	Succinate	590	567.085	0.00326957	22.9154	22.9154	Negative
Raffinose Fermentation	Citrate	469	439.425	0.00188	29.5754	29.5754	Negative
Raffinose Fermentation	D-Gluconate	79	83.9213	1	-4.9213	4.9213	Random
Raffinose Fermentation	D-Glucosamine	344	311.534	< 0.000001	32.4664	32.4664	Negative
Raffinose Fermentation	Nitrate	21	21.5611	1	-0.5611	0.5611	Random
Raffinose Fermentation	Vitamin-free	33	29.9805	0.776234	3.0195	3.0195	Random
Raffinose Fermentation	2-Keto-D-gluconate	57	66.448	1	-9.448	9.448	Random
Raffinose Fermentation	Starch formation	1	2.4337	1	-1.4337	1.4337	Random
Raffinose Fermentation	Growth at 19°C	115	115.587	1	-0.5873	0.5873	Random
Raffinose Fermentation	Growth at 25°C	115	115.575	1	-0.575	0.575	Random
Raffinose Fermentation	Growth at 30°C	115	113.044	0.668266	1.9555	1.9555	Random
Raffinose Fermentation	Growth at 37°C	67	66.446	1	0.554	0.554	Random
Trehalose Fermentation	Inulin	29	35.3475	1	-6.3475	6.3475	Random
Trehalose Fermentation	Sucrose	191	191.038	1	-0.0377	0.0377	Random
Trehalose Fermentation	Raffinose	80	90.037	1	-10.037	10.037	Random
Trehalose Fermentation	Melibiose	37	44.617	1	-7.617	7.617	Random
Trehalose Fermentation	Galactose	213	206.26	0.385703	6.7399	6.7399	Random
Trehalose Fermentation	Lactose	44	48.2009	1	-4.2009	4.2009	Random
Trehalose Fermentation	Trehalose	245	227.93	< 0.000001	17.0703	17.0703	Positive
Trehalose Fermentation	Maltose	193	190.897	1	2.1032	2.1032	Random
Trehalose Fermentation	Melezitose	159	159.848	1	-0.848	0.848	Random
Trehalose Fermentation	Methyl-α-D-glucoside	170	168.954	1	1.0456	1.0456	Random
Trehalose Fermentation	Soluble Starch	71	75.4781	1	-4.4781	4.4781	Random
Trehalose Fermentation	Cellobiose	196	195.8	1	0.2003	0.2003	Random
Trehalose Fermentation	Salicin	193	194.148	1	-1.148	1.148	Random
Trehalose Fermentation	L-Sorbose	155	164.93	1	-9.9298	9.9298	Random
Trehalose Fermentation	L-Rhamnose	71	78.3126	1	-7.3126	7.3126	Random
Trehalose Fermentation	D-Xylose	212	210.906	1	1.0944	1.0944	Random
Trehalose Fermentation	L-Arabinose	132	130.093	1	1.9071	1.9071	Random
Trehalose Fermentation	D-Arabinose	113	111.131	1	1.8691	1.8691	Random
Trehalose Fermentation	D-Ribose	157	150.648	0.528596	6.3519	6.3519	Random
Trehalose Fermentation	Methanol	24	24.0326	1	-0.0326	0.0326	Random
Trehalose Fermentation	Ethanol	230	232.684	1	-2.6836	2.6836	Random
Trehalose Fermentation	Glycerol	241	238.982	0.891089	2.018	2.018	Random
Trehalose Fermentation	Erythritol	114	109.682	0.741499	4.318	4.318	Random
Trehalose Fermentation	Ribitol	221	207.573	0.0264	13.4274	13.4274	Positive
Trehalose Fermentation	Galactitol	43	46.948	1	-3.948	3.948	Random
Trehalose Fermentation	D-Mannitol	234	232.427	1	1.573	1.573	Random
Trehalose Fermentation	D-Glucitol	234	231.585	0.898771	2.4151	2.4151	Random
Trehalose Fermentation	myo-Inositol	22	29.087	1	-7.087	7.087	Random
Trehalose Fermentation	DL-Lactate	408	363.265	0.00188	44.7352	44.7352	Negative
Trehalose Fermentation	Succinate	230	228.875	1	1.1248	1.1248	Random
Trehalose Fermentation	Citrate	193	192.537	1	0.4626	0.4626	Random
Trehalose Fermentation	D-Gluconate	195	190.295	0.699712	4.7047	4.7047	Random
Trehalose Fermentation	D-Glucosamine	173	153.939	0.00363871	19.0614	19.0614	Positive
Trehalose Fermentation	Nitrate	28	37.2307	1	-9.2307	9.2307	Random
Trehalose Fermentation	Vitamin-free	301	277.842	0.0247912	23.158	23.158	Negative
Trehalose Fermentation	2-Keto-D-gluconate	175	165.184	0.229845	9.8159	9.8159	Random
Trehalose Fermentation	Starch formation	0	4.3356	1	-4.3356	4.3356	Random
Trehalose Fermentation	Growth at 19°C	251	250.82	1	0.1803	0.1803	Random
Trehalose Fermentation	Growth at 25°C	251	250.801	1	0.1986	0.1986	Random
Trehalose Fermentation	Growth at 30°C	243	242.898	1	0.1017	0.1017	Random
Trehalose Fermentation	Growth at 37°C	379	344.653	0.0170512	34.3468	34.3468	Negative
Inulin	Sucrose	78	70.0254	0.043992	7.9746	7.9746	Positive
Inulin	Raffinose	75	54.3597	< 0.000001	20.6403	20.6403	Positive
Inulin	Melibiose	37	29.3673	0.0819562	7.6327	7.6327	Random
Inulin	Galactose	68	68.1559	1	-0.1559	0.1559	Random
Inulin	Lactose	29	25.4506	0.57575	3.5494	3.5494	Random
Inulin	Trehalose	78	74.5581	0.485253	3.4419	3.4419	Random
Inulin	Maltose	72	67.8398	0.47108	4.1602	4.1602	Random
Inulin	Melezitose	61	57.5227	0.690722	3.4773	3.4773	Random
Inulin	Methyl-α-D-glucoside	68	62.988	0.381349	5.012	5.012	Random
Inulin	Soluble Starch	42	36.2814	0.308882	5.7186	5.7186	Random
Inulin	Cellobiose	64	65.9392	1	-1.9392	1.9392	Random
Inulin	Salicin	61	64.5436	1	-3.5436	3.5436	Random
Inulin	L-Sorbose	59	59.757	1	-0.757	0.757	Random
Inulin	L-Rhamnose	27	29.9874	1	-2.9874	2.9874	Random
Inulin	D-Xylose	60	66.9783	1	-6.9783	6.9783	Random
Inulin	L-Arabinose	44	45.941	1	-1.941	1.941	Random
Inulin	D-Arabinose	35	37.787	1	-2.787	2.787	Random
Inulin	D-Ribose	36	44.9649	1	-8.9649	8.9649	Random
Inulin	Methanol	2	5.9376	1	-3.9376	3.9376	Random
Inulin	Ethanol	78	78.3804	1	-0.3804	0.3804	Random
Inulin	Glycerol	73	77.2361	1	-4.2361	4.2361	Random
Inulin	Erythritol	28	33.3492	1	-5.3492	5.3492	Random
Inulin	Ribitol	56	62.8015	1	-6.8015	6.8015	Random
Inulin	Galactitol	33	28.0224	0.311118	4.9776	4.9776	Random
Inulin	D-Mannitol	77	77.3678	1	-0.3678	0.3678	Random
Inulin	D-Glucitol	75	76.4599	1	-1.4599	1.4599	Random
Inulin	myo-Inositol	14	14.0106	1	-0.0106	0.0106	Random
Inulin	DL-Lactate	38	45.3198	1	-7.3198	7.3198	Random
Inulin	Succinate	605	589.123	0.0302351	15.8766	15.8766	Negative
Inulin	Citrate	55	61.27	1	-6.27	6.27	Random
Inulin	D-Gluconate	62	63.1452	1	-1.1452	1.1452	Random
Inulin	D-Glucosamine	33	41.7218	1	-8.7218	8.7218	Random
Inulin	Nitrate	8	12.4901	1	-4.4901	4.4901	Random
Inulin	Vitamin-free	30	24.6234	0.323463	5.3766	5.3766	Random
Inulin	2-Keto-D-gluconate	57	55.8721	1	1.1279	1.1279	Random
Inulin	Starch formation	5	3.7603	0.893254	1.2397	1.2397	Random
Inulin	Growth at 19°C	82	82.6303	1	-0.6303	0.6303	Random
Inulin	Growth at 25°C	82	82.6258	1	-0.6258	0.6258	Random
Inulin	Growth at 30°C	82	81.0963	1	0.9037	0.9037	Random
Inulin	Growth at 37°C	50	49.913	1	0.087	0.087	Random
Sucrose	Raffinose	204	179.18	< 0.000001	24.8201	24.8201	Positive
Sucrose	Melibiose	87	82.2113	0.390949	4.7887	4.7887	Random
Sucrose	Galactose	363	359.079	0.816622	3.9212	3.9212	Random
Sucrose	Lactose	81	80.2348	1	0.7652	0.7652	Random
Sucrose	Trehalose	413	395.43	0.00191186	17.57	17.57	Positive
Sucrose	Maltose	419	371.654	< 0.000001	47.346	47.346	Positive
Sucrose	Melezitose	358	312.439	< 0.000001	45.5614	45.5614	Positive
Sucrose	Methyl-α-D-glucoside	362	321.565	< 0.000001	40.4345	40.4345	Positive
Sucrose	Soluble Starch	131	127.809	0.795336	3.1913	3.1913	Random
Sucrose	Cellobiose	362	351.561	0.187547	10.4387	10.4387	Random
Sucrose	Salicin	364	352.456	0.121477	11.5438	11.5438	Random
Sucrose	L-Sorbose	285	294.824	1	-9.8238	9.8238	Random
Sucrose	L-Rhamnose	129	133.835	1	-4.8346	4.8346	Random
Sucrose	D-Xylose	365	369.579	1	-4.5785	4.5785	Random
Sucrose	L-Arabinose	195	202.789	1	-7.7894	7.7894	Random
Sucrose	D-Arabinose	158	167.75	1	-9.7505	9.7505	Random
Sucrose	D-Ribose	219	232.631	1	-13.6311	13.6311	Random
Sucrose	Methanol	500	466.108	< 0.000001	33.892	33.892	Negative
Sucrose	Ethanol	418	424.858	1	-6.858	6.858	Random
Sucrose	Glycerol	431	435.432	1	-4.4317	4.4317	Random
Sucrose	Erythritol	407	375.936	0.0125333	31.0642	31.0642	Negative
Sucrose	Ribitol	337	340.418	1	-3.418	3.418	Random
Sucrose	Galactitol	75	75.8841	1	-0.8841	0.8841	Random
Sucrose	D-Mannitol	425	421.559	0.775747	3.4408	3.4408	Random
Sucrose	D-Glucitol	419	417.537	1	1.4631	1.4631	Random
Sucrose	myo-Inositol	50	53.0933	1	-3.0933	3.0933	Random
Sucrose	DL-Lactate	417	368.522	< 0.000001	48.478	48.478	Negative
Sucrose	Succinate	399	408.205	1	-9.2055	9.2055	Random
Sucrose	Citrate	347	340.677	0.555885	6.3229	6.3229	Random
Sucrose	D-Gluconate	334	328.921	0.699712	5.0788	5.0788	Random
Sucrose	D-Glucosamine	235	231.359	0.838657	3.6411	3.6411	Random
Sucrose	Nitrate	63	71.4404	1	-8.4404	8.4404	Random
Sucrose	Vitamin-free	70	80.2687	1	-10.2687	10.2687	Random
Sucrose	2-Keto-D-gluconate	284	274.579	0.263572	9.4211	9.4211	Random
Sucrose	Starch formation	11	12.5943	1	-1.5943	1.5943	Random
Sucrose	Growth at 19°C	469	469.115	1	-0.1151	0.1151	Random
Sucrose	Growth at 25°C	469	469.079	1	-0.0787	0.0787	Random
Sucrose	Growth at 30°C	444	447.97	1	-3.9701	3.9701	Random
Sucrose	Growth at 37°C	428	374.152	< 0.000001	53.8478	53.8478	Negative
Raffinose	Melibiose	92	69.0535	< 0.000001	22.9465	22.9465	Positive
Raffinose	Galactose	173	171.758	1	1.2423	1.2423	Random
Raffinose	Lactose	63	55.8848	0.217587	7.1152	7.1152	Random
Raffinose	Trehalose	183	182.069	1	0.9308	0.9308	Random
Raffinose	Maltose	176	167.417	0.238837	8.5832	8.5832	Random
Raffinose	Melezitose	143	139.201	0.802908	3.7993	3.7993	Random
Raffinose	Methyl-α-D-glucoside	158	150.489	0.370063	7.5109	7.5109	Random
Raffinose	Soluble Starch	85	78.2349	0.368347	6.7651	6.7651	Random
Raffinose	Cellobiose	150	159.718	1	-9.7177	9.7177	Random
Raffinose	Salicin	153	160.893	1	-7.893	7.893	Random
Raffinose	L-Sorbose	131	141.064	1	-10.0638	10.0638	Random
Raffinose	L-Rhamnose	66	71.8527	1	-5.8527	5.8527	Random
Raffinose	D-Xylose	471	428.562	< 0.000001	42.4376	42.4376	Negative
Raffinose	L-Arabinose	110	113.063	1	-3.0631	3.0631	Random
Raffinose	D-Arabinose	81	89.3084	1	-8.3084	8.3084	Random
Raffinose	D-Ribose	104	117.331	1	-13.331	13.331	Random
Raffinose	Methanol	265	244.611	0.00457297	20.3888	20.3888	Negative
Raffinose	Ethanol	190	196.667	1	-6.6665	6.6665	Random
Raffinose	Glycerol	190	198.528	1	-8.5275	8.5275	Random
Raffinose	Erythritol	74	84.726	1	-10.726	10.726	Random
Raffinose	Ribitol	433	394.372	0.00326957	38.6278	38.6278	Negative
Raffinose	Galactitol	61	54.7375	0.27017	6.2625	6.2625	Random
Raffinose	D-Mannitol	190	194.432	1	-4.4317	4.4317	Random
Raffinose	D-Glucitol	180	189.952	1	-9.9515	9.9515	Random
Raffinose	myo-Inositol	41	37.7078	0.684728	3.2922	3.2922	Random
Raffinose	DL-Lactate	108	118.334	1	-10.3338	10.3338	Random
Raffinose	Succinate	519	491.586	< 0.000001	27.414	27.414	Negative
Raffinose	Citrate	144	155.657	1	-11.6574	11.6574	Random
Raffinose	D-Gluconate	151	155.444	1	-4.4435	4.4435	Random
Raffinose	D-Glucosamine	333	304.484	0.0273095	28.5162	28.5162	Negative
Raffinose	Nitrate	39	39.8926	1	-0.8926	0.8926	Random
Raffinose	Vitamin-free	56	51.9115	0.689333	4.0885	4.0885	Random
Raffinose	2-Keto-D-gluconate	124	129.418	1	-5.4179	5.4179	Random
Raffinose	Starch formation	6	6.5789	1	-0.5789	0.5789	Random
Raffinose	Growth at 19°C	214	214.48	1	-0.4801	0.4801	Random
Raffinose	Growth at 25°C	214	214.458	1	-0.458	0.458	Random
Raffinose	Growth at 30°C	206	207.062	1	-1.0622	1.0622	Random
Raffinose	Growth at 37°C	113	117.725	1	-4.7247	4.7247	Random
Melibiose	Galactose	96	87.8637	0.0147714	8.1363	8.1363	Positive
Melibiose	Lactose	49	38.4988	0.0101231	10.5012	10.5012	Positive
Melibiose	Trehalose	95	90.2088	0.2376	4.7912	4.7912	Random
Melibiose	Maltose	91	83.7893	0.0848186	7.2107	7.2107	Random
Melibiose	Melezitose	74	70.4854	0.699712	3.5146	3.5146	Random
Melibiose	Methyl-α-D-glucoside	86	78.18	0.111153	7.82	7.82	Random
Melibiose	Soluble Starch	56	46.4733	0.0510792	9.5267	9.5267	Random
Melibiose	Cellobiose	82	81.2379	1	0.7621	0.7621	Random
Melibiose	Salicin	80	80.3071	1	-0.3071	0.3071	Random
Melibiose	L-Sorbose	78	75.0828	0.79185	2.9172	2.9172	Random
Melibiose	L-Rhamnose	38	38.9781	1	-0.9781	0.9781	Random
Melibiose	D-Xylose	83	84.7639	1	-1.7639	1.7639	Random
Melibiose	L-Arabinose	75	66.9119	0.129914	8.0881	8.0881	Random
Melibiose	D-Arabinose	56	52.8995	0.776234	3.1005	3.1005	Random
Melibiose	D-Ribose	58	61.5455	1	-3.5455	3.5455	Random
Melibiose	Methanol	3	7.3674	1	-4.3674	4.3674	Random
Melibiose	Ethanol	92	93.2246	1	-1.2246	1.2246	Random
Melibiose	Glycerol	89	92.7728	1	-3.7728	3.7728	Random
Melibiose	Erythritol	53	51.411	1	1.589	1.589	Random
Melibiose	Ribitol	78	79.8977	1	-1.8977	1.8977	Random
Melibiose	Galactitol	45	36.5785	0.0574255	8.4215	8.4215	Random
Melibiose	D-Mannitol	97	94.2759	0.509057	2.7241	2.7241	Random
Melibiose	D-Glucitol	90	91.3015	1	-1.3015	1.3015	Random
Melibiose	myo-Inositol	36	27.2727	0.0213067	8.7273	8.7273	Positive
Melibiose	DL-Lactate	384	359.197	0.0161143	24.8026	24.8026	Negative
Melibiose	Succinate	85	89.3804	1	-4.3804	4.3804	Random
Melibiose	Citrate	70	75.4421	1	-5.4421	5.4421	Random
Melibiose	D-Gluconate	76	76.6905	1	-0.6905	0.6905	Random
Melibiose	D-Glucosamine	56	58.4244	1	-2.4244	2.4244	Random
Melibiose	Nitrate	14	18.3075	1	-4.3075	4.3075	Random
Melibiose	Vitamin-free	31	27.5013	0.668266	3.4987	3.4987	Random
Melibiose	2-Keto-D-gluconate	73	69.9471	0.776234	3.0529	3.0529	Random
Melibiose	Starch formation	7	5.082	0.668821	1.918	1.918	Random
Melibiose	Growth at 19°C	99	98.9449	1	0.0551	0.0551	Random
Melibiose	Growth at 25°C	99	98.9389	1	0.0611	0.0611	Random
Melibiose	Growth at 30°C	94	95.5654	1	-1.5654	1.5654	Random
Melibiose	Growth at 37°C	49	56.6983	1	-7.6983	7.6983	Random
Galactose	Lactose	97	88.7158	0.0101231	8.2842	8.2842	Positive
Galactose	Trehalose	405	406.57	1	-1.5704	1.5704	Random
Galactose	Maltose	354	351.041	0.949549	2.9587	2.9587	Random
Galactose	Melezitose	289	288.281	1	0.7195	0.7195	Random
Galactose	Methyl-α-D-glucoside	298	298.784	1	-0.7837	0.7837	Random
Galactose	Soluble Starch	126	128.643	1	-2.6426	2.6426	Random
Galactose	Cellobiose	345	354.572	1	-9.5722	9.5722	Random
Galactose	Salicin	343	353.743	1	-10.743	10.743	Random
Galactose	L-Sorbose	365	341.672	< 0.000001	23.3283	23.3283	Positive
Galactose	L-Rhamnose	494	453.486	< 0.000001	40.514	40.514	Negative
Galactose	D-Xylose	396	398.689	1	-2.6894	2.6894	Random
Galactose	L-Arabinose	228	222.614	0.586095	5.3859	5.3859	Random
Galactose	D-Arabinose	183	183.16	1	-0.1598	0.1598	Random
Galactose	D-Ribose	266	260.834	0.668717	5.1663	5.1663	Random
Galactose	Methanol	551	519.01	< 0.000001	31.9904	31.9904	Negative
Galactose	Ethanol	464	470.426	1	-6.4264	6.4264	Random
Galactose	Glycerol	481	484.248	1	-3.2477	3.2477	Random
Galactose	Erythritol	172	174.402	1	-2.402	2.402	Random
Galactose	Ribitol	382	373.229	0.314598	8.7711	8.7711	Random
Galactose	Galactitol	93	84.8839	0.00914595	8.1161	8.1161	Positive
Galactose	D-Mannitol	459	458.779	1	0.2209	0.2209	Random
Galactose	D-Glucitol	458	457.529	1	0.4708	0.4708	Random
Galactose	myo-Inositol	60	58.1365	0.922306	1.8635	1.8635	Random
Galactose	DL-Lactate	442	391.86	< 0.000001	50.1404	50.1404	Negative
Galactose	Succinate	446	452.205	1	-6.2051	6.2051	Random
Galactose	Citrate	351	357.199	1	-6.1986	6.1986	Random
Galactose	D-Gluconate	348	347.962	1	0.0385	0.0385	Random
Galactose	D-Glucosamine	251	244.181	0.435718	6.819	6.819	Random
Galactose	Nitrate	530	494.798	< 0.000001	35.2022	35.2022	Negative
Galactose	Vitamin-free	88	90.0495	1	-2.0495	2.0495	Random
Galactose	2-Keto-D-gluconate	301	290.038	0.158491	10.9625	10.9625	Random
Galactose	Starch formation	18	15.4839	0.334353	2.5161	2.5161	Random
Galactose	Growth at 19°C	528	527.951	1	0.0492	0.0492	Random
Galactose	Growth at 25°C	528	527.874	1	0.1257	0.1257	Random
Galactose	Growth at 30°C	494	499.253	1	-5.2527	5.2527	Random
Galactose	Growth at 37°C	445	396.296	< 0.000001	48.7038	48.7038	Negative
Lactose	Trehalose	89	88.0005	1	0.9995	0.9995	Random
Lactose	Maltose	84	81.308	0.795336	2.692	2.692	Random
Lactose	Melezitose	70	69.4974	1	0.5026	0.5026	Random
Lactose	Methyl-α-D-glucoside	81	76.4066	0.488378	4.5934	4.5934	Random
Lactose	Soluble Starch	51	45.6832	0.376324	5.3168	5.3168	Random
Lactose	Cellobiose	95	86.844	0.0213067	8.156	8.156	Positive
Lactose	Salicin	94	86.332	0.0402857	7.668	7.668	Positive
Lactose	L-Sorbose	80	75.9812	0.591148	4.0188	4.0188	Random
Lactose	L-Rhamnose	36	37.9045	1	-1.9045	1.9045	Random
Lactose	D-Xylose	93	88.8927	0.385703	4.1073	4.1073	Random
Lactose	L-Arabinose	81	70.0373	0.0181517	10.9627	10.9627	Positive
Lactose	D-Arabinose	65	57.957	0.21432	7.043	7.043	Random
Lactose	D-Ribose	66	65.1348	1	0.8652	0.8652	Random
Lactose	Methanol	2	6.9946	1	-4.9946	4.9946	Random
Lactose	Ethanol	94	94.0498	1	-0.0498	0.0498	Random
Lactose	Glycerol	91	93.4398	1	-2.4398	2.4398	Random
Lactose	Erythritol	57	53.4982	0.699993	3.5018	3.5018	Random
Lactose	Ribitol	89	84.4224	0.385703	4.5776	4.5776	Random
Lactose	Galactitol	39	33.3734	0.238837	5.6266	5.6266	Random
Lactose	D-Mannitol	93	92.7941	1	0.2059	0.2059	Random
Lactose	D-Glucitol	92	92.2024	1	-0.2024	0.2024	Random
Lactose	myo-Inositol	31	24.9592	0.185911	6.0408	6.0408	Random
Lactose	DL-Lactate	382	357.967	0.0257478	24.0328	24.0328	Negative
Lactose	Succinate	93	92.2468	1	0.7532	0.7532	Random
Lactose	Citrate	77	78.4705	1	-1.4705	1.4705	Random
Lactose	D-Gluconate	73	75.8258	1	-2.8258	2.8258	Random
Lactose	D-Glucosamine	66	63.343	0.851749	2.657	2.657	Random
Lactose	Nitrate	12	17.1069	1	-5.1069	5.1069	Random
Lactose	Vitamin-free	18	22.1269	1	-4.1269	4.1269	Random
Lactose	2-Keto-D-gluconate	73	69.9232	0.771406	3.0768	3.0768	Random
Lactose	Starch formation	11	6.6697	0.111177	4.3303	4.3303	Random
Lactose	Growth at 19°C	99	98.9466	1	0.0534	0.0534	Random
Lactose	Growth at 25°C	99	98.9417	1	0.0583	0.0583	Random
Lactose	Growth at 30°C	93	95.1466	1	-2.1466	2.1466	Random
Lactose	Growth at 37°C	47	55.7678	1	-8.7678	8.7678	Random
Trehalose	Maltose	416	392.646	< 0.000001	23.3544	23.3544	Positive
Trehalose	Melezitose	347	325.234	< 0.000001	21.7656	21.7656	Positive
Trehalose	Methyl-α-D-glucoside	365	341.225	< 0.000001	23.7754	23.7754	Positive
Trehalose	Soluble Starch	147	142.235	0.442828	4.7651	4.7651	Random
Trehalose	Cellobiose	409	397.2	0.111141	11.8002	11.8002	Random
Trehalose	Salicin	407	396.199	0.131342	10.8014	10.8014	Random
Trehalose	L-Sorbose	323	334.279	1	-11.2793	11.2793	Random
Trehalose	L-Rhamnose	160	155.161	0.496657	4.8392	4.8392	Random
Trehalose	D-Xylose	434	427.944	0.498409	6.056	6.056	Random
Trehalose	L-Arabinose	247	239.194	0.2376	7.8056	7.8056	Random
Trehalose	D-Arabinose	200	197.124	0.854321	2.876	2.876	Random
Trehalose	D-Ribose	281	276.82	0.730086	4.1805	4.1805	Random
Trehalose	Methanol	53	50.0742	0.590473	2.9258	2.9258	Random
Trehalose	Ethanol	496	497.476	1	-1.4765	1.4765	Random
Trehalose	Glycerol	505	507.082	1	-2.0822	2.0822	Random
Trehalose	Erythritol	196	191.266	0.569561	4.7345	4.7345	Random
Trehalose	Ribitol	411	399.605	0.0981618	11.3951	11.3951	Random
Trehalose	Galactitol	83	83.2661	1	-0.2661	0.2661	Random
Trehalose	D-Mannitol	497	488.979	0.187547	8.0212	8.0212	Random
Trehalose	D-Glucitol	492	485.174	0.314488	6.8256	6.8256	Random
Trehalose	myo-Inositol	56	58.5519	1	-2.5519	2.5519	Random
Trehalose	DL-Lactate	427	377.304	< 0.000001	49.6956	49.6956	Negative
Trehalose	Succinate	481	481.2	1	-0.2004	0.2004	Random
Trehalose	Citrate	384	382.29	1	1.7096	1.7096	Random
Trehalose	D-Gluconate	378	372.885	0.664433	5.1154	5.1154	Random
Trehalose	D-Glucosamine	273	262.728	0.105109	10.2718	10.2718	Random
Trehalose	Nitrate	78	83.3309	1	-5.3309	5.3309	Random
Trehalose	Vitamin-free	84	92.2521	1	-8.2521	8.2521	Random
Trehalose	2-Keto-D-gluconate	314	306.997	0.385703	7.0035	7.0035	Random
Trehalose	Starch formation	12	14.0266	1	-2.0266	2.0266	Random
Trehalose	Growth at 19°C	548	548.435	1	-0.435	0.435	Random
Trehalose	Growth at 25°C	548	548.376	1	-0.3765	0.3765	Random
Trehalose	Growth at 30°C	519	522.94	1	-3.9398	3.9398	Random
Trehalose	Growth at 37°C	418	377.928	0.00742105	40.0716	40.0716	Negative
Maltose	Melezitose	362	313.44	< 0.000001	48.5602	48.5602	Positive
Maltose	Methyl-α-D-glucoside	375	326.353	< 0.000001	48.6472	48.6472	Positive
Maltose	Soluble Starch	151	136.508	< 0.000001	14.4921	14.4921	Positive
Maltose	Cellobiose	372	352.882	0.00363871	19.1179	19.1179	Positive
Maltose	Salicin	369	351.59	0.0101231	17.4103	17.4103	Positive
Maltose	L-Sorbose	281	289.866	1	-8.8661	8.8661	Random
Maltose	L-Rhamnose	138	137.024	1	0.9759	0.9759	Random
Maltose	D-Xylose	376	370.32	0.569916	5.6802	5.6802	Random
Maltose	L-Arabinose	204	205.345	1	-1.3454	1.3454	Random
Maltose	D-Arabinose	167	170.42	1	-3.4196	3.4196	Random
Maltose	D-Ribose	230	235.609	1	-5.6092	5.6092	Random
Maltose	Methanol	480	449.344	< 0.000001	30.6556	30.6556	Negative
Maltose	Ethanol	410	414.493	1	-4.4925	4.4925	Random
Maltose	Glycerol	423	424.907	1	-1.9068	1.9068	Random
Maltose	Erythritol	158	162.948	1	-4.9479	4.9479	Random
Maltose	Ribitol	351	343.371	0.385703	7.6287	7.6287	Random
Maltose	Galactitol	78	76.8323	1	1.1677	1.1677	Random
Maltose	D-Mannitol	428	417.524	0.0673008	10.4764	10.4764	Random
Maltose	D-Glucitol	423	414.243	0.158491	8.7566	8.7566	Random
Maltose	myo-Inositol	55	54.8398	1	0.1602	0.1602	Random
Maltose	DL-Lactate	425	365.303	< 0.000001	59.6972	59.6972	Negative
Maltose	Succinate	397	401.657	1	-4.6567	4.6567	Random
Maltose	Citrate	345	336.874	0.370417	8.1264	8.1264	Random
Maltose	D-Gluconate	336	327.015	0.295763	8.9848	8.9848	Random
Maltose	D-Glucosamine	246	234.908	0.141	11.0917	11.0917	Random
Maltose	Nitrate	62	70.6367	1	-8.6367	8.6367	Random
Maltose	Vitamin-free	70	79.92	1	-9.92	9.92	Random
Maltose	2-Keto-D-gluconate	285	273.406	0.149663	11.5943	11.5943	Random
Maltose	Starch formation	11	12.3258	1	-1.3258	1.3258	Random
Maltose	Growth at 19°C	454	453.633	1	0.3666	0.3666	Random
Maltose	Growth at 25°C	453	452.898	1	0.1016	0.1016	Random
Maltose	Growth at 30°C	425	431.56	1	-6.5603	6.5603	Random
Maltose	Growth at 37°C	424	366.546	< 0.000001	57.4544	57.4544	Negative
Melezitose	Methyl-α-D-glucoside	330	281.188	< 0.000001	48.8119	48.8119	Positive
Melezitose	Soluble Starch	119	112.258	0.369209	6.7424	6.7424	Random
Melezitose	Cellobiose	312	293.885	0.00772603	18.1146	18.1146	Positive
Melezitose	Salicin	311	293.037	0.00497647	17.9626	17.9626	Positive
Melezitose	L-Sorbose	233	240.693	1	-7.693	7.693	Random
Melezitose	L-Rhamnose	119	117.681	1	1.3193	1.3193	Random
Melezitose	D-Xylose	315	307.685	0.37273	7.3155	7.3155	Random
Melezitose	L-Arabinose	169	172.309	1	-3.3094	3.3094	Random
Melezitose	D-Arabinose	134	141.179	1	-7.1793	7.1793	Random
Melezitose	D-Ribose	184	193.905	1	-9.9052	9.9052	Random
Melezitose	Methanol	394	370.739	0.00188	23.2608	23.2608	Negative
Melezitose	Ethanol	340	339.894	1	0.1065	0.1065	Random
Melezitose	Glycerol	339	343.08	1	-4.0801	4.0801	Random
Melezitose	Erythritol	124	133.903	1	-9.9027	9.9027	Random
Melezitose	Ribitol	289	283.843	0.668821	5.1568	5.1568	Random
Melezitose	Galactitol	56	61.0993	1	-5.0993	5.0993	Random
Melezitose	D-Mannitol	351	341.807	0.0665231	9.1934	9.1934	Random
Melezitose	D-Glucitol	347	338.757	0.152353	8.2433	8.2433	Random
Melezitose	myo-Inositol	38	42.6708	1	-4.6708	4.6708	Random
Melezitose	DL-Lactate	399	353.046	< 0.000001	45.9544	45.9544	Negative
Melezitose	Succinate	329	330.138	1	-1.1383	1.1383	Random
Melezitose	Citrate	291	280.856	0.221309	10.1442	10.1442	Random
Melezitose	D-Gluconate	278	271.162	0.485973	6.8376	6.8376	Random
Melezitose	D-Glucosamine	209	199.08	0.238837	9.9201	9.9201	Random
Melezitose	Nitrate	55	60.6915	1	-5.6915	5.6915	Random
Melezitose	Vitamin-free	58	67.1505	1	-9.1505	9.1505	Random
Melezitose	2-Keto-D-gluconate	240	229.349	0.202262	10.6506	10.6506	Random
Melezitose	Starch formation	10	10.7915	1	-0.7915	0.7915	Random
Melezitose	Growth at 19°C	365	365.285	1	-0.2853	0.2853	Random
Melezitose	Growth at 25°C	365	365.254	1	-0.2541	0.2541	Random
Melezitose	Growth at 30°C	351	352.755	1	-1.7554	1.7554	Random
Melezitose	Growth at 37°C	402	352.021	< 0.000001	49.9786	49.9786	Negative
Methyl-α-D-glucoside	Soluble Starch	134	122.451	0.0475529	11.5487	11.5487	Positive
Methyl-α-D-glucoside	Cellobiose	328	308.026	0.00191186	19.9739	19.9739	Positive
Methyl-α-D-glucoside	Salicin	326	306.908	0.00363871	19.0918	19.0918	Positive
Methyl-α-D-glucoside	L-Sorbose	239	248.743	1	-9.7432	9.7432	Random
Methyl-α-D-glucoside	L-Rhamnose	128	125.247	0.9273	2.7534	2.7534	Random
Methyl-α-D-glucoside	D-Xylose	329	321.17	0.308214	7.8303	7.8303	Random
Methyl-α-D-glucoside	L-Arabinose	188	186.108	1	1.8923	1.8923	Random
Methyl-α-D-glucoside	D-Arabinose	154	154.617	1	-0.6166	0.6166	Random
Methyl-α-D-glucoside	D-Ribose	198	205.275	1	-7.2753	7.2753	Random
Methyl-α-D-glucoside	Methanol	410	383.43	< 0.000001	26.5704	26.5704	Negative
Methyl-α-D-glucoside	Ethanol	355	354.724	1	0.2765	0.2765	Random
Methyl-α-D-glucoside	Glycerol	357	358.95	1	-1.9505	1.9505	Random
Methyl-α-D-glucoside	Erythritol	146	148.382	1	-2.3821	2.3821	Random
Methyl-α-D-glucoside	Ribitol	308	299.266	0.298305	8.7336	8.7336	Random
Methyl-α-D-glucoside	Galactitol	67	68.0325	1	-1.0325	1.0325	Random
Methyl-α-D-glucoside	D-Mannitol	372	359.123	0.00191186	12.8773	12.8773	Positive
Methyl-α-D-glucoside	D-Glucitol	365	354.524	0.0395381	10.4756	10.4756	Positive
Methyl-α-D-glucoside	myo-Inositol	49	49.397	1	-0.397	0.397	Random
Methyl-α-D-glucoside	DL-Lactate	381	340.062	0.00457297	40.9382	40.9382	Negative
Methyl-α-D-glucoside	Succinate	346	345.66	1	0.34	0.34	Random
Methyl-α-D-glucoside	Citrate	308	296.069	0.119155	11.9309	11.9309	Random
Methyl-α-D-glucoside	D-Gluconate	292	283.998	0.381349	8.0023	8.0023	Random
Methyl-α-D-glucoside	D-Glucosamine	217	207.512	0.252672	9.488	9.488	Random
Methyl-α-D-glucoside	Nitrate	60	64.9267	1	-4.9267	4.9267	Random
Methyl-α-D-glucoside	Vitamin-free	67	73.4131	1	-6.4131	6.4131	Random
Methyl-α-D-glucoside	2-Keto-D-gluconate	249	238.752	0.217587	10.2481	10.2481	Random
Methyl-α-D-glucoside	Starch formation	10	11.2831	1	-1.2831	1.2831	Random
Methyl-α-D-glucoside	Growth at 19°C	380	379.723	1	0.2774	0.2774	Random
Methyl-α-D-glucoside	Growth at 25°C	380	379.687	1	0.3133	0.3133	Random
Methyl-α-D-glucoside	Growth at 30°C	363	365.849	1	-2.8488	2.8488	Random
Methyl-α-D-glucoside	Growth at 37°C	386	340.783	< 0.000001	45.2166	45.2166	Negative
Soluble Starch	Cellobiose	133	129.771	0.785088	3.2294	3.2294	Random
Soluble Starch	Salicin	129	127.905	1	1.0951	1.0951	Random
Soluble Starch	L-Sorbose	102	108.139	1	-6.139	6.139	Random
Soluble Starch	L-Rhamnose	64	61.9014	0.994665	2.0986	2.0986	Random
Soluble Starch	D-Xylose	142	138.801	0.764977	3.1989	3.1989	Random
Soluble Starch	L-Arabinose	105	97.2929	0.27017	7.7071	7.7071	Random
Soluble Starch	D-Arabinose	85	80.0744	0.583059	4.9256	4.9256	Random
Soluble Starch	D-Ribose	104	101.72	0.994665	2.28	2.28	Random
Soluble Starch	Methanol	7	12.5311	1	-5.5311	5.5311	Random
Soluble Starch	Ethanol	150	150.595	1	-0.5946	0.5946	Random
Soluble Starch	Glycerol	151	152.138	1	-1.1378	1.1378	Random
Soluble Starch	Erythritol	86	79.7223	0.415697	6.2777	6.2777	Random
Soluble Starch	Ribitol	136	131.776	0.635064	4.2235	4.2235	Random
Soluble Starch	Galactitol	58	49.2039	0.0647374	8.7961	8.7961	Random
Soluble Starch	D-Mannitol	153	150.288	0.722059	2.7121	2.7121	Random
Soluble Starch	D-Glucitol	152	149.357	0.739995	2.6431	2.6431	Random
Soluble Starch	myo-Inositol	37	31.5461	0.266164	5.4539	5.4539	Random
Soluble Starch	DL-Lactate	377	349.811	0.0446943	27.1886	27.1886	Negative
Soluble Starch	Succinate	147	147.225	1	-0.225	0.225	Random
Soluble Starch	Citrate	132	128.519	0.764904	3.4812	3.4812	Random
Soluble Starch	D-Gluconate	125	123.312	1	1.6875	1.6875	Random
Soluble Starch	D-Glucosamine	93	93.1736	1	-0.1736	0.1736	Random
Soluble Starch	Nitrate	21	27.7525	1	-6.7525	6.7525	Random
Soluble Starch	Vitamin-free	38	39.0191	1	-1.0191	1.0191	Random
Soluble Starch	2-Keto-D-gluconate	106	105.209	1	0.7907	0.7907	Random
Soluble Starch	Starch formation	4	4.7679	1	-0.7679	0.7679	Random
Soluble Starch	Growth at 19°C	160	159.893	1	0.1066	0.1066	Random
Soluble Starch	Growth at 25°C	160	159.885	1	0.1146	0.1146	Random
Soluble Starch	Growth at 30°C	155	155.463	1	-0.4632	0.4632	Random
Soluble Starch	Growth at 37°C	86	91.4174	1	-5.4174	5.4174	Random
Cellobiose	Salicin	466	403.759	< 0.000001	62.2408	62.2408	Positive
Cellobiose	L-Sorbose	291	299.729	1	-8.729	8.729	Random
Cellobiose	L-Rhamnose	156	146.066	0.076704	9.9338	9.9338	Random
Cellobiose	D-Xylose	417	396.408	< 0.000001	20.592	20.592	Positive
Cellobiose	L-Arabinose	229	219.564	0.18889	9.4358	9.4358	Random
Cellobiose	D-Arabinose	194	185.24	0.207655	8.7601	8.7601	Random
Cellobiose	D-Ribose	256	250.908	0.668821	5.0922	5.0922	Random
Cellobiose	Methanol	39	41.4631	1	-2.4631	2.4631	Random
Cellobiose	Ethanol	437	439.137	1	-2.1373	2.1373	Random
Cellobiose	Glycerol	445	447.288	1	-2.2876	2.2876	Random
Cellobiose	Erythritol	186	177.835	0.238837	8.1654	8.1654	Random
Cellobiose	Ribitol	365	355.904	0.286087	9.096	9.096	Random
Cellobiose	Galactitol	79	78.2071	1	0.7929	0.7929	Random
Cellobiose	D-Mannitol	445	435.872	0.144384	9.1276	9.1276	Random
Cellobiose	D-Glucitol	443	433.197	0.119155	9.8029	9.8029	Random
Cellobiose	myo-Inositol	56	55.8618	1	0.1382	0.1382	Random
Cellobiose	DL-Lactate	417	367.69	< 0.000001	49.3096	49.3096	Negative
Cellobiose	Succinate	432	427.669	0.668821	4.3307	4.3307	Random
Cellobiose	Citrate	367	353.479	0.0699174	13.5213	13.5213	Random
Cellobiose	D-Gluconate	344	337.554	0.552191	6.4462	6.4462	Random
Cellobiose	D-Glucosamine	242	235.914	0.528724	6.0857	6.0857	Random
Cellobiose	Nitrate	78	78.2689	1	-0.2689	0.2689	Random
Cellobiose	Vitamin-free	72	82.5401	1	-10.5401	10.5401	Random
Cellobiose	2-Keto-D-gluconate	280	275.41	0.739995	4.59	4.59	Random
Cellobiose	Starch formation	12	12.972	1	-0.972	0.972	Random
Cellobiose	Growth at 19°C	484	483.574	1	0.4265	0.4265	Random
Cellobiose	Growth at 25°C	484	483.513	1	0.4868	0.4868	Random
Cellobiose	Growth at 30°C	459	462.194	1	-3.1942	3.1942	Random
Cellobiose	Growth at 37°C	416	370.551	< 0.000001	45.4488	45.4488	Negative
Salicin	L-Sorbose	289	298.424	1	-9.4237	9.4237	Random
Salicin	L-Rhamnose	157	146.306	0.0488077	10.6937	10.6937	Positive
Salicin	D-Xylose	409	392.296	0.00497647	16.7037	16.7037	Positive
Salicin	L-Arabinose	224	216.872	0.385703	7.1283	7.1283	Random
Salicin	D-Arabinose	190	183.081	0.381349	6.9187	6.9187	Random
Salicin	D-Ribose	259	252.253	0.483367	6.7467	6.7467	Random
Salicin	Methanol	43	43.0798	1	-0.0798	0.0798	Random
Salicin	Ethanol	439	439.685	1	-0.6849	0.6849	Random
Salicin	Glycerol	446	447.733	1	-1.7326	1.7326	Random
Salicin	Erythritol	183	176.245	0.381349	6.7553	6.7553	Random
Salicin	Ribitol	367	356.86	0.211106	10.1401	10.1401	Random
Salicin	Galactitol	77	77.08	1	-0.08	0.08	Random
Salicin	D-Mannitol	445	435.76	0.142325	9.2404	9.2404	Random
Salicin	D-Glucitol	443	433.021	0.106015	9.9787	9.9787	Random
Salicin	myo-Inositol	52	54.095	1	-2.095	2.095	Random
Salicin	DL-Lactate	417	368.969	< 0.000001	48.0306	48.0306	Negative
Salicin	Succinate	435	428.853	0.416286	6.1469	6.1469	Random
Salicin	Citrate	364	351.965	0.114411	12.035	12.035	Random
Salicin	D-Gluconate	345	337.519	0.423666	7.4812	7.4812	Random
Salicin	D-Glucosamine	243	236.415	0.477032	6.5854	6.5854	Random
Salicin	Nitrate	82	79.815	0.957028	2.185	2.185	Random
Salicin	Vitamin-free	460	436.931	0.0322286	23.0686	23.0686	Negative
Salicin	2-Keto-D-gluconate	278	274.422	0.863366	3.5777	3.5777	Random
Salicin	Starch formation	12	12.9874	1	-0.9874	0.9874	Random
Salicin	Growth at 19°C	484	483.58	1	0.4196	0.4196	Random
Salicin	Growth at 25°C	484	483.521	1	0.4794	0.4794	Random
Salicin	Growth at 30°C	461	463.134	1	-2.1342	2.1342	Random
Salicin	Growth at 37°C	416	371.104	< 0.000001	44.896	44.896	Negative
L-Sorbose	L-Rhamnose	432	396.193	0.00188	35.8068	35.8068	Negative
L-Sorbose	D-Xylose	357	346.582	0.189106	10.4184	10.4184	Random
L-Sorbose	L-Arabinose	198	191.997	0.590473	6.0032	6.0032	Random
L-Sorbose	D-Arabinose	169	162.081	0.448151	6.9186	6.9186	Random
L-Sorbose	D-Ribose	221	219.362	1	1.6377	1.6377	Random
L-Sorbose	Methanol	35	36.3303	1	-1.3303	1.3303	Random
L-Sorbose	Ethanol	403	399.163	0.689333	3.8366	3.8366	Random
L-Sorbose	Glycerol	413	408.586	0.514235	4.4142	4.4142	Random
L-Sorbose	Erythritol	153	151.712	1	1.288	1.288	Random
L-Sorbose	Ribitol	328	316.955	0.18889	11.0452	11.0452	Random
L-Sorbose	Galactitol	86	76.7125	0.025471	9.2875	9.2875	Positive
L-Sorbose	D-Mannitol	397	390.048	0.334353	6.9519	6.9519	Random
L-Sorbose	D-Glucitol	407	393.26	0.0101231	13.7405	13.7405	Positive
L-Sorbose	myo-Inositol	62	54.7144	0.0778857	7.2856	7.2856	Random
L-Sorbose	DL-Lactate	426	381.122	< 0.000001	44.8778	44.8778	Negative
L-Sorbose	Succinate	390	385.651	0.668266	4.3495	4.3495	Random
L-Sorbose	Citrate	303	303.748	1	-0.7483	0.7483	Random
L-Sorbose	D-Gluconate	278	285.928	1	-7.9282	7.9282	Random
L-Sorbose	D-Glucosamine	206	205.017	1	0.9829	0.9829	Random
L-Sorbose	Nitrate	52	61.2747	1	-9.2747	9.2747	Random
L-Sorbose	Vitamin-free	69	73.9423	1	-4.9423	4.9423	Random
L-Sorbose	2-Keto-D-gluconate	260	248.368	0.186395	11.6321	11.6321	Random
L-Sorbose	Starch formation	17	13.7137	0.238837	3.2863	3.2863	Random
L-Sorbose	Growth at 19°C	434	434.111	1	-0.1115	0.1115	Random
L-Sorbose	Growth at 25°C	434	434.053	1	-0.0535	0.0535	Random
L-Sorbose	Growth at 30°C	405	411.101	1	-6.1014	6.1014	Random
L-Sorbose	Growth at 37°C	429	382.194	< 0.000001	46.8062	46.8062	Negative
L-Rhamnose	D-Xylose	169	157.043	0.00497647	11.9572	11.9572	Positive
L-Rhamnose	L-Arabinose	120	107.454	0.043992	12.546	12.546	Positive
L-Rhamnose	D-Arabinose	97	87.0856	0.158491	9.9144	9.9144	Random
L-Rhamnose	D-Ribose	119	111.485	0.334353	7.5147	7.5147	Random
L-Rhamnose	Methanol	34	23.5496	0.0147714	10.4504	10.4504	Positive
L-Rhamnose	Ethanol	169	167.313	0.973889	1.6871	1.6871	Random
L-Rhamnose	Glycerol	171	169.166	0.895729	1.8336	1.8336	Random
L-Rhamnose	Erythritol	101	88.7801	0.0457901	12.2199	12.2199	Positive
L-Rhamnose	Ribitol	141	139.001	1	1.9992	1.9992	Random
L-Rhamnose	Galactitol	45	42.8932	0.939202	2.1068	2.1068	Random
L-Rhamnose	D-Mannitol	172	167.009	0.238837	4.9909	4.9909	Random
L-Rhamnose	D-Glucitol	170	165.374	0.344917	4.6261	4.6261	Random
L-Rhamnose	myo-Inositol	37	31.4266	0.271596	5.5734	5.5734	Random
L-Rhamnose	DL-Lactate	106	105.327	1	0.6731	0.6731	Random
L-Rhamnose	Succinate	163	162.004	1	0.9957	0.9957	Random
L-Rhamnose	Citrate	138	136.848	1	1.1519	1.1519	Random
L-Rhamnose	D-Gluconate	140	136.07	0.739995	3.9302	3.9302	Random
L-Rhamnose	D-Glucosamine	86	91.8335	1	-5.8335	5.8335	Random
L-Rhamnose	Nitrate	50	40.4896	0.079937	9.5104	9.5104	Random
L-Rhamnose	Vitamin-free	34	38.1738	1	-4.1738	4.1738	Random
L-Rhamnose	2-Keto-D-gluconate	87	99.7702	1	-12.7702	12.7702	Random
L-Rhamnose	Starch formation	8	6.7676	0.9776	1.2324	1.2324	Random
L-Rhamnose	Growth at 19°C	177	176.875	1	0.1249	0.1249	Random
L-Rhamnose	Growth at 25°C	177	176.858	1	0.1416	0.1416	Random
L-Rhamnose	Growth at 30°C	171	171.337	1	-0.3369	0.3369	Random
L-Rhamnose	Growth at 37°C	92	97.3941	1	-5.3941	5.3941	Random
D-Xylose	L-Arabinose	272	247.537	< 0.000001	24.463	24.463	Positive
D-Xylose	D-Arabinose	216	201.33	0.00497647	14.6702	14.6702	Positive
D-Xylose	D-Ribose	293	278.227	0.0111407	14.773	14.773	Positive
D-Xylose	Methanol	55	49.9527	0.161751	5.0473	5.0473	Random
D-Xylose	Ethanol	511	502.151	0.111165	8.8494	8.8494	Random
D-Xylose	Glycerol	513	508.043	0.423666	4.957	4.957	Random
D-Xylose	Erythritol	205	192.275	0.00772603	12.7251	12.7251	Positive
D-Xylose	Ribitol	421	399.007	< 0.000001	21.9932	21.9932	Positive
D-Xylose	Galactitol	88	84.3358	0.448151	3.6642	3.6642	Random
D-Xylose	D-Mannitol	498	485.27	0.0157395	12.7304	12.7304	Positive
D-Xylose	D-Glucitol	506	487.514	< 0.000001	18.4865	18.4865	Positive
D-Xylose	myo-Inositol	67	62.0222	0.133518	4.9778	4.9778	Random
D-Xylose	DL-Lactate	267	278.232	1	-11.2318	11.2318	Random
D-Xylose	Succinate	497	484.76	0.0376	12.2403	12.2403	Positive
D-Xylose	Citrate	401	388.116	0.0618903	12.8835	12.8835	Random
D-Xylose	D-Gluconate	365	363.237	1	1.7632	1.7632	Random
D-Xylose	D-Glucosamine	269	257.798	0.076704	11.2018	11.2018	Random
D-Xylose	Nitrate	86	85.2658	1	0.7342	0.7342	Random
D-Xylose	Vitamin-free	83	91.1791	1	-8.1791	8.1791	Random
D-Xylose	2-Keto-D-gluconate	301	297.501	0.843507	3.4991	3.4991	Random
D-Xylose	Starch formation	17	15.5444	0.814177	1.4556	1.4556	Random
D-Xylose	Growth at 19°C	541	540.943	1	0.0574	0.0574	Random
D-Xylose	Growth at 25°C	541	540.888	1	0.1121	0.1121	Random
D-Xylose	Growth at 30°C	511	514.895	1	-3.8949	3.8949	Random
D-Xylose	Growth at 37°C	412	375.231	0.0101231	36.769	36.769	Negative
L-Arabinose	D-Arabinose	167	141.956	< 0.000001	25.0438	25.0438	Positive
L-Arabinose	D-Ribose	202	179.445	< 0.000001	22.5547	22.5547	Positive
L-Arabinose	Methanol	38	31.3701	0.190391	6.6299	6.6299	Random
L-Arabinose	Ethanol	257	256.61	1	0.3896	0.3896	Random
L-Arabinose	Glycerol	262	260.693	1	1.3073	1.3073	Random
L-Arabinose	Erythritol	167	140.608	< 0.000001	26.3918	26.3918	Positive
L-Arabinose	Ribitol	250	229.161	< 0.000001	20.8393	20.8393	Positive
L-Arabinose	Galactitol	86	71.2299	< 0.000001	14.7701	14.7701	Positive
L-Arabinose	D-Mannitol	263	256.432	0.190391	6.568	6.568	Random
L-Arabinose	D-Glucitol	265	256.33	0.0510792	8.67	8.67	Random
L-Arabinose	myo-Inositol	55	46.6928	0.0579243	8.3072	8.3072	Random
L-Arabinose	DL-Lactate	391	347.284	< 0.000001	43.716	43.716	Negative
L-Arabinose	Succinate	249	248.756	1	0.2438	0.2438	Random
L-Arabinose	Citrate	205	206.997	1	-1.9968	1.9968	Random
L-Arabinose	D-Gluconate	203	203.176	1	-0.1764	0.1764	Random
L-Arabinose	D-Glucosamine	158	153.111	0.699712	4.8889	4.8889	Random
L-Arabinose	Nitrate	44	48.4677	1	-4.4677	4.4677	Random
L-Arabinose	Vitamin-free	53	58.0872	1	-5.0872	5.0872	Random
L-Arabinose	2-Keto-D-gluconate	160	164.944	1	-4.9439	4.9439	Random
L-Arabinose	Starch formation	16	11.8112	0.149663	4.1888	4.1888	Random
L-Arabinose	Growth at 19°C	273	273.354	1	-0.3543	0.3543	Random
L-Arabinose	Growth at 25°C	273	273.331	1	-0.3311	0.3311	Random
L-Arabinose	Growth at 30°C	261	263.662	1	-2.6622	2.6622	Random
L-Arabinose	Growth at 37°C	140	150.288	1	-10.2878	10.2878	Random
D-Arabinose	D-Ribose	176	153.484	< 0.000001	22.5155	22.5155	Positive
D-Arabinose	Methanol	27	24.0499	0.742796	2.9501	2.9501	Random
D-Arabinose	Ethanol	218	215.592	0.808558	2.4078	2.4078	Random
D-Arabinose	Glycerol	218	217.109	1	0.8908	0.8908	Random
D-Arabinose	Erythritol	137	116.086	< 0.000001	20.9142	20.9142	Positive
D-Arabinose	Ribitol	208	190.911	< 0.000001	17.0893	17.0893	Positive
D-Arabinose	Galactitol	67	57.6043	0.0604286	9.3957	9.3957	Random
D-Arabinose	D-Mannitol	221	214.702	0.163245	6.2984	6.2984	Random
D-Arabinose	D-Glucitol	223	214.639	0.025471	8.3614	8.3614	Positive
D-Arabinose	myo-Inositol	56	43.5358	0.00497647	12.4642	12.4642	Positive
D-Arabinose	DL-Lactate	399	357.237	0.00326957	41.7632	41.7632	Negative
D-Arabinose	Succinate	210	208.721	1	1.2789	1.2789	Random
D-Arabinose	Citrate	172	173.472	1	-1.4725	1.4725	Random
D-Arabinose	D-Gluconate	178	173.718	0.730086	4.2823	4.2823	Random
D-Arabinose	D-Glucosamine	145	135.448	0.216252	9.5524	9.5524	Random
D-Arabinose	Nitrate	38	40.2953	1	-2.2953	2.2953	Random
D-Arabinose	Vitamin-free	33	42.0396	1	-9.0396	9.0396	Random
D-Arabinose	2-Keto-D-gluconate	145	143.721	1	1.2791	1.2791	Random
D-Arabinose	Starch formation	15	10.3404	0.110293	4.6596	4.6596	Random
D-Arabinose	Growth at 19°C	228	227.835	1	0.1648	0.1648	Random
D-Arabinose	Growth at 25°C	228	227.82	1	0.1798	0.1798	Random
D-Arabinose	Growth at 30°C	220	220.502	1	-0.5017	0.5017	Random
D-Arabinose	Growth at 37°C	106	119.761	1	-13.7608	13.7608	Random
D-Ribose	Methanol	48	37.5595	0.0147714	10.4405	10.4405	Positive
D-Ribose	Ethanol	301	302.802	1	-1.8021	1.8021	Random
D-Ribose	Glycerol	320	313.756	0.162855	6.2444	6.2444	Random
D-Ribose	Erythritol	198	161.227	< 0.000001	36.7728	36.7728	Positive
D-Ribose	Ribitol	297	270.517	< 0.000001	26.4835	26.4835	Positive
D-Ribose	Galactitol	74	67.662	0.250541	6.338	6.338	Random
D-Ribose	D-Mannitol	313	304.882	0.12455	8.1176	8.1176	Random
D-Ribose	D-Glucitol	316	304.904	0.00772603	11.0964	11.0964	Positive
D-Ribose	myo-Inositol	47	44.1889	0.776234	2.8111	2.8111	Random
D-Ribose	DL-Lactate	409	360.282	< 0.000001	48.7176	48.7176	Negative
D-Ribose	Succinate	304	298.928	0.498409	5.0721	5.0721	Random
D-Ribose	Citrate	247	245.364	1	1.6357	1.6357	Random
D-Ribose	D-Gluconate	245	240.829	0.785088	4.1712	4.1712	Random
D-Ribose	D-Glucosamine	191	180.503	0.206263	10.4974	10.4974	Random
D-Ribose	Nitrate	60	58.3057	1	1.6943	1.6943	Random
D-Ribose	Vitamin-free	52	61.5797	1	-9.5797	9.5797	Random
D-Ribose	2-Keto-D-gluconate	193	194.852	1	-1.8521	1.8521	Random
D-Ribose	Starch formation	11	10.3441	1	0.6559	0.6559	Random
D-Ribose	Growth at 19°C	328	327.75	1	0.2502	0.2502	Random
D-Ribose	Growth at 25°C	328	327.721	1	0.2788	0.2788	Random
D-Ribose	Growth at 30°C	310	313.785	1	-3.7853	3.7853	Random
D-Ribose	Growth at 37°C	154	167.897	1	-13.8965	13.8965	Random
Methanol	Ethanol	57	54.7403	0.569561	2.2597	2.2597	Random
Methanol	Glycerol	57	55.298	0.754686	1.702	1.702	Random
Methanol	Erythritol	40	28.7749	0.00772603	11.2251	11.2251	Positive
Methanol	Ribitol	52	46.7168	0.209124	5.2832	5.2832	Random
Methanol	Galactitol	5	8.1204	1	-3.1204	3.1204	Random
Methanol	D-Mannitol	57	54.3504	0.448151	2.6496	2.6496	Random
Methanol	D-Glucitol	57	54.0559	0.385703	2.9441	2.9441	Random
Methanol	myo-Inositol	2	4.8094	1	-2.8094	2.8094	Random
Methanol	DL-Lactate	21	26.6073	1	-5.6073	5.6073	Random
Methanol	Succinate	51	51.3469	1	-0.3469	0.3469	Random
Methanol	Citrate	30	36.781	1	-6.781	6.781	Random
Methanol	D-Gluconate	27	35.1619	1	-8.1619	8.1619	Random
Methanol	D-Glucosamine	18	23.9336	1	-5.9336	5.9336	Random
Methanol	Nitrate	28	16.3589	< 0.000001	11.6411	11.6411	Positive
Methanol	Vitamin-free	10	10.2169	1	-0.2169	0.2169	Random
Methanol	2-Keto-D-gluconate	407	377.59	< 0.000001	29.4102	29.4102	Negative
Methanol	Starch formation	0	0.9293	1	-0.9293	0.9293	Random
Methanol	Growth at 19°C	58	57.955	1	0.045	0.045	Random
Methanol	Growth at 25°C	58	57.946	1	0.054	0.054	Random
Methanol	Growth at 30°C	56	55.8715	1	0.1285	0.1285	Random
Methanol	Growth at 37°C	37	31.8085	0.381349	5.1915	5.1915	Random
Ethanol	Glycerol	629	624.554	0.395251	4.4459	4.4459	Random
Ethanol	Erythritol	210	207.464	0.784724	2.5365	2.5365	Random
Ethanol	Ribitol	453	448.796	0.61018	4.2044	4.2044	Random
Ethanol	Galactitol	88	88.9691	1	-0.9691	0.9691	Random
Ethanol	D-Mannitol	583	577.127	0.311767	5.8726	5.8726	Random
Ethanol	D-Glucitol	580	573.916	0.298305	6.0837	6.0837	Random
Ethanol	myo-Inositol	63	64.408	1	-1.408	1.408	Random
Ethanol	DL-Lactate	352	342.642	0.0748918	9.3584	9.3584	Random
Ethanol	Succinate	605	593.81	0.0111407	11.1901	11.1901	Positive
Ethanol	Citrate	451	446.346	0.532122	4.6539	4.6539	Random
Ethanol	D-Gluconate	414	417.334	1	-3.3345	3.3345	Random
Ethanol	D-Glucosamine	283	282.381	1	0.6189	0.6189	Random
Ethanol	Nitrate	94	94.96	1	-0.96	0.96	Random
Ethanol	Vitamin-free	111	108.829	0.785088	2.1706	2.1706	Random
Ethanol	2-Keto-D-gluconate	334	335.461	1	-1.4614	1.4614	Random
Ethanol	Starch formation	16	16.4513	1	-0.4513	0.4513	Random
Ethanol	Growth at 19°C	682	681.702	1	0.2977	0.2977	Random
Ethanol	Growth at 25°C	681	680.794	1	0.2059	0.2059	Random
Ethanol	Growth at 30°C	642	644.619	1	-2.6193	2.6193	Random
Ethanol	Growth at 37°C	307	310.68	1	-3.6795	3.6795	Random
Glycerol	Erythritol	213	209.986	0.601346	3.014	3.014	Random
Glycerol	Ribitol	458	454.353	0.668664	3.6465	3.6465	Random
Glycerol	Galactitol	88	89.5437	1	-1.5437	1.5437	Random
Glycerol	D-Mannitol	589	585.91	0.709729	3.09	3.09	Random
Glycerol	D-Glucitol	589	583.656	0.333785	5.3444	5.3444	Random
Glycerol	myo-Inositol	66	65.8243	1	0.1757	0.1757	Random
Glycerol	DL-Lactate	343	341.579	1	1.4205	1.4205	Random
Glycerol	Succinate	609	600.685	0.0761171	8.3147	8.3147	Random
Glycerol	Citrate	464	457.19	0.190391	6.8097	6.8097	Random
Glycerol	D-Gluconate	435	431.793	0.739995	3.2066	3.2066	Random
Glycerol	D-Glucosamine	287	286.148	1	0.8516	0.8516	Random
Glycerol	Nitrate	100	98.214	0.835973	1.786	1.786	Random
Glycerol	Vitamin-free	103	107.147	1	-4.147	4.147	Random
Glycerol	2-Keto-D-gluconate	339	341.053	1	-2.0531	2.0531	Random
Glycerol	Starch formation	18	17.3013	1	0.6987	0.6987	Random
Glycerol	Growth at 19°C	697	696.675	1	0.3246	0.3246	Random
Glycerol	Growth at 25°C	696	695.751	1	0.2494	0.2494	Random
Glycerol	Growth at 30°C	658	659.678	1	-1.6775	1.6775	Random
Glycerol	Growth at 37°C	313	316.877	1	-3.877	3.877	Random
Erythritol	Ribitol	209	188.078	< 0.000001	20.9222	20.9222	Positive
Erythritol	Galactitol	66	56.262	0.0522222	9.738	9.738	Random
Erythritol	D-Mannitol	216	207.768	0.0213067	8.232	8.232	Positive
Erythritol	D-Glucitol	216	206.891	0.00653913	9.109	9.109	Positive
Erythritol	myo-Inositol	44	37.2428	0.186155	6.7572	6.7572	Random
Erythritol	DL-Lactate	396	355.788	0.00326957	40.212	40.212	Negative
Erythritol	Succinate	198	198.627	1	-0.6268	0.6268	Random
Erythritol	Citrate	167	167.687	1	-0.687	0.687	Random
Erythritol	D-Gluconate	167	165.329	1	1.6708	1.6708	Random
Erythritol	D-Glucosamine	125	123.365	1	1.6349	1.6349	Random
Erythritol	Nitrate	41	41.5719	1	-0.5719	0.5719	Random
Erythritol	Vitamin-free	44	47.6597	1	-3.6597	3.6597	Random
Erythritol	2-Keto-D-gluconate	126	131.99	1	-5.99	5.99	Random
Erythritol	Starch formation	4	5.536	1	-1.536	1.536	Random
Erythritol	Growth at 19°C	218	218.416	1	-0.4159	0.4159	Random
Erythritol	Growth at 25°C	218	218.4	1	-0.3998	0.3998	Random
Erythritol	Growth at 30°C	207	210.155	1	-3.1547	3.1547	Random
Erythritol	Growth at 37°C	109	119.076	1	-10.0759	10.0759	Random
Ribitol	Galactitol	88	81.9804	0.149663	6.0196	6.0196	Random
Ribitol	D-Mannitol	472	452.167	< 0.000001	19.8332	19.8332	Positive
Ribitol	D-Glucitol	475	451.574	< 0.000001	23.4258	23.4258	Positive
Ribitol	myo-Inositol	63	58.3834	0.293931	4.6166	4.6166	Random
Ribitol	DL-Lactate	443	379.016	< 0.000001	63.9838	63.9838	Negative
Ribitol	Succinate	437	432.385	0.61018	4.6155	4.6155	Random
Ribitol	Citrate	360	352.075	0.376324	7.9246	7.9246	Random
Ribitol	D-Gluconate	336	334.198	1	1.8019	1.8019	Random
Ribitol	D-Glucosamine	262	245.519	0.00497647	16.4808	16.4808	Positive
Ribitol	Nitrate	67	73.4956	1	-6.4956	6.4956	Random
Ribitol	Vitamin-free	460	437.188	0.0264	22.8116	22.8116	Negative
Ribitol	2-Keto-D-gluconate	298	284.221	0.0669153	13.779	13.779	Random
Ribitol	Starch formation	17	14.9132	0.580783	2.0868	2.0868	Random
Ribitol	Growth at 19°C	485	485.035	1	-0.0347	0.0347	Random
Ribitol	Growth at 25°C	485	484.988	1	0.0121	0.0121	Random
Ribitol	Growth at 30°C	454	460.804	1	-6.8036	6.8036	Random
Ribitol	Growth at 37°C	430	375.532	< 0.000001	54.4678	54.4678	Negative
Galactitol	D-Mannitol	91	89.2897	0.854321	1.7103	1.7103	Random
Galactitol	D-Glucitol	91	88.9957	0.771406	2.0043	2.0043	Random
Galactitol	myo-Inositol	34	26.6854	0.0633263	7.3146	7.3146	Random
Galactitol	DL-Lactate	47	55.5684	1	-8.5684	8.5684	Random
Galactitol	Succinate	87	87.2304	1	-0.2304	0.2304	Random
Galactitol	Citrate	74	75.0999	1	-1.0999	1.0999	Random
Galactitol	D-Gluconate	75	74.65	1	0.35	0.35	Random
Galactitol	D-Glucosamine	58	58.2785	1	-0.2785	0.2785	Random
Galactitol	Nitrate	11	16.4167	1	-5.4167	5.4167	Random
Galactitol	Vitamin-free	24	24.582	1	-0.582	0.582	Random
Galactitol	2-Keto-D-gluconate	68	66.2147	1	1.7853	1.7853	Random
Galactitol	Starch formation	2	2.7077	1	-0.7077	0.7077	Random
Galactitol	Growth at 19°C	94	93.9497	1	0.0503	0.0503	Random
Galactitol	Growth at 25°C	94	93.9449	1	0.0551	0.0551	Random
Galactitol	Growth at 30°C	94	92.5793	0.757802	1.4207	1.4207	Random
Galactitol	Growth at 37°C	49	55.52	1	-6.52	6.52	Random
D-Mannitol	D-Glucitol	609	579.465	< 0.000001	29.5353	29.5353	Positive
D-Mannitol	myo-Inositol	65	64.4299	1	0.5701	0.5701	Random
D-Mannitol	DL-Lactate	304	316.012	1	-12.0117	12.0117	Random
D-Mannitol	Succinate	563	556.629	0.300623	6.3708	6.3708	Random
D-Mannitol	Citrate	447	436.343	0.0665231	10.657	10.657	Random
D-Mannitol	D-Gluconate	417	412.081	0.569916	4.9194	4.9194	Random
D-Mannitol	D-Glucosamine	278	276.296	1	1.7039	1.7039	Random
D-Mannitol	Nitrate	98	95.887	0.799132	2.113	2.113	Random
D-Mannitol	Vitamin-free	97	102.501	1	-5.5008	5.5008	Random
D-Mannitol	2-Keto-D-gluconate	344	336.17	0.18889	7.8296	7.8296	Random
D-Mannitol	Starch formation	13	15.0511	1	-2.0511	2.0511	Random
D-Mannitol	Growth at 19°C	633	632.791	1	0.2091	0.2091	Random
D-Mannitol	Growth at 25°C	633	632.711	1	0.2886	0.2886	Random
D-Mannitol	Growth at 30°C	597	600.71	1	-3.7103	3.7103	Random
D-Mannitol	Growth at 37°C	438	399.614	< 0.000001	38.386	38.386	Negative
D-Glucitol	myo-Inositol	66	64.5742	0.957028	1.4258	1.4258	Random
D-Glucitol	DL-Lactate	400	373.165	0.029375	26.835	26.835	Negative
D-Glucitol	Succinate	567	556.207	0.0481864	10.7925	10.7925	Positive
D-Glucitol	Citrate	449	435.656	0.0157395	13.3445	13.3445	Positive
D-Glucitol	D-Gluconate	414	409.253	0.631152	4.7472	4.7472	Random
D-Glucitol	D-Glucosamine	277	274.815	0.961444	2.1853	2.1853	Random
D-Glucitol	Nitrate	97	95.1147	0.893583	1.8853	1.8853	Random
D-Glucitol	Vitamin-free	95	101.522	1	-6.5215	6.5215	Random
D-Glucitol	2-Keto-D-gluconate	341	333.345	0.228649	7.6554	7.6554	Random
D-Glucitol	Starch formation	14	15.4527	1	-1.4527	1.4527	Random
D-Glucitol	Growth at 19°C	630	629.803	1	0.1968	0.1968	Random
D-Glucitol	Growth at 25°C	629	628.917	1	0.0832	0.0832	Random
D-Glucitol	Growth at 30°C	592	596.427	1	-4.4273	4.4273	Random
D-Glucitol	Growth at 37°C	447	404.412	< 0.000001	42.5884	42.5884	Negative
myo-Inositol	DL-Lactate	34	39.3672	1	-5.3672	5.3672	Random
myo-Inositol	Succinate	60	62.2461	1	-2.2461	2.2461	Random
myo-Inositol	Citrate	43	49.9364	1	-6.9364	6.9364	Random
myo-Inositol	D-Gluconate	54	53.3837	1	0.6163	0.6163	Random
myo-Inositol	D-Glucosamine	40	40.6594	1	-0.6594	0.6594	Random
myo-Inositol	Nitrate	14	15.2857	1	-1.2857	1.2857	Random
myo-Inositol	Vitamin-free	9	13.7094	1	-4.7094	4.7094	Random
myo-Inositol	2-Keto-D-gluconate	46	46.075	1	-0.075	0.075	Random
myo-Inositol	Starch formation	12	6.3496	0.025471	5.6504	5.6504	Positive
myo-Inositol	Growth at 19°C	69	68.9565	1	0.0435	0.0435	Random
myo-Inositol	Growth at 25°C	69	68.9521	1	0.0479	0.0479	Random
myo-Inositol	Growth at 30°C	67	67.0207	1	-0.0207	0.0207	Random
myo-Inositol	Growth at 37°C	38	40.3813	1	-2.3813	2.3813	Random
DL-Lactate	Succinate	338	330.241	0.242691	7.759	7.759	Random
DL-Lactate	Citrate	244	251.845	1	-7.8449	7.8449	Random
DL-Lactate	D-Gluconate	401	364.33	0.0177438	36.6698	36.6698	Negative
DL-Lactate	D-Glucosamine	407	361.41	< 0.000001	45.5898	45.5898	Negative
DL-Lactate	Nitrate	56	56.2974	1	-0.2974	0.2974	Random
DL-Lactate	Vitamin-free	71	65.3225	0.51731	5.6775	5.6775	Random
DL-Lactate	2-Keto-D-gluconate	434	374.029	< 0.000001	59.9708	59.9708	Negative
DL-Lactate	Starch formation	6	8.618	1	-2.618	2.618	Random
DL-Lactate	Growth at 19°C	369	368.633	1	0.3673	0.3673	Random
DL-Lactate	Growth at 25°C	369	368.589	1	0.4111	0.4111	Random
DL-Lactate	Growth at 30°C	354	352.205	0.959242	1.7947	1.7947	Random
DL-Lactate	Growth at 37°C	176	176.272	1	-0.2722	0.2722	Random
Succinate	Citrate	462	442.36	< 0.000001	19.6401	19.6401	Positive
Succinate	D-Gluconate	403	404.681	1	-1.6807	1.6807	Random
Succinate	D-Glucosamine	285	278.238	0.238837	6.762	6.762	Random
Succinate	Nitrate	92	92.5568	1	-0.5568	0.5568	Random
Succinate	Vitamin-free	100	102.965	1	-2.9653	2.9653	Random
Succinate	2-Keto-D-gluconate	328	326.937	1	1.0628	1.0628	Random
Succinate	Starch formation	14	15.46	1	-1.46	1.46	Random
Succinate	Growth at 19°C	649	648.82	1	0.1804	0.1804	Random
Succinate	Growth at 25°C	648	647.939	1	0.0607	0.0607	Random
Succinate	Growth at 30°C	616	617.109	1	-1.1091	1.1091	Random
Succinate	Growth at 37°C	285	295.709	1	-10.709	10.709	Random
Citrate	D-Gluconate	345	335.342	0.258149	9.6584	9.6584	Random
Citrate	D-Glucosamine	248	236.034	0.106907	11.966	11.966	Random
Citrate	Nitrate	71	74.4575	1	-3.4575	3.4575	Random
Citrate	Vitamin-free	75	82.0384	1	-7.0384	7.0384	Random
Citrate	2-Keto-D-gluconate	279	272.75	0.569561	6.2498	6.2498	Random
Citrate	Starch formation	7	10.8184	1	-3.8184	3.8184	Random
Citrate	Growth at 19°C	483	482.567	1	0.4325	0.4325	Random
Citrate	Growth at 25°C	483	482.512	1	0.4877	0.4877	Random
Citrate	Growth at 30°C	456	460.018	1	-4.0176	4.0176	Random
Citrate	Growth at 37°C	220	233.602	1	-13.6017	13.6017	Random
D-Gluconate	D-Glucosamine	222	221.459	1	0.5411	0.5411	Random
D-Gluconate	Nitrate	72	73.7562	1	-1.7562	1.7562	Random
D-Gluconate	Vitamin-free	72	80.0009	1	-8.0009	8.0009	Random
D-Gluconate	2-Keto-D-gluconate	293	274.624	0.00191186	18.3761	18.3761	Positive
D-Gluconate	Starch formation	12	12.7311	1	-0.7311	0.7311	Random
D-Gluconate	Growth at 19°C	462	461.59	1	0.4099	0.4099	Random
D-Gluconate	Growth at 25°C	462	461.532	1	0.4677	0.4677	Random
D-Gluconate	Growth at 30°C	444	443.61	1	0.3901	0.3901	Random
D-Gluconate	Growth at 37°C	207	222.328	1	-15.3276	15.3276	Random
D-Glucosamine	Nitrate	37	46.2046	1	-9.2046	9.2046	Random
D-Glucosamine	Vitamin-free	46	54.6194	1	-8.6194	8.6194	Random
D-Glucosamine	2-Keto-D-gluconate	222	202.385	< 0.000001	19.6147	19.6147	Positive
D-Glucosamine	Starch formation	1	5.5855	1	-4.5855	4.5855	Random
D-Glucosamine	Growth at 19°C	302	301.77	1	0.23	0.23	Random
D-Glucosamine	Growth at 25°C	302	301.741	1	0.2586	0.2586	Random
D-Glucosamine	Growth at 30°C	286	289.697	1	-3.6967	3.6967	Random
D-Glucosamine	Growth at 37°C	402	354.455	< 0.000001	47.5448	47.5448	Negative
Nitrate	Vitamin-free	21	20.9264	1	0.0736	0.0736	Random
Nitrate	2-Keto-D-gluconate	392	365.826	0.0177438	26.1738	26.1738	Negative
Nitrate	Starch formation	0	1.7381	1	-1.7381	1.7381	Random
Nitrate	Growth at 19°C	103	102.921	1	0.0789	0.0789	Random
Nitrate	Growth at 25°C	103	102.907	1	0.0925	0.0925	Random
Nitrate	Growth at 30°C	102	100.275	0.742796	1.7252	1.7252	Random
Nitrate	Growth at 37°C	62	56.9563	0.569561	5.0437	5.0437	Random
Vitamin-free	2-Keto-D-gluconate	60	66.9757	1	-6.9757	6.9757	Random
Vitamin-free	Starch formation	1	2.6804	1	-1.6804	1.6804	Random
Vitamin-free	Growth at 19°C	116	115.91	1	0.0895	0.0895	Random
Vitamin-free	Growth at 25°C	116	115.895	1	0.105	0.105	Random
Vitamin-free	Growth at 30°C	109	110.499	1	-1.4989	1.4989	Random
Vitamin-free	Growth at 37°C	65	63.5036	1	1.4964	1.4964	Random
2-Keto-D-gluconate	Starch formation	12	11.4192	1	0.5808	0.5808	Random
2-Keto-D-gluconate	Growth at 19°C	364	364.216	1	-0.2157	0.2157	Random
2-Keto-D-gluconate	Growth at 25°C	364	364.179	1	-0.1789	0.1789	Random
2-Keto-D-gluconate	Growth at 30°C	348	350.298	1	-2.2975	2.2975	Random
2-Keto-D-gluconate	Growth at 37°C	413	363.273	0.00188	49.7272	49.7272	Negative
Starch formation	Growth at 19°C	18	17.9853	1	0.0147	0.0147	Random
Starch formation	Growth at 25°C	18	17.9821	1	0.0179	0.0179	Random
Starch formation	Growth at 30°C	17	17.2394	1	-0.2394	0.2394	Random
Starch formation	Growth at 37°C	6	8.2213	1	-2.2213	2.2213	Random
Growth at 19°C	Growth at 25°C	785	784.08	0.891089	0.9198	0.9198	Random
Growth at 19°C	Growth at 30°C	741	740.648	1	0.3523	0.3523	Random
Growth at 19°C	Growth at 37°C	345	345.277	1	-0.2775	0.2775	Random
Growth at 25°C	Growth at 30°C	741	740.526	1	0.4742	0.4742	Random
Growth at 25°C	Growth at 37°C	345	345.231	1	-0.2312	0.2312	Random
Growth at 30°C	Growth at 37°C	346	336.398	< 0.000001	9.602	9.602	Positive
