# Supplementary material for: Factors driving metabolic diversity in the budding yeast subphylum
Source: BMC Biol. 2018 Mar 2;16:26. doi: 10.1186/s12915-018-0498-3 (PMC5833115; doi:10.1186/s12915-018-0498-3)
Supplement: Supplementary file 4 — Table S3. Over 50% of individual traits do not evolve under a Brownian model of evolution. To test for a phylogenetic signal in our data, we calculated D, a measure of dispersion used for binary traits that tests for a significant departure from both random associations (D = 1) and the clumping expected under a Brownian model of evolution (D = 0). Values that significantly differ from 0 suggest a trait is not evolving under Brownian evolution. The function calculates randomized data sets (n = 1000) for both departures from random distributions and patterns expected under a Brownian model of evolution. To test for phylogenetic randomness, the function randomly shuffles trait values relative to the tips of the phylogeny. To test for evolution under a Brownian model, the function evolves a continuous trait along the phylogeny under a Brownian process, and then it is converted to a binary trait using a threshold that reproduces the relative prevalence of the observed trait. (XLSX 11 kb) [file 12915_2018_498_MOESM4_ESM.xlsx]

## Sheet: SupplementaryTable3
Trait Information		p-Value
Trait	D	Random	Brownian
Cellobiose	0.0839059	< 0.000001	0.215
Citrate	0.319887	< 0.000001	< 0.000001
D-Arabinose	0.358907	< 0.000001	< 0.000001
D-Glucitol	0.0522585	< 0.000001	0.346
D-Gluconate	0.412237	< 0.000001	< 0.000001
D-Glucosamine	0.16743	< 0.000001	0.049
D-Mannitol	0.0343267	< 0.000001	0.401
D-Ribose	0.364817	< 0.000001	< 0.000001
D-Xylose	0.159474	< 0.000001	0.065
DL-Lactate	0.41506	< 0.000001	< 0.000001
Erythritol	0.0800312	< 0.000001	0.233
Ethanol	0.313023	< 0.000001	0.011
Galactitol	0.41335	< 0.000001	0.001
Galactose	0.00377218	< 0.000001	0.479
Galactose Fermentation	0.257551	< 0.000001	0.004
Glucose Fermentation	0.296891	< 0.000001	0.003
Glycerol	0.387207	< 0.000001	0.004
Growth at 19⁰C	-0.93279	0.008	0.85
Growth at 25⁰C	0.355845	0.129	0.323
Growth at 30⁰C	0.776913	0.011	< 0.000001
Growth at 37⁰C	0.738056	< 0.000001	< 0.000001
Inulin	0.326461	< 0.000001	0.012
L-Arabinose	0.065519	< 0.000001	0.255
L-Rhamnose	0.249807	< 0.000001	0.014
L-Sorbose	0.23025	< 0.000001	0.008
Lactose	0.27956	< 0.000001	0.017
Lactose Fermentation	0.529529	0.016	0.059
Maltose	0.105951	< 0.000001	0.145
Maltose Fermentation	0.464581	< 0.000001	< 0.000001
Melezitose	0.214259	< 0.000001	0.019
Melibiose	0.350887	< 0.000001	0.001
Methanol	-0.357004	< 0.000001	0.967
Methyl-α-D-glucoside	0.225487	< 0.000001	0.008
myo-Inositol	0.0130217	< 0.000001	0.484
Nitrate	0.283322	< 0.000001	0.012
Raffinose	0.297973	< 0.000001	0.001
Raffinose Fermentation	0.346929	< 0.000001	0.002
Ribitol	0.077304	< 0.000001	0.219
Salicin	0.13684	< 0.000001	0.094
Soluble Starch	0.36141	< 0.000001	< 0.000001
Starch formation	0.0680406	< 0.000001	0.4
Succinate	0.300611	< 0.000001	0.005
Sucrose	0.261935	< 0.000001	0.005
Sucrose Fermentation	0.399085	< 0.000001	< 0.000001
Trehalose	0.165622	< 0.000001	0.053
Trehalose Fermentation	0.398067	< 0.000001	< 0.000001
Vitamin free	0.51104	< 0.000001	< 0.000001
