# Supplementary material for: Factors driving metabolic diversity in the budding yeast subphylum
Source: BMC Biol. 2018 Mar 2;16:26. doi: 10.1186/s12915-018-0498-3 (PMC5833115; doi:10.1186/s12915-018-0498-3)
Supplement: Supplementary file 7 — Table S5. Pairwise association quantifications among traits and isolation environments. The “Direction” column indicates whether an isolation/trait association was classified as positive, negative, or random. The expected value is the average value from the randomized data (n = 10,000) (XLSX 111 kb) [file 12915_2018_498_MOESM7_ESM.xlsx]

## Sheet: SupplementaryTable5
Isolation	Trait	Observed	Expected	Padj. (q)	TraitDiff	AbsDiff	Direction
Pathogenic	Glucose Fermentation	68	68.53	0.65	-0.53	0.53	Random
Pathogenic	Galactose Fermentation	31	32.23	0.74	-1.23	1.23	Random
Pathogenic	Sucrose Fermentation	30	30.13	0.6	-0.13	0.13	Random
Pathogenic	Maltose Fermentation	22	22.65	0.7	-0.65	0.65	Random
Pathogenic	Lactose Fermentation	1	1.26	0.93	-0.26	0.26	Random
Pathogenic	Raffinose Fermentation	20	20.21	0.62	-0.21	0.21	Random
Pathogenic	Trehalose Fermentation	31	31.52	0.65	-0.52	0.52	Random
Pathogenic	Inulin	11	12	0.8	-1	1	Random
Pathogenic	Sucrose	49	50.85	0.83	-1.85	1.85	Random
Pathogenic	Raffinose	31	31.15	0.6	-0.15	0.15	Random
Pathogenic	Melibiose	14	14.82	0.77	-0.82	0.82	Random
Pathogenic	Galactose	61	61.17	0.61	-0.17	0.17	Random
Pathogenic	Lactose	13	13.87	0.78	-0.87	0.87	Random
Pathogenic	Trehalose	58	59.29	0.79	-1.29	1.29	Random
Pathogenic	Maltose	49	50.22	0.77	-1.22	1.22	Random
Pathogenic	Melezitose	44	44.31	0.63	-0.31	0.31	Random
Pathogenic	Methyl-α-D-glucoside	45	45.41	0.65	-0.41	0.41	Random
Pathogenic	Soluble Starch	30	28.32	0.3	1.68	1.68	Random
Pathogenic	Cellobiose	53	54.32	0.76	-1.32	1.32	Random
Pathogenic	Salicin	53	54.32	0.76	-1.32	1.32	Random
Pathogenic	L-Sorbose	51	51.47	0.63	-0.47	0.47	Random
Pathogenic	L-Rhamnose	28	27.02	0.42	0.98	0.98	Random
Pathogenic	D-Xylose	61	61.01	0.59	-0.01	0.01	Random
Pathogenic	L-Arabinose	41	39.67	0.37	1.33	1.33	Random
Pathogenic	D-Arabinose	29	29.55	0.66	-0.55	0.55	Random
Pathogenic	D-Ribose	42	41.94	0.57	0.06	0.06	Random
Pathogenic	Methanol	2	4.43	0.97	-2.43	2.43	Random
Pathogenic	Ethanol	80	79.65	0.55	0.35	0.35	Random
Pathogenic	Glycerol	79	78.31	0.46	0.69	0.69	Random
Pathogenic	Erythritol	28	28.46	0.65	-0.46	0.46	Random
Pathogenic	Ribitol	55	55.62	0.67	-0.62	0.62	Random
Pathogenic	Galactitol	17	16.76	0.56	0.24	0.24	Random
Pathogenic	D-Mannitol	68	68.9	0.77	-0.9	0.9	Random
Pathogenic	D-Glucitol	69	69.5	0.7	-0.5	0.5	Random
Pathogenic	myo-Inositol	9	9.5	0.72	-0.5	0.5	Random
Pathogenic	DL-Lactate	49	47.81	0.42	1.19	1.19	Random
Pathogenic	Succinate	78	76.46	0.3	1.54	1.54	Random
Pathogenic	Citrate	65	62.21	0.19	2.79	2.79	Random
Pathogenic	D-Gluconate	64	61.15	0.19	2.85	2.85	Random
Pathogenic	D-Glucosamine	38	37.89	0.56	0.11	0.11	Random
Pathogenic	Nitrate	11	12.59	0.83	-1.59	1.59	Random
Pathogenic	Vitamin-free	18	17.73	0.53	0.27	0.27	Random
Pathogenic	2-Keto-D-gluconate	44	44.25	0.61	-0.24	0.24	Random
Pathogenic	Starch formation	0	0.92	1	-0.92	0.92	Random
Pathogenic	Growth at 19°C	89	88.95	0.95	0.05	0.05	Random
Pathogenic	Growth at 25°C	89	88.93	0.94	0.07	0.07	Random
Pathogenic	Growth at 30°C	86	85.76	0.6	0.24	0.24	Random
Pathogenic	Growth at 37°C	66	56.99	<0.001	9.01	9.01	Positive
Clinical	Glucose Fermentation	10	9.74	0.68	0.26	0.26	Random
Clinical	Galactose Fermentation	6	5.98	0.72	0.02	0.02	Random
Clinical	Sucrose Fermentation	7	6.38	0.48	0.62	0.62	Random
Clinical	Maltose Fermentation	5	4.7	0.6	0.3	0.3	Random
Clinical	Lactose Fermentation	0	0.06	1	-0.06	0.06	Random
Clinical	Raffinose Fermentation	3	3.05	0.75	-0.05	0.05	Random
Clinical	Trehalose Fermentation	6	5.85	0.65	0.15	0.15	Random
Clinical	Inulin	1	1.36	0.95	-0.36	0.36	Random
Clinical	Sucrose	9	8.73	0.67	0.27	0.27	Random
Clinical	Raffinose	5	4.97	0.69	0.03	0.03	Random
Clinical	Melibiose	2	2.21	0.88	-0.21	0.21	Random
Clinical	Galactose	9	9.01	0.75	-0.01	0.01	Random
Clinical	Lactose	1	1.35	0.92	-0.35	0.35	Random
Clinical	Trehalose	9	8.97	0.8	0.03	0.03	Random
Clinical	Maltose	9	8.7	0.66	0.3	0.3	Random
Clinical	Melezitose	9	8.4	0.51	0.6	0.6	Random
Clinical	Methyl-α-D-glucoside	8	7.79	0.68	0.21	0.21	Random
Clinical	Soluble Starch	4	3.91	0.68	0.09	0.09	Random
Clinical	Cellobiose	7	7.51	0.86	-0.51	0.51	Random
Clinical	Salicin	7	7.5	0.86	-0.5	0.5	Random
Clinical	L-Sorbose	6	6.88	0.89	-0.88	0.88	Random
Clinical	L-Rhamnose	4	4.06	0.74	-0.06	0.06	Random
Clinical	D-Xylose	9	9.05	0.8	-0.05	0.05	Random
Clinical	L-Arabinose	5	5.31	0.81	-0.31	0.31	Random
Clinical	D-Arabinose	3	3.66	0.92	-0.66	0.66	Random
Clinical	D-Ribose	7	6.97	0.73	0.03	0.03	Random
Clinical	Methanol	0	0.49	1	-0.49	0.49	Random
Clinical	Ethanol	10	10.17	0.87	-0.17	0.17	Random
Clinical	Glycerol	11	10.81	0.82	0.19	0.19	Random
Clinical	Erythritol	2	2.82	0.94	-0.82	0.82	Random
Clinical	Ribitol	9	8.93	0.73	0.07	0.07	Random
Clinical	Galactitol	2	2.18	0.88	-0.18	0.18	Random
Clinical	D-Mannitol	10	9.95	0.84	0.05	0.05	Random
Clinical	D-Glucitol	10	9.94	0.83	0.06	0.06	Random
Clinical	myo-Inositol	0	0.43	1	-0.43	0.43	Random
Clinical	DL-Lactate	7	7.08	0.69	-0.08	0.08	Random
Clinical	Succinate	11	10.67	0.72	0.33	0.33	Random
Clinical	Citrate	11	10.15	0.4	0.85	0.85	Random
Clinical	D-Gluconate	10	9.4	0.52	0.6	0.6	Random
Clinical	D-Glucosamine	7	6.69	0.59	0.31	0.31	Random
Clinical	Nitrate	2	2.21	0.79	-0.21	0.21	Random
Clinical	Vitamin-free	3	3.03	0.71	-0.03	0.03	Random
Clinical	2-Keto-D-gluconate	7	7.07	0.74	-0.07	0.07	Random
Clinical	Starch formation	0	0.15	1	-0.15	0.15	Random
Clinical	Growth at 19°C	11	11	1	0	0	Random
Clinical	Growth at 25°C	11	10.99	0.99	0.01	0.01	Random
Clinical	Growth at 30°C	11	10.88	0.89	0.12	0.12	Random
Clinical	Growth at 37°C	10	8.89	0.31	1.11	1.11	Random
Rotting/Decaying	Glucose Fermentation	69	70.71	0.79	-1.71	1.71	Random
Rotting/Decaying	Galactose Fermentation	29	30.77	0.79	-1.77	1.77	Random
Rotting/Decaying	Sucrose Fermentation	18	20.71	0.88	-2.71	2.71	Random
Rotting/Decaying	Maltose Fermentation	17	18.57	0.83	-1.57	1.57	Random
Rotting/Decaying	Lactose Fermentation	0	0.37	1	-0.37	0.37	Random
Rotting/Decaying	Raffinose Fermentation	9	10.88	0.85	-1.88	1.88	Random
Rotting/Decaying	Trehalose Fermentation	34	33.72	0.53	0.28	0.28	Random
Rotting/Decaying	Inulin	5	6.72	0.89	-1.72	1.72	Random
Rotting/Decaying	Sucrose	52	54.33	0.84	-2.33	2.33	Random
Rotting/Decaying	Raffinose	21	23.3	0.85	-2.3	2.3	Random
Rotting/Decaying	Melibiose	9	9.83	0.75	-0.83	0.83	Random
Rotting/Decaying	Galactose	59	61.46	0.84	-2.46	2.46	Random
Rotting/Decaying	Lactose	15	14.55	0.51	0.45	0.45	Random
Rotting/Decaying	Trehalose	67	67.76	0.7	-0.76	0.76	Random
Rotting/Decaying	Maltose	50	52.2	0.84	-2.2	2.2	Random
Rotting/Decaying	Melezitose	40	41.91	0.81	-1.91	1.91	Random
Rotting/Decaying	Methyl-α-D-glucoside	45	46.02	0.72	-1.02	1.02	Random
Rotting/Decaying	Soluble Starch	22	21.67	0.53	0.33	0.33	Random
Rotting/Decaying	Cellobiose	67	65.09	0.31	1.91	1.91	Random
Rotting/Decaying	Salicin	67	65.04	0.3	1.96	1.96	Random
Rotting/Decaying	L-Sorbose	58	56.71	0.4	1.29	1.29	Random
Rotting/Decaying	L-Rhamnose	27	25.11	0.3	1.89	1.89	Random
Rotting/Decaying	D-Xylose	78	74.99	0.16	3.01	3.01	Random
Rotting/Decaying	L-Arabinose	39	37.75	0.4	1.25	1.25	Random
Rotting/Decaying	D-Arabinose	39	35.57	0.14	3.43	3.43	Random
Rotting/Decaying	D-Ribose	40	40.76	0.67	-0.76	0.76	Random
Rotting/Decaying	Methanol	13	10.86	0.22	2.14	2.14	Random
Rotting/Decaying	Ethanol	92	89.96	0.21	2.04	2.04	Random
Rotting/Decaying	Glycerol	90	89.43	0.5	0.57	0.57	Random
Rotting/Decaying	Erythritol	28	28.03	0.58	-0.03	0.03	Random
Rotting/Decaying	Ribitol	58	58.52	0.65	-0.52	0.52	Random
Rotting/Decaying	Galactitol	11	11.5	0.7	-0.5	0.5	Random
Rotting/Decaying	D-Mannitol	77	77.4	0.67	-0.4	0.4	Random
Rotting/Decaying	D-Glucitol	72	73.39	0.81	-1.39	1.39	Random
Rotting/Decaying	myo-Inositol	12	11.23	0.43	0.77	0.77	Random
Rotting/Decaying	DL-Lactate	52	50.06	0.35	1.94	1.94	Random
Rotting/Decaying	Succinate	90	87.42	0.17	2.58	2.58	Random
Rotting/Decaying	Citrate	68	65.72	0.27	2.28	2.28	Random
Rotting/Decaying	D-Gluconate	49	51.97	0.88	-2.97	2.97	Random
Rotting/Decaying	D-Glucosamine	46	43.3	0.21	2.7	2.7	Random
Rotting/Decaying	Nitrate	14	14.25	0.63	-0.25	0.25	Random
Rotting/Decaying	Vitamin-free	14	14.42	0.64	-0.42	0.42	Random
Rotting/Decaying	2-Keto-D-gluconate	46	45.78	0.54	0.22	0.22	Random
Rotting/Decaying	Starch formation	3	2.59	0.52	0.41	0.41	Random
Rotting/Decaying	Growth at 19°C	98	97.93	0.94	0.07	0.07	Random
Rotting/Decaying	Growth at 25°C	98	97.93	0.93	0.07	0.07	Random
Rotting/Decaying	Growth at 30°C	91	91.78	0.79	-0.78	0.78	Random
Rotting/Decaying	Growth at 37°C	49	47.02	0.34	1.98	1.98	Random
Spoiled	Glucose Fermentation	12	12.23	0.72	-0.23	0.23	Random
Spoiled	Galactose Fermentation	2	3.1	0.93	-1.1	1.1	Random
Spoiled	Sucrose Fermentation	5	4.63	0.54	0.37	0.37	Random
Spoiled	Maltose Fermentation	1	1.55	0.89	-0.55	0.55	Random
Spoiled	Lactose Fermentation	1	0.68	0.65	0.32	0.32	Random
Spoiled	Raffinose Fermentation	3	3.05	0.74	-0.05	0.05	Random
Spoiled	Trehalose Fermentation	4	4.38	0.82	-0.38	0.38	Random
Spoiled	Inulin	1	1.26	0.88	-0.26	0.26	Random
Spoiled	Sucrose	9	8.91	0.67	0.09	0.09	Random
Spoiled	Raffinose	6	5.53	0.51	0.47	0.47	Random
Spoiled	Melibiose	4	3.72	0.64	0.28	0.28	Random
Spoiled	Galactose	11	10.55	0.54	0.45	0.45	Random
Spoiled	Lactose	4	3.6	0.57	0.4	0.4	Random
Spoiled	Trehalose	8	8.53	0.87	-0.53	0.53	Random
Spoiled	Maltose	7	7.35	0.83	-0.35	0.35	Random
Spoiled	Melezitose	6	6.34	0.81	-0.34	0.34	Random
Spoiled	Methyl-α-D-glucoside	7	7.04	0.74	-0.04	0.04	Random
Spoiled	Soluble Starch	4	3.98	0.73	0.02	0.02	Random
Spoiled	Cellobiose	9	8.91	0.65	0.09	0.09	Random
Spoiled	Salicin	9	8.89	0.64	0.11	0.11	Random
Spoiled	L-Sorbose	10	9.34	0.47	0.66	0.66	Random
Spoiled	L-Rhamnose	2	2.58	0.89	-0.58	0.58	Random
Spoiled	D-Xylose	9	9.39	0.8	-0.39	0.39	Random
Spoiled	L-Arabinose	7	6.63	0.56	0.37	0.37	Random
Spoiled	D-Arabinose	6	5.68	0.58	0.32	0.32	Random
Spoiled	D-Ribose	6	6.21	0.79	-0.21	0.21	Random
Spoiled	Methanol	1	1.23	0.88	-0.23	0.23	Random
Spoiled	Ethanol	15	14.57	0.6	0.43	0.43	Random
Spoiled	Glycerol	15	14.68	0.66	0.32	0.32	Random
Spoiled	Erythritol	5	5.03	0.74	-0.03	0.03	Random
Spoiled	Ribitol	10	9.89	0.65	0.11	0.11	Random
Spoiled	Galactitol	5	4.47	0.53	0.53	0.53	Random
Spoiled	D-Mannitol	11	11.56	0.87	-0.56	0.56	Random
Spoiled	D-Glucitol	11	11.5	0.85	-0.5	0.5	Random
Spoiled	myo-Inositol	1	1.18	0.87	-0.18	0.18	Random
Spoiled	DL-Lactate	10	8.77	0.31	1.23	1.23	Random
Spoiled	Succinate	13	12.83	0.66	0.17	0.17	Random
Spoiled	Citrate	8	8.47	0.78	-0.47	0.47	Random
Spoiled	D-Gluconate	7	7.6	0.82	-0.6	0.6	Random
Spoiled	D-Glucosamine	5	5.14	0.69	-0.14	0.14	Random
Spoiled	Nitrate	2	2.13	0.75	-0.13	0.13	Random
Spoiled	Vitamin-free	1	1.33	0.79	-0.33	0.33	Random
Spoiled	2-Keto-D-gluconate	5	5.64	0.84	-0.64	0.64	Random
Spoiled	Starch formation	0	0.14	1	-0.14	0.14	Random
Spoiled	Growth at 19°C	17	16.99	0.99	0.01	0.01	Random
Spoiled	Growth at 25°C	17	16.99	0.99	0.01	0.01	Random
Spoiled	Growth at 30°C	16	15.84	0.75	0.16	0.16	Random
Spoiled	Growth at 37°C	12	9.93	0.15	2.07	2.07	Random
Plant Pathogen	Glucose Fermentation	18	17	0.37	1	1	Random
Plant Pathogen	Galactose Fermentation	11	9.63	0.27	1.37	1.37	Random
Plant Pathogen	Sucrose Fermentation	8	6.88	0.33	1.12	1.12	Random
Plant Pathogen	Maltose Fermentation	6	5.23	0.41	0.77	0.77	Random
Plant Pathogen	Lactose Fermentation	1	0.8	0.76	0.2	0.2	Random
Plant Pathogen	Raffinose Fermentation	7	5.45	0.21	1.55	1.55	Random
Plant Pathogen	Trehalose Fermentation	8	7.35	0.46	0.65	0.65	Random
Plant Pathogen	Inulin	3	2.74	0.61	0.26	0.26	Random
Plant Pathogen	Sucrose	14	13.29	0.45	0.71	0.71	Random
Plant Pathogen	Raffinose	8	6.9	0.34	1.1	1.1	Random
Plant Pathogen	Melibiose	1	1.36	0.89	-0.36	0.36	Random
Plant Pathogen	Galactose	12	12.34	0.74	-0.34	0.34	Random
Plant Pathogen	Lactose	1	1.34	0.88	-0.34	0.34	Random
Plant Pathogen	Trehalose	14	14.04	0.68	-0.04	0.04	Random
Plant Pathogen	Maltose	12	11.79	0.6	0.21	0.21	Random
Plant Pathogen	Melezitose	8	8.3	0.74	-0.3	0.3	Random
Plant Pathogen	Methyl-α-D-glucoside	10	9.79	0.6	0.21	0.21	Random
Plant Pathogen	Soluble Starch	2	2.16	0.7	-0.16	0.16	Random
Plant Pathogen	Cellobiose	15	14.24	0.44	0.76	0.76	Random
Plant Pathogen	Salicin	15	14.24	0.44	0.76	0.76	Random
Plant Pathogen	L-Sorbose	15	13.56	0.27	1.44	1.44	Random
Plant Pathogen	L-Rhamnose	1	1.99	0.93	-0.99	0.99	Random
Plant Pathogen	D-Xylose	12	12.71	0.82	-0.71	0.71	Random
Plant Pathogen	L-Arabinose	3	4.15	0.91	-1.15	1.15	Random
Plant Pathogen	D-Arabinose	3	3.72	0.84	-0.72	0.72	Random
Plant Pathogen	D-Ribose	4	5.45	0.94	-1.45	1.45	Random
Plant Pathogen	Methanol	0	0.57	1	-0.57	0.57	Random
Plant Pathogen	Ethanol	18	17.82	0.67	0.18	0.18	Random
Plant Pathogen	Glycerol	17	17.24	0.81	-0.24	0.24	Random
Plant Pathogen	Erythritol	2	3.07	0.93	-1.07	1.07	Random
Plant Pathogen	Ribitol	10	10.77	0.84	-0.77	0.77	Random
Plant Pathogen	Galactitol	0	0.56	1	-0.56	0.56	Random
Plant Pathogen	D-Mannitol	14	14.65	0.87	-0.65	0.65	Random
Plant Pathogen	D-Glucitol	15	15.38	0.81	-0.38	0.38	Random
Plant Pathogen	myo-Inositol	0	0.5	1	-0.5	0.5	Random
Plant Pathogen	DL-Lactate	11	10.37	0.47	0.63	0.63	Random
Plant Pathogen	Succinate	17	16.84	0.65	0.16	0.16	Random
Plant Pathogen	Citrate	9	10.31	0.88	-1.31	1.31	Random
Plant Pathogen	D-Gluconate	12	11.96	0.62	0.04	0.04	Random
Plant Pathogen	D-Glucosamine	4	5.15	0.9	-1.15	1.15	Random
Plant Pathogen	Nitrate	0	0.9	1	-0.9	0.9	Random
Plant Pathogen	Vitamin-free	2	2.29	0.76	-0.29	0.29	Random
Plant Pathogen	2-Keto-D-gluconate	11	10.22	0.43	0.78	0.78	Random
Plant Pathogen	Starch formation	0	0.18	1	-0.18	0.18	Random
Plant Pathogen	Growth at 19°C	22	21.98	0.98	0.02	0.02	Random
Plant Pathogen	Growth at 25°C	22	21.98	0.98	0.02	0.02	Random
Plant Pathogen	Growth at 30°C	22	21.51	0.61	0.49	0.49	Random
Plant Pathogen	Growth at 37°C	10	9.33	0.45	0.67	0.67	Random
Animal	Glucose Fermentation	78	78.82	0.68	-0.82	0.82	Random
Animal	Galactose Fermentation	33	35.14	0.83	-2.14	2.14	Random
Animal	Sucrose Fermentation	35	34.57	0.51	0.43	0.43	Random
Animal	Maltose Fermentation	23	24.19	0.77	-1.19	1.19	Random
Animal	Lactose Fermentation	1	1.31	0.93	-0.31	0.31	Random
Animal	Raffinose Fermentation	25	24.15	0.44	0.85	0.85	Random
Animal	Trehalose Fermentation	32	33.61	0.78	-1.61	1.61	Random
Animal	Inulin	13	13.54	0.7	-0.54	0.54	Random
Animal	Sucrose	59	60.52	0.77	-1.52	1.52	Random
Animal	Raffinose	36	35.63	0.51	0.37	0.37	Random
Animal	Melibiose	15	16.02	0.79	-1.02	1.02	Random
Animal	Galactose	67	68.64	0.77	-1.64	1.64	Random
Animal	Lactose	16	16.56	0.71	-0.56	0.56	Random
Animal	Trehalose	70	70.66	0.68	-0.66	0.66	Random
Animal	Maltose	58	59.03	0.73	-1.03	1.03	Random
Animal	Melezitose	52	51.81	0.55	0.19	0.19	Random
Animal	Methyl-α-D-glucoside	53	53.11	0.6	-0.11	0.11	Random
Animal	Soluble Starch	34	32.08	0.28	1.92	1.92	Random
Animal	Cellobiose	62	63.17	0.73	-1.17	1.17	Random
Animal	Salicin	63	63.92	0.7	-0.92	0.92	Random
Animal	L-Sorbose	53	55.66	0.84	-2.66	2.66	Random
Animal	L-Rhamnose	33	31.31	0.32	1.69	1.69	Random
Animal	D-Xylose	73	72.57	0.51	0.43	0.43	Random
Animal	L-Arabinose	46	44.72	0.39	1.28	1.28	Random
Animal	D-Arabinose	32	33.01	0.72	-1.01	1.01	Random
Animal	D-Ribose	47	47.25	0.61	-0.25	0.25	Random
Animal	Methanol	4	6.11	0.93	-2.11	2.11	Random
Animal	Ethanol	93	92.42	0.5	0.58	0.58	Random
Animal	Glycerol	91	90.37	0.48	0.63	0.63	Random
Animal	Erythritol	35	34.4	0.48	0.6	0.6	Random
Animal	Ribitol	66	66.01	0.58	-0.01	0.01	Random
Animal	Galactitol	19	18.91	0.58	0.09	0.09	Random
Animal	D-Mannitol	80	80.69	0.73	-0.69	0.69	Random
Animal	D-Glucitol	81	81.28	0.65	-0.28	0.28	Random
Animal	myo-Inositol	10	10.57	0.72	-0.57	0.57	Random
Animal	DL-Lactate	55	54.12	0.46	0.88	0.88	Random
Animal	Succinate	91	88.99	0.24	2.01	2.01	Random
Animal	Citrate	72	69.76	0.27	2.24	2.24	Random
Animal	D-Gluconate	72	69.25	0.22	2.75	2.75	Random
Animal	D-Glucosamine	44	43.66	0.52	0.34	0.34	Random
Animal	Nitrate	16	16.53	0.66	-0.53	0.53	Random
Animal	Vitamin-free	20	19.65	0.52	0.35	0.35	Random
Animal	2-Keto-D-gluconate	50	50.38	0.61	-0.38	0.38	Random
Animal	Starch formation	0	1.06	1	-1.06	1.06	Random
Animal	Growth at 19°C	101	101.46	1	-0.46	0.46	Random
Animal	Growth at 25°C	101	101.46	0.99	-0.46	0.46	Random
Animal	Growth at 30°C	97	97.48	0.74	-0.48	0.48	Random
Animal	Growth at 37°C	71	62.46	0.01	8.54	8.54	Positive
Insect	Glucose Fermentation	175	174.31	0.48	0.69	0.69	Random
Insect	Galactose Fermentation	85	84.57	0.51	0.43	0.43	Random
Insect	Sucrose Fermentation	62	63.42	0.69	-1.42	1.42	Random
Insect	Maltose Fermentation	56	54.34	0.36	1.66	1.66	Random
Insect	Lactose Fermentation	4	3.69	0.58	0.31	0.31	Random
Insect	Raffinose Fermentation	33	34.99	0.79	-1.99	1.99	Random
Insect	Trehalose Fermentation	98	92.91	0.11	5.09	5.09	Random
Insect	Inulin	20	22.37	0.87	-2.37	2.37	Random
Insect	Sucrose	153	149.76	0.23	3.24	3.24	Random
Insect	Raffinose	58	61.05	0.82	-3.05	3.05	Random
Insect	Melibiose	26	27.12	0.73	-1.12	1.12	Random
Insect	Galactose	165	162.24	0.28	2.76	2.76	Random
Insect	Lactose	21	23.97	0.91	-2.97	2.97	Random
Insect	Trehalose	164	164	0.56	0	0	Random
Insect	Maltose	152	147.78	0.15	4.22	4.22	Random
Insect	Melezitose	130	124.6	0.1	5.4	5.4	Random
Insect	Methyl-α-D-glucoside	129	125.63	0.22	3.37	3.37	Random
Insect	Soluble Starch	45	46.23	0.71	-1.23	1.23	Random
Insect	Cellobiose	155	151.99	0.25	3.01	3.01	Random
Insect	Salicin	158	154	0.17	4	4	Random
Insect	L-Sorbose	129	130.62	0.69	-1.62	1.62	Random
Insect	L-Rhamnose	52	53.43	0.7	-1.43	1.43	Random
Insect	D-Xylose	157	157.62	0.63	-0.62	0.62	Random
Insect	L-Arabinose	78	80.05	0.75	-2.05	2.05	Random
Insect	D-Arabinose	72	71.87	0.54	0.13	0.13	Random
Insect	D-Ribose	107	105.18	0.37	1.82	1.82	Random
Insect	Methanol	10	13.23	0.93	-3.23	3.23	Random
Insect	Ethanol	183	186.05	0.9	-3.05	3.05	Random
Insect	Glycerol	200	198.61	0.35	1.39	1.39	Random
Insect	Erythritol	64	65.82	0.74	-1.82	1.82	Random
Insect	Ribitol	159	155.04	0.17	3.96	3.96	Random
Insect	Galactitol	20	22.3	0.87	-2.3	2.3	Random
Insect	D-Mannitol	203	198.08	0.03	4.92	4.92	Positive
Insect	D-Glucitol	201	196.43	0.06	4.57	4.57	Random
Insect	myo-Inositol	12	13.65	0.81	-1.65	1.65	Random
Insect	DL-Lactate	417	392.82	0.01	24.18	24.18	Negative
Insect	Succinate	187	186.85	0.55	0.15	0.15	Random
Insect	Citrate	152	149.87	0.33	2.13	2.13	Random
Insect	D-Gluconate	150	147.02	0.26	2.98	2.98	Random
Insect	D-Glucosamine	100	98.88	0.44	1.12	1.12	Random
Insect	Nitrate	20	23.68	0.9	-3.68	3.68	Random
Insect	Vitamin-free	287	274.9	0.04	12.1	12.1	Negative
Insect	2-Keto-D-gluconate	130	124.65	0.12	5.35	5.35	Random
Insect	Starch formation	5	4.97	0.62	0.03	0.03	Random
Insect	Growth at 19°C	217	216.88	0.88	0.12	0.12	Random
Insect	Growth at 25°C	217	216.86	0.86	0.14	0.14	Random
Insect	Growth at 30°C	207	207.37	0.67	-0.37	0.37	Random
Insect	Growth at 37°C	392	374.1	0.03	17.9	17.9	Negative
Tree	Glucose Fermentation	127	130.5	0.87	-3.5	3.5	Random
Tree	Galactose Fermentation	52	55.72	0.88	-3.72	3.72	Random
Tree	Sucrose Fermentation	38	41.81	0.89	-3.81	3.81	Random
Tree	Maltose Fermentation	32	34.13	0.81	-2.13	2.13	Random
Tree	Lactose Fermentation	3	2.95	0.7	0.05	0.05	Random
Tree	Raffinose Fermentation	23	24.64	0.76	-1.64	1.64	Random
Tree	Trehalose Fermentation	56	57.05	0.67	-1.05	1.05	Random
Tree	Inulin	16	17.28	0.77	-1.28	1.28	Random
Tree	Sucrose	99	102.55	0.87	-3.55	3.55	Random
Tree	Raffinose	50	51.02	0.66	-1.02	1.02	Random
Tree	Melibiose	25	24.5	0.5	0.5	0.5	Random
Tree	Galactose	509	490.4	0.01	18.6	18.6	Negative
Tree	Lactose	27	26.38	0.48	0.62	0.62	Random
Tree	Trehalose	131	129.84	0.42	1.16	1.16	Random
Tree	Maltose	100	102.02	0.77	-2.02	2.02	Random
Tree	Melezitose	79	81.31	0.78	-2.31	2.31	Random
Tree	Methyl-α-D-glucoside	88	88.67	0.63	-0.67	0.67	Random
Tree	Soluble Starch	33	34.32	0.72	-1.32	1.32	Random
Tree	Cellobiose	118	116.22	0.35	1.78	1.78	Random
Tree	Salicin	118	116.02	0.34	1.98	1.98	Random
Tree	L-Sorbose	93	95.56	0.78	-2.56	2.56	Random
Tree	L-Rhamnose	60	53.66	0.05	6.34	6.34	Positive
Tree	D-Xylose	133	129.85	0.2	3.15	3.15	Random
Tree	L-Arabinose	69	67.87	0.43	1.13	1.13	Random
Tree	D-Arabinose	72	66.01	0.06	5.99	5.99	Random
Tree	D-Ribose	88	84.65	0.22	3.35	3.35	Random
Tree	Methanol	31	23.91	0.01	7.1	7.1	Positive
Tree	Ethanol	158	154.94	0.13	3.06	3.06	Random
Tree	Glycerol	148	149.4	0.8	-1.4	1.4	Random
Tree	Erythritol	65	60.39	0.12	4.61	4.61	Random
Tree	Ribitol	118	115.94	0.33	2.06	2.06	Random
Tree	Galactitol	17	18.1	0.75	-1.1	1.1	Random
Tree	D-Mannitol	150	147.25	0.17	2.75	2.75	Random
Tree	D-Glucitol	150	146.95	0.14	3.05	3.05	Random
Tree	myo-Inositol	20	18.83	0.39	1.17	1.17	Random
Tree	DL-Lactate	89	88.34	0.49	0.66	0.66	Random
Tree	Succinate	147	146.08	0.45	0.92	0.92	Random
Tree	Citrate	106	108.58	0.8	-2.58	2.58	Random
Tree	D-Gluconate	100	102.17	0.76	-2.17	2.17	Random
Tree	D-Glucosamine	69	69.8	0.64	-0.8	0.8	Random
Tree	Nitrate	34	31.06	0.22	2.94	2.94	Random
Tree	Vitamin-free	29	28.05	0.44	0.95	0.95	Random
Tree	2-Keto-D-gluconate	79	80.97	0.75	-1.97	1.97	Random
Tree	Starch formation	3	3.62	0.8	-0.62	0.62	Random
Tree	Growth at 19°C	168	167.91	0.91	0.09	0.09	Random
Tree	Growth at 25°C	168	167.89	0.89	0.11	0.11	Random
Tree	Growth at 30°C	156	157.26	0.82	-1.26	1.26	Random
Tree	Growth at 37°C	74	77.66	0.84	-3.66	3.66	Random
Lichen	Glucose Fermentation	2	2.78	0.97	-0.78	0.78	Random
Lichen	Galactose Fermentation	1	1.33	0.92	-0.33	0.33	Random
Lichen	Sucrose Fermentation	0	0.51	1	-0.51	0.51	Random
Lichen	Maltose Fermentation	0	0.35	1	-0.35	0.35	Random
Lichen	Lactose Fermentation	0	0.02	1	-0.02	0.02	Random
Lichen	Raffinose Fermentation	0	0.32	1	-0.32	0.32	Random
Lichen	Trehalose Fermentation	1	1.25	0.9	-0.25	0.25	Random
Lichen	Inulin	0	0.19	1	-0.19	0.19	Random
Lichen	Sucrose	2	2.51	0.92	-0.51	0.51	Random
Lichen	Raffinose	0	0.54	1	-0.54	0.54	Random
Lichen	Melibiose	1	0.85	0.74	0.15	0.15	Random
Lichen	Galactose	4	4.01	0.78	-0.01	0.01	Random
Lichen	Lactose	2	1.54	0.55	0.46	0.46	Random
Lichen	Trehalose	4	3.93	0.82	0.07	0.07	Random
Lichen	Maltose	3	3.09	0.84	-0.09	0.09	Random
Lichen	Melezitose	3	2.89	0.75	0.11	0.11	Random
Lichen	Methyl-α-D-glucoside	3	2.94	0.78	0.06	0.06	Random
Lichen	Soluble Starch	2	1.81	0.73	0.19	0.19	Random
Lichen	Cellobiose	3	3.11	0.84	-0.11	0.11	Random
Lichen	Salicin	2	2.46	0.94	-0.46	0.46	Random
Lichen	L-Sorbose	4	3.73	0.64	0.28	0.28	Random
Lichen	L-Rhamnose	3	2.44	0.51	0.56	0.56	Random
Lichen	D-Xylose	4	3.89	0.79	0.11	0.11	Random
Lichen	L-Arabinose	4	3.35	0.48	0.65	0.65	Random
Lichen	D-Arabinose	3	2.49	0.53	0.51	0.51	Random
Lichen	D-Ribose	3	2.72	0.62	0.28	0.28	Random
Lichen	Methanol	1	0.86	0.77	0.14	0.14	Random
Lichen	Ethanol	5	4.84	0.85	0.16	0.16	Random
Lichen	Glycerol	5	4.88	0.88	0.12	0.12	Random
Lichen	Erythritol	2	1.77	0.65	0.23	0.23	Random
Lichen	Ribitol	5	4.52	0.6	0.49	0.49	Random
Lichen	Galactitol	3	2.14	0.35	0.86	0.86	Random
Lichen	D-Mannitol	4	4.17	0.9	-0.17	0.17	Random
Lichen	D-Glucitol	5	4.8	0.82	0.2	0.2	Random
Lichen	myo-Inositol	0	0.14	1	-0.14	0.14	Random
Lichen	DL-Lactate	0	1.09	1	-1.09	1.09	Random
Lichen	Succinate	5	4.78	0.8	0.22	0.22	Random
Lichen	Citrate	3	3.22	0.83	-0.22	0.22	Random
Lichen	D-Gluconate	4	3.77	0.7	0.23	0.23	Random
Lichen	D-Glucosamine	2	2.07	0.83	-0.07	0.07	Random
Lichen	Nitrate	1	0.97	0.82	0.03	0.03	Random
Lichen	Vitamin-free	0	0.31	1	-0.31	0.31	Random
Lichen	2-Keto-D-gluconate	4	3.51	0.57	0.49	0.49	Random
Lichen	Starch formation	1	0.6	0.58	0.4	0.4	Random
Lichen	Growth at 19°C	5	5	1	0	0	Random
Lichen	Growth at 25°C	5	5	1	0	0	Random
Lichen	Growth at 30°C	5	4.92	0.92	0.08	0.08	Random
Lichen	Growth at 37°C	1	1.6	0.95	-0.6	0.6	Random
Pollen	Glucose Fermentation	7	6.43	0.54	0.57	0.57	Random
Pollen	Galactose Fermentation	1	1.49	0.97	-0.49	0.49	Random
Pollen	Sucrose Fermentation	3	2.67	0.62	0.33	0.33	Random
Pollen	Maltose Fermentation	4	3.2	0.39	0.8	0.8	Random
Pollen	Lactose Fermentation	0	0.02	1	-0.02	0.02	Random
Pollen	Raffinose Fermentation	4	3.06	0.32	0.94	0.94	Random
Pollen	Trehalose Fermentation	2	2.17	0.89	-0.17	0.17	Random
Pollen	Inulin	0	0.23	1	-0.23	0.23	Random
Pollen	Sucrose	4	4	0.78	0	0	Random
Pollen	Raffinose	4	3.36	0.46	0.64	0.64	Random
Pollen	Melibiose	0	0.25	1	-0.25	0.25	Random
Pollen	Galactose	6	5.6	0.59	0.4	0.4	Random
Pollen	Lactose	0	0.25	1	-0.25	0.25	Random
Pollen	Trehalose	3	3.54	0.95	-0.54	0.54	Random
Pollen	Maltose	4	3.94	0.78	0.06	0.06	Random
Pollen	Melezitose	3	3.02	0.79	-0.02	0.02	Random
Pollen	Methyl-α-D-glucoside	4	3.78	0.69	0.22	0.22	Random
Pollen	Soluble Starch	2	1.89	0.74	0.11	0.11	Random
Pollen	Cellobiose	3	3.4	0.92	-0.4	0.4	Random
Pollen	Salicin	3	3.4	0.91	-0.4	0.4	Random
Pollen	L-Sorbose	5	4.55	0.55	0.45	0.45	Random
Pollen	L-Rhamnose	1	1.27	0.92	-0.27	0.27	Random
Pollen	D-Xylose	3	3.59	0.94	-0.59	0.59	Random
Pollen	L-Arabinose	2	2.23	0.92	-0.23	0.23	Random
Pollen	D-Arabinose	1	1.33	0.87	-0.33	0.33	Random
Pollen	D-Ribose	6	4.94	0.3	1.06	1.06	Random
Pollen	Methanol	0	0.22	1	-0.22	0.22	Random
Pollen	Ethanol	4	4.56	0.96	-0.56	0.56	Random
Pollen	Glycerol	7	6.79	0.81	0.21	0.21	Random
Pollen	Erythritol	3	2.8	0.7	0.2	0.2	Random
Pollen	Ribitol	3	3.38	0.91	-0.38	0.38	Random
Pollen	Galactitol	0	0.22	1	-0.22	0.22	Random
Pollen	D-Mannitol	7	6.71	0.74	0.29	0.29	Random
Pollen	D-Glucitol	7	6.68	0.72	0.32	0.32	Random
Pollen	myo-Inositol	0	0.19	1	-0.19	0.19	Random
Pollen	DL-Lactate	0	1.35	1	-1.35	1.35	Random
Pollen	Succinate	5	5.25	0.88	-0.25	0.25	Random
Pollen	Citrate	4	4.08	0.81	-0.08	0.08	Random
Pollen	D-Gluconate	4	4.05	0.8	-0.05	0.05	Random
Pollen	D-Glucosamine	1	1.59	0.98	-0.59	0.59	Random
Pollen	Nitrate	2	1.34	0.41	0.66	0.66	Random
Pollen	Vitamin-free	3	2.5	0.52	0.5	0.5	Random
Pollen	2-Keto-D-gluconate	4	3.71	0.65	0.29	0.29	Random
Pollen	Starch formation	0	0.07	1	-0.07	0.07	Random
Pollen	Growth at 19°C	7	7	1	0	0	Random
Pollen	Growth at 25°C	7	7	1	0	0	Random
Pollen	Growth at 30°C	7	6.87	0.87	0.13	0.13	Random
Pollen	Growth at 37°C	3	3.03	0.69	-0.03	0.03	Random
Feces/Dung	Glucose Fermentation	23	22.3	0.46	0.7	0.7	Random
Feces/Dung	Galactose Fermentation	9	8.89	0.59	0.11	0.11	Random
Feces/Dung	Sucrose Fermentation	9	8.47	0.49	0.53	0.53	Random
Feces/Dung	Maltose Fermentation	6	6.14	0.71	-0.14	0.14	Random
Feces/Dung	Lactose Fermentation	0	0.1	1	-0.1	0.1	Random
Feces/Dung	Raffinose Fermentation	5	4.54	0.49	0.46	0.46	Random
Feces/Dung	Trehalose Fermentation	8	8.19	0.69	-0.19	0.19	Random
Feces/Dung	Inulin	3	2.77	0.57	0.23	0.23	Random
Feces/Dung	Sucrose	12	13.34	0.87	-1.34	1.34	Random
Feces/Dung	Raffinose	5	5.66	0.78	-0.66	0.66	Random
Feces/Dung	Melibiose	0	0.93	1	-0.93	0.93	Random
Feces/Dung	Galactose	14	15.6	0.89	-1.6	1.6	Random
Feces/Dung	Lactose	3	3.19	0.77	-0.19	0.19	Random
Feces/Dung	Trehalose	20	19.7	0.57	0.3	0.3	Random
Feces/Dung	Maltose	13	13.71	0.8	-0.71	0.71	Random
Feces/Dung	Melezitose	10	10.61	0.78	-0.61	0.61	Random
Feces/Dung	Methyl-α-D-glucoside	11	11.6	0.79	-0.6	0.6	Random
Feces/Dung	Soluble Starch	7	6.74	0.58	0.26	0.26	Random
Feces/Dung	Cellobiose	14	14.66	0.79	-0.66	0.66	Random
Feces/Dung	Salicin	15	15.36	0.72	-0.36	0.36	Random
Feces/Dung	L-Sorbose	13	13.67	0.74	-0.67	0.67	Random
Feces/Dung	L-Rhamnose	10	8.9	0.34	1.1	1.1	Random
Feces/Dung	D-Xylose	18	18.05	0.66	-0.05	0.05	Random
Feces/Dung	L-Arabinose	9	9.05	0.64	-0.05	0.05	Random
Feces/Dung	D-Arabinose	6	6.57	0.78	-0.57	0.57	Random
Feces/Dung	D-Ribose	9	9.69	0.79	-0.69	0.69	Random
Feces/Dung	Methanol	2	2.04	0.69	-0.04	0.04	Random
Feces/Dung	Ethanol	28	27.07	0.38	0.93	0.93	Random
Feces/Dung	Glycerol	24	23.95	0.69	0.05	0.05	Random
Feces/Dung	Erythritol	6	6.26	0.69	-0.26	0.26	Random
Feces/Dung	Ribitol	15	15.45	0.74	-0.45	0.45	Random
Feces/Dung	Galactitol	2	2.5	0.92	-0.5	0.5	Random
Feces/Dung	D-Mannitol	19	19.7	0.84	-0.7	0.7	Random
Feces/Dung	D-Glucitol	19	19.64	0.83	-0.64	0.64	Random
Feces/Dung	myo-Inositol	0	0.72	1	-0.72	0.72	Random
Feces/Dung	DL-Lactate	17	15.18	0.26	1.82	1.82	Random
Feces/Dung	Succinate	25	24.16	0.42	0.84	0.84	Random
Feces/Dung	Citrate	16	16.1	0.65	-0.1	0.1	Random
Feces/Dung	D-Gluconate	17	16.52	0.51	0.48	0.48	Random
Feces/Dung	D-Glucosamine	13	11.84	0.35	1.16	1.16	Random
Feces/Dung	Nitrate	5	4.66	0.54	0.34	0.34	Random
Feces/Dung	Vitamin-free	8	6.23	0.2	1.77	1.77	Random
Feces/Dung	2-Keto-D-gluconate	13	12.74	0.56	0.26	0.26	Random
Feces/Dung	Starch formation	0	0.25	1	-0.25	0.25	Random
Feces/Dung	Growth at 19°C	27	27.5	1	-0.5	0.5	Random
Feces/Dung	Growth at 25°C	27	27.51	1	-0.51	0.51	Random
Feces/Dung	Growth at 30°C	27	27.06	0.75	-0.06	0.06	Random
Feces/Dung	Growth at 37°C	20	16.5	0.08	3.5	3.5	Random
Pine	Glucose Fermentation	23	26.43	0.98	-3.43	3.43	Random
Pine	Galactose Fermentation	13	14.12	0.8	-1.12	1.12	Random
Pine	Sucrose Fermentation	235	228.18	0.03	6.82	6.82	Negative
Pine	Maltose Fermentation	3	5.04	0.96	-2.04	2.04	Random
Pine	Lactose Fermentation	0	0.19	1	-0.19	0.19	Random
Pine	Raffinose Fermentation	1	3.33	0.99	-2.33	2.33	Random
Pine	Trehalose Fermentation	16	15.66	0.53	0.34	0.34	Random
Pine	Inulin	0	1.54	1	-1.54	1.54	Random
Pine	Sucrose	18	21.18	0.97	-3.18	3.18	Random
Pine	Raffinose	10	11.36	0.85	-1.36	1.36	Random
Pine	Melibiose	9	8.06	0.39	0.94	0.94	Random
Pine	Galactose	25	26.65	0.86	-1.65	1.65	Random
Pine	Lactose	13	10.95	0.17	2.05	2.05	Random
Pine	Trehalose	32	31.33	0.47	0.67	0.67	Random
Pine	Maltose	21	22.61	0.87	-1.61	1.61	Random
Pine	Melezitose	17	18.36	0.83	-1.36	1.36	Random
Pine	Methyl-α-D-glucoside	21	21.36	0.68	-0.36	0.36	Random
Pine	Soluble Starch	10	9.64	0.53	0.36	0.36	Random
Pine	Cellobiose	29	28.17	0.44	0.83	0.83	Random
Pine	Salicin	29	28.14	0.43	0.86	0.86	Random
Pine	L-Sorbose	19	21.06	0.88	-2.06	2.06	Random
Pine	L-Rhamnose	17	15.09	0.23	1.91	1.91	Random
Pine	D-Xylose	36	33.94	0.16	2.06	2.06	Random
Pine	L-Arabinose	27	23.44	0.05	3.56	3.56	Random
Pine	D-Arabinose	24	20.78	0.07	3.22	3.22	Random
Pine	D-Ribose	23	21.48	0.31	1.52	1.52	Random
Pine	Methanol	8	6.25	0.22	1.75	1.75	Random
Pine	Ethanol	36	35.44	0.52	0.56	0.56	Random
Pine	Glycerol	34	34.48	0.81	-0.48	0.48	Random
Pine	Erythritol	18	16.23	0.25	1.77	1.77	Random
Pine	Ribitol	29	28.29	0.47	0.71	0.71	Random
Pine	Galactitol	6	5.9	0.61	0.1	0.1	Random
Pine	D-Mannitol	36	35.05	0.39	0.95	0.95	Random
Pine	D-Glucitol	37	35.92	0.34	1.08	1.08	Random
Pine	myo-Inositol	7	5.96	0.34	1.04	1.04	Random
Pine	DL-Lactate	15	17.83	0.92	-2.83	2.83	Random
Pine	Succinate	34	33.78	0.61	0.22	0.22	Random
Pine	Citrate	26	26.66	0.72	-0.66	0.66	Random
Pine	D-Gluconate	30	28.49	0.29	1.51	1.51	Random
Pine	D-Glucosamine	20	19.26	0.46	0.74	0.74	Random
Pine	Nitrate	13	10.99	0.2	2.01	2.01	Random
Pine	Vitamin-free	7	7.32	0.68	-0.32	0.32	Random
Pine	2-Keto-D-gluconate	22	21.56	0.52	0.44	0.44	Random
Pine	Starch formation	1	0.98	0.73	0.02	0.02	Random
Pine	Growth at 19°C	38	37.98	0.98	0.02	0.02	Random
Pine	Growth at 25°C	38	37.98	0.98	0.02	0.02	Random
Pine	Growth at 30°C	35	35.42	0.84	-0.42	0.42	Random
Pine	Growth at 37°C	19	19.61	0.7	-0.61	0.61	Random
Flower	Glucose Fermentation	74	69.97	0.05	4.03	4.03	Random
Flower	Galactose Fermentation	15	18.46	0.95	-3.46	3.46	Random
Flower	Sucrose Fermentation	17	18.22	0.76	-1.22	1.22	Random
Flower	Maltose Fermentation	13	13.41	0.67	-0.41	0.41	Random
Flower	Lactose Fermentation	0	0.27	1	-0.27	0.27	Random
Flower	Raffinose Fermentation	8	8.99	0.75	-0.99	0.99	Random
Flower	Trehalose Fermentation	25	24.98	0.57	0.02	0.02	Random
Flower	Inulin	6	6.83	0.79	-0.83	0.83	Random
Flower	Sucrose	65	60.31	0.04	4.69	4.69	Positive
Flower	Raffinose	18	19.11	0.74	-1.11	1.11	Random
Flower	Melibiose	3	4.68	0.94	-1.68	1.68	Random
Flower	Galactose	72	66.66	0.02	5.34	5.34	Positive
Flower	Lactose	4	5.41	0.9	-1.41	1.41	Random
Flower	Trehalose	52	53.83	0.85	-1.83	1.83	Random
Flower	Maltose	62	58.03	0.08	3.97	3.97	Random
Flower	Melezitose	54	49.26	0.06	4.74	4.74	Random
Flower	Methyl-α-D-glucoside	39	38.9	0.57	0.1	0.1	Random
Flower	Soluble Starch	7	9.22	0.93	-2.22	2.22	Random
Flower	Cellobiose	56	54.68	0.38	1.32	1.32	Random
Flower	Salicin	57	55.32	0.33	1.68	1.68	Random
Flower	L-Sorbose	73	63.64	<0.001	9.36	9.36	Positive
Flower	L-Rhamnose	252	243.11	0.02	8.89	8.89	Negative
Flower	D-Xylose	58	57.84	0.57	0.16	0.16	Random
Flower	L-Arabinose	334	324.16	0.02	9.84	9.84	Negative
Flower	D-Arabinose	15	17.25	0.89	-2.25	2.25	Random
Flower	D-Ribose	33	33.04	0.58	-0.04	0.04	Random
Flower	Methanol	1	2.95	0.98	-1.95	1.95	Random
Flower	Ethanol	66	67.02	0.8	-1.02	1.02	Random
Flower	Glycerol	69	69.98	0.8	-0.98	0.98	Random
Flower	Erythritol	294	283.25	0.01	10.75	10.75	Negative
Flower	Ribitol	54	53.28	0.47	0.72	0.72	Random
Flower	Galactitol	5	5.9	0.83	-0.9	0.9	Random
Flower	D-Mannitol	71	70	0.41	1	1	Random
Flower	D-Glucitol	73	71.17	0.23	1.83	1.83	Random
Flower	myo-Inositol	0	1.89	1	-1.89	1.89	Random
Flower	DL-Lactate	405	392.68	0.02	12.32	12.32	Negative
Flower	Succinate	66	66.1	0.63	-0.1	0.1	Random
Flower	Citrate	53	51.99	0.42	1.01	1.01	Random
Flower	D-Gluconate	56	53.66	0.25	2.34	2.34	Random
Flower	D-Glucosamine	36	34.59	0.37	1.41	1.41	Random
Flower	Nitrate	9	8.66	0.52	0.34	0.34	Random
Flower	Vitamin-free	8	9.59	0.85	-1.59	1.59	Random
Flower	2-Keto-D-gluconate	57	50.95	0.02	6.05	6.05	Positive
Flower	Starch formation	1	1.32	0.84	-0.32	0.32	Random
Flower	Growth at 19°C	81	80.95	0.95	0.05	0.05	Random
Flower	Growth at 25°C	81	80.94	0.95	0.06	0.06	Random
Flower	Growth at 30°C	76	76.82	0.82	-0.82	0.82	Random
Flower	Growth at 37°C	30	32.25	0.81	-2.25	2.25	Random
Cactus	Glucose Fermentation	29	29.57	0.71	-0.57	0.57	Random
Cactus	Galactose Fermentation	11	11.74	0.76	-0.74	0.74	Random
Cactus	Sucrose Fermentation	11	10.88	0.59	0.12	0.12	Random
Cactus	Maltose Fermentation	8	8.19	0.67	-0.19	0.19	Random
Cactus	Lactose Fermentation	1	0.8	0.71	0.2	0.2	Random
Cactus	Raffinose Fermentation	5	5.02	0.62	-0.02	0.02	Random
Cactus	Trehalose Fermentation	11	11.49	0.73	-0.49	0.49	Random
Cactus	Inulin	3	3.27	0.73	-0.27	0.27	Random
Cactus	Sucrose	18	19.58	0.87	-1.58	1.58	Random
Cactus	Raffinose	8	8.78	0.76	-0.78	0.78	Random
Cactus	Melibiose	1	2.11	0.97	-1.11	1.11	Random
Cactus	Galactose	27	26.87	0.58	0.13	0.13	Random
Cactus	Lactose	2	2.72	0.87	-0.72	0.72	Random
Cactus	Trehalose	18	20.97	0.97	-2.97	2.97	Random
Cactus	Maltose	16	18.05	0.92	-2.05	2.05	Random
Cactus	Melezitose	15	15.97	0.79	-0.97	0.97	Random
Cactus	Methyl-α-D-glucoside	14	15.49	0.88	-1.49	1.49	Random
Cactus	Soluble Starch	6	6.65	0.79	-0.65	0.65	Random
Cactus	Cellobiose	23	23.63	0.7	-0.63	0.63	Random
Cactus	Salicin	25	24.97	0.59	0.03	0.03	Random
Cactus	L-Sorbose	24	23.17	0.44	0.83	0.83	Random
Cactus	L-Rhamnose	8	8	0.61	0	0	Random
Cactus	D-Xylose	28	28.24	0.65	-0.24	0.24	Random
Cactus	L-Arabinose	10	11.03	0.81	-1.03	1.03	Random
Cactus	D-Arabinose	13	12.41	0.48	0.59	0.59	Random
Cactus	D-Ribose	14	14.72	0.75	-0.72	0.72	Random
Cactus	Methanol	2	2.4	0.78	-0.4	0.4	Random
Cactus	Ethanol	45	43.34	0.21	1.66	1.66	Random
Cactus	Glycerol	43	42.22	0.44	0.78	0.78	Random
Cactus	Erythritol	4	5.94	0.93	-1.94	1.94	Random
Cactus	Ribitol	22	22.62	0.74	-0.62	0.62	Random
Cactus	Galactitol	3	3.61	0.88	-0.61	0.61	Random
Cactus	D-Mannitol	29	30.43	0.88	-1.43	1.43	Random
Cactus	D-Glucitol	26	27.88	0.92	-1.88	1.88	Random
Cactus	myo-Inositol	2	2.39	0.81	-0.39	0.39	Random
Cactus	DL-Lactate	32	26.24	0.02	5.76	5.76	Positive
Cactus	Succinate	43	41.18	0.21	1.82	1.82	Random
Cactus	Citrate	30	28.14	0.26	1.86	1.86	Random
Cactus	D-Gluconate	21	21.68	0.72	-0.68	0.68	Random
Cactus	D-Glucosamine	18	16.63	0.33	1.37	1.37	Random
Cactus	Nitrate	3	3.59	0.77	-0.59	0.59	Random
Cactus	Vitamin-free	2	3.57	0.96	-1.57	1.57	Random
Cactus	2-Keto-D-gluconate	21	19.83	0.37	1.17	1.17	Random
Cactus	Starch formation	2	1.59	0.53	0.41	0.41	Random
Cactus	Growth at 19°C	47	46.96	0.96	0.04	0.04	Random
Cactus	Growth at 25°C	47	46.95	0.95	0.05	0.05	Random
Cactus	Growth at 30°C	47	45.88	0.32	1.12	1.12	Random
Cactus	Growth at 37°C	40	30.61	<0.001	9.39	9.39	Positive
Ipomoea	Glucose Fermentation	29	27.93	0.36	1.07	1.07	Random
Ipomoea	Galactose Fermentation	4	6.04	0.96	-2.04	2.04	Random
Ipomoea	Sucrose Fermentation	4	5.23	0.88	-1.23	1.23	Random
Ipomoea	Maltose Fermentation	3	3.66	0.82	-0.66	0.66	Random
Ipomoea	Lactose Fermentation	0	0.11	1	-0.11	0.11	Random
Ipomoea	Raffinose Fermentation	1	2.08	0.91	-1.08	1.08	Random
Ipomoea	Trehalose Fermentation	12	11.39	0.47	0.61	0.61	Random
Ipomoea	Inulin	3	2.96	0.65	0.04	0.04	Random
Ipomoea	Sucrose	26	24.49	0.27	1.51	1.51	Random
Ipomoea	Raffinose	5	6.06	0.83	-1.06	1.06	Random
Ipomoea	Melibiose	1	1.59	0.88	-0.59	0.59	Random
Ipomoea	Galactose	33	30.11	0.05	2.89	2.89	Positive
Ipomoea	Lactose	0	0.86	1	-0.86	0.86	Random
Ipomoea	Trehalose	25	24.91	0.63	0.09	0.09	Random
Ipomoea	Maltose	25	23.72	0.32	1.28	1.28	Random
Ipomoea	Melezitose	23	21.01	0.19	1.99	1.99	Random
Ipomoea	Methyl-α-D-glucoside	16	16.02	0.63	-0.02	0.02	Random
Ipomoea	Soluble Starch	0	1.59	1	-1.59	1.59	Random
Ipomoea	Cellobiose	24	23.31	0.46	0.69	0.69	Random
Ipomoea	Salicin	24	23.31	0.46	0.69	0.69	Random
Ipomoea	L-Sorbose	34	29.07	<0.001	4.93	4.93	Positive
Ipomoea	L-Rhamnose	1	2.74	0.99	-1.74	1.74	Random
Ipomoea	D-Xylose	26	25.57	0.53	0.43	0.43	Random
Ipomoea	L-Arabinose	1	3.64	0.99	-2.64	2.64	Random
Ipomoea	D-Arabinose	4	5.39	0.91	-1.39	1.39	Random
Ipomoea	D-Ribose	9	10.28	0.85	-1.28	1.28	Random
Ipomoea	Methanol	0	0.89	1	-0.89	0.89	Random
Ipomoea	Ethanol	28	28.46	0.79	-0.46	0.46	Random
Ipomoea	Glycerol	31	30.96	0.7	0.04	0.04	Random
Ipomoea	Erythritol	0	2.31	1	-2.31	2.31	Random
Ipomoea	Ribitol	25	24.06	0.4	0.94	0.94	Random
Ipomoea	Galactitol	1	1.46	0.86	-0.46	0.46	Random
Ipomoea	D-Mannitol	34	32.73	0.27	1.27	1.27	Random
Ipomoea	D-Glucitol	34	32.61	0.24	1.39	1.39	Random
Ipomoea	myo-Inositol	0	0.71	1	-0.71	0.71	Random
Ipomoea	DL-Lactate	390	382.85	0.05	7.15	7.15	Negative
Ipomoea	Succinate	32	31.04	0.39	0.96	0.96	Random
Ipomoea	Citrate	25	23.77	0.34	1.23	1.23	Random
Ipomoea	D-Gluconate	22	21.49	0.51	0.51	0.51	Random
Ipomoea	D-Glucosamine	16	15.01	0.39	0.99	0.99	Random
Ipomoea	Nitrate	3	3.01	0.63	-0.01	0.01	Random
Ipomoea	Vitamin-free	0	1.6	1	-1.6	1.6	Random
Ipomoea	2-Keto-D-gluconate	26	22.94	0.07	3.06	3.06	Random
Ipomoea	Starch formation	0	0.25	1	-0.25	0.25	Random
Ipomoea	Growth at 19°C	34	33.98	0.98	0.02	0.02	Random
Ipomoea	Growth at 25°C	34	33.98	0.98	0.02	0.02	Random
Ipomoea	Growth at 30°C	34	33.46	0.58	0.54	0.54	Random
Ipomoea	Growth at 37°C	13	13.64	0.7	-0.64	0.64	Random
Oak	Glucose Fermentation	44	44.24	0.64	-0.24	0.24	Random
Oak	Galactose Fermentation	19	19.18	0.62	-0.18	0.18	Random
Oak	Sucrose Fermentation	16	15.53	0.5	0.47	0.47	Random
Oak	Maltose Fermentation	12	12.23	0.65	-0.23	0.23	Random
Oak	Lactose Fermentation	1	0.95	0.8	0.05	0.05	Random
Oak	Raffinose Fermentation	12	10.62	0.33	1.38	1.38	Random
Oak	Trehalose Fermentation	13	14.95	0.88	-1.95	1.95	Random
Oak	Inulin	6	6.39	0.73	-0.39	0.39	Random
Oak	Sucrose	32	32.66	0.7	-0.66	0.66	Random
Oak	Raffinose	18	17.38	0.48	0.62	0.62	Random
Oak	Melibiose	8	7.98	0.62	0.02	0.02	Random
Oak	Galactose	31	33.33	0.9	-2.33	2.33	Random
Oak	Lactose	9	8.59	0.52	0.41	0.41	Random
Oak	Trehalose	41	40.94	0.59	0.06	0.06	Random
Oak	Maltose	29	30.24	0.8	-1.24	1.24	Random
Oak	Melezitose	27	26.91	0.58	0.09	0.09	Random
Oak	Methyl-α-D-glucoside	27	27.26	0.65	-0.26	0.26	Random
Oak	Soluble Starch	11	11.43	0.69	-0.43	0.43	Random
Oak	Cellobiose	33	33.86	0.74	-0.86	0.86	Random
Oak	Salicin	34	34.39	0.67	-0.39	0.39	Random
Oak	L-Sorbose	34	33.03	0.43	0.97	0.97	Random
Oak	L-Rhamnose	15	14.32	0.46	0.68	0.68	Random
Oak	D-Xylose	38	38.36	0.68	-0.36	0.36	Random
Oak	L-Arabinose	18	18.96	0.76	-0.96	0.96	Random
Oak	D-Arabinose	20	19.01	0.41	0.99	0.99	Random
Oak	D-Ribose	20	21.53	0.82	-1.53	1.53	Random
Oak	Methanol	8	6.42	0.26	1.58	1.58	Random
Oak	Ethanol	52	51.08	0.4	0.92	0.92	Random
Oak	Glycerol	52	51.44	0.5	0.56	0.56	Random
Oak	Erythritol	14	14.89	0.74	-0.89	0.89	Random
Oak	Ribitol	36	35.94	0.58	0.06	0.06	Random
Oak	Galactitol	3	4.19	0.92	-1.19	1.19	Random
Oak	D-Mannitol	47	46.69	0.56	0.31	0.31	Random
Oak	D-Glucitol	49	48.19	0.44	0.81	0.81	Random
Oak	myo-Inositol	5	5.03	0.64	-0.03	0.03	Random
Oak	DL-Lactate	46	38.56	<0.001	7.44	7.44	Positive
Oak	Succinate	51	49.83	0.36	1.17	1.17	Random
Oak	Citrate	31	32.59	0.82	-1.59	1.59	Random
Oak	D-Gluconate	29	30.55	0.82	-1.55	1.55	Random
Oak	D-Glucosamine	19	20.2	0.78	-1.2	1.2	Random
Oak	Nitrate	10	9.46	0.49	0.54	0.54	Random
Oak	Vitamin-free	11	9.94	0.38	1.06	1.06	Random
Oak	2-Keto-D-gluconate	22	23.68	0.84	-1.68	1.68	Random
Oak	Starch formation	1	1.24	0.85	-0.24	0.24	Random
Oak	Growth at 19°C	56	55.96	0.96	0.04	0.04	Random
Oak	Growth at 25°C	56	55.96	0.96	0.04	0.04	Random
Oak	Growth at 30°C	54	53.61	0.58	0.39	0.39	Random
Oak	Growth at 37°C	25	25.3	0.62	-0.3	0.3	Random
Hibiscus	Glucose Fermentation	12	11.82	0.65	0.18	0.18	Random
Hibiscus	Galactose Fermentation	2	2.9	0.92	-0.9	0.9	Random
Hibiscus	Sucrose Fermentation	3	3.2	0.74	-0.2	0.2	Random
Hibiscus	Maltose Fermentation	2	2.06	0.72	-0.06	0.06	Random
Hibiscus	Lactose Fermentation	0	0.05	1	-0.05	0.05	Random
Hibiscus	Raffinose Fermentation	2	1.98	0.68	0.02	0.02	Random
Hibiscus	Trehalose Fermentation	4	4.05	0.66	-0.05	0.05	Random
Hibiscus	Inulin	2	1.77	0.63	0.23	0.23	Random
Hibiscus	Sucrose	12	11.2	0.42	0.8	0.8	Random
Hibiscus	Raffinose	5	4.67	0.56	0.33	0.33	Random
Hibiscus	Melibiose	2	1.84	0.67	0.16	0.16	Random
Hibiscus	Galactose	14	12.88	0.31	1.12	1.12	Random
Hibiscus	Lactose	0	0.43	1	-0.43	0.43	Random
Hibiscus	Trehalose	11	11.05	0.74	-0.05	0.05	Random
Hibiscus	Maltose	12	11.18	0.42	0.82	0.82	Random
Hibiscus	Melezitose	9	8.48	0.51	0.52	0.52	Random
Hibiscus	Methyl-α-D-glucoside	9	8.54	0.53	0.46	0.46	Random
Hibiscus	Soluble Starch	1	1.23	0.77	-0.23	0.23	Random
Hibiscus	Cellobiose	8	8.65	0.84	-0.65	0.65	Random
Hibiscus	Salicin	8	8.64	0.84	-0.64	0.64	Random
Hibiscus	L-Sorbose	14	12.18	0.15	1.82	1.82	Random
Hibiscus	L-Rhamnose	0	0.97	1	-0.97	0.97	Random
Hibiscus	D-Xylose	12	11.84	0.65	0.16	0.16	Random
Hibiscus	L-Arabinose	2	2.87	0.9	-0.87	0.87	Random
Hibiscus	D-Arabinose	1	1.88	0.93	-0.88	0.88	Random
Hibiscus	D-Ribose	7	6.8	0.61	0.2	0.2	Random
Hibiscus	Methanol	0	0.43	1	-0.43	0.43	Random
Hibiscus	Ethanol	12	12.53	0.88	-0.53	0.53	Random
Hibiscus	Glycerol	15	14.61	0.67	0.39	0.39	Random
Hibiscus	Erythritol	0	1.14	1	-1.14	1.14	Random
Hibiscus	Ribitol	11	10.79	0.62	0.21	0.21	Random
Hibiscus	Galactitol	2	1.78	0.63	0.22	0.22	Random
Hibiscus	D-Mannitol	13	12.82	0.72	0.18	0.18	Random
Hibiscus	D-Glucitol	14	13.61	0.63	0.39	0.39	Random
Hibiscus	myo-Inositol	0	0.35	1	-0.35	0.35	Random
Hibiscus	DL-Lactate	4	5.18	0.89	-1.18	1.18	Random
Hibiscus	Succinate	12	12.33	0.82	-0.33	0.33	Random
Hibiscus	Citrate	9	9.28	0.74	-0.28	0.28	Random
Hibiscus	D-Gluconate	9	9.05	0.68	-0.05	0.05	Random
Hibiscus	D-Glucosamine	6	5.98	0.66	0.02	0.02	Random
Hibiscus	Nitrate	2	1.7	0.56	0.3	0.3	Random
Hibiscus	Vitamin-free	3	2.69	0.57	0.31	0.31	Random
Hibiscus	2-Keto-D-gluconate	12	10.49	0.22	1.51	1.51	Random
Hibiscus	Starch formation	0	0.12	1	-0.12	0.12	Random
Hibiscus	Growth at 19°C	15	14.99	0.99	0.01	0.01	Random
Hibiscus	Growth at 25°C	15	14.99	0.99	0.01	0.01	Random
Hibiscus	Growth at 30°C	15	14.77	0.79	0.23	0.23	Random
Hibiscus	Growth at 37°C	6	6.23	0.69	-0.23	0.23	Random
Beetle	Glucose Fermentation	122	121.24	0.47	0.76	0.76	Random
Beetle	Galactose Fermentation	63	62.81	0.53	0.19	0.19	Random
Beetle	Sucrose Fermentation	35	39.62	0.94	-4.62	4.62	Random
Beetle	Maltose Fermentation	36	36.11	0.58	-0.11	0.11	Random
Beetle	Lactose Fermentation	2	2.23	0.83	-0.23	0.23	Random
Beetle	Raffinose Fermentation	236	225.59	0.03	10.41	10.41	Negative
Beetle	Trehalose Fermentation	86	77.99	0.01	8.01	8.01	Positive
Beetle	Inulin	7	10.49	0.97	-3.49	3.49	Random
Beetle	Sucrose	112	109.39	0.26	2.61	2.61	Random
Beetle	Raffinose	313	296.07	0.01	16.93	16.93	Negative
Beetle	Melibiose	14	16.29	0.89	-2.29	2.29	Random
Beetle	Galactose	120	117.61	0.28	2.39	2.39	Random
Beetle	Lactose	15	16.94	0.86	-1.94	1.94	Random
Beetle	Trehalose	124	121.74	0.26	2.26	2.26	Random
Beetle	Maltose	113	109.37	0.16	3.63	3.63	Random
Beetle	Melezitose	98	93.34	0.1	4.66	4.66	Random
Beetle	Methyl-α-D-glucoside	95	92.22	0.24	2.78	2.78	Random
Beetle	Soluble Starch	29	30.84	0.8	-1.84	1.84	Random
Beetle	Cellobiose	115	111.59	0.17	3.41	3.41	Random
Beetle	Salicin	117	113.03	0.13	3.97	3.97	Random
Beetle	L-Sorbose	90	92.66	0.79	-2.66	2.66	Random
Beetle	L-Rhamnose	35	36.66	0.76	-1.66	1.66	Random
Beetle	D-Xylose	126	122.25	0.13	3.75	3.75	Random
Beetle	L-Arabinose	49	52.47	0.89	-3.47	3.47	Random
Beetle	D-Arabinose	53	52.53	0.5	0.47	0.47	Random
Beetle	D-Ribose	83	79.92	0.23	3.08	3.08	Random
Beetle	Methanol	7	9.39	0.91	-2.39	2.39	Random
Beetle	Ethanol	133	133.8	0.72	-0.8	0.8	Random
Beetle	Glycerol	141	139.62	0.33	1.38	1.38	Random
Beetle	Erythritol	51	50.74	0.52	0.26	0.26	Random
Beetle	Ribitol	125	118.79	0.03	6.21	6.21	Positive
Beetle	Galactitol	9	11.31	0.91	-2.31	2.31	Random
Beetle	D-Mannitol	144	139.98	0.03	4.02	4.02	Positive
Beetle	D-Glucitol	146	141.15	0.01	4.85	4.85	Positive
Beetle	myo-Inositol	7	8.22	0.79	-1.22	1.22	Random
Beetle	DL-Lactate	413	388.27	<0.001	24.73	24.73	Negative
Beetle	Succinate	141	137.68	0.11	3.32	3.32	Random
Beetle	Citrate	117	112.87	0.13	4.13	4.13	Random
Beetle	D-Gluconate	103	102.26	0.47	0.74	0.74	Random
Beetle	D-Glucosamine	84	79.37	0.12	4.63	4.63	Random
Beetle	Nitrate	11	15.06	0.96	-4.06	4.06	Random
Beetle	Vitamin-free	17	21.23	0.95	-4.23	4.23	Random
Beetle	2-Keto-D-gluconate	101	95.45	0.08	5.55	5.55	Random
Beetle	Starch formation	2	2.63	0.82	-0.63	0.63	Random
Beetle	Growth at 19°C	147	146.93	0.93	0.07	0.07	Random
Beetle	Growth at 25°C	147	146.92	0.92	0.08	0.08	Random
Beetle	Growth at 30°C	140	141.06	0.82	-1.06	1.06	Random
Beetle	Growth at 37°C	396	372.11	<0.001	23.89	23.89	Negative
Ant	Glucose Fermentation	3	3.01	0.92	-0.01	0.01	Random
Ant	Galactose Fermentation	1	1.39	0.97	-0.39	0.39	Random
Ant	Sucrose Fermentation	2	2.04	0.9	-0.04	0.04	Random
Ant	Maltose Fermentation	2	1.83	0.74	0.17	0.17	Random
Ant	Lactose Fermentation	0	0.03	1	-0.03	0.03	Random
Ant	Raffinose Fermentation	1	1.14	0.95	-0.14	0.14	Random
Ant	Trehalose Fermentation	0	0.66	1	-0.66	0.66	Random
Ant	Inulin	2	1.89	0.85	0.11	0.11	Random
Ant	Sucrose	2	2.31	0.97	-0.31	0.31	Random
Ant	Raffinose	2	2.06	0.92	-0.06	0.06	Random
Ant	Melibiose	2	1.9	0.86	0.1	0.1	Random
Ant	Galactose	4	3.71	0.73	0.29	0.29	Random
Ant	Lactose	1	1.07	0.94	-0.07	0.07	Random
Ant	Trehalose	2	2.42	0.99	-0.42	0.42	Random
Ant	Maltose	3	2.91	0.87	0.09	0.09	Random
Ant	Melezitose	2	2.19	0.95	-0.19	0.19	Random
Ant	Methyl-α-D-glucoside	3	2.84	0.83	0.16	0.16	Random
Ant	Soluble Starch	3	2.62	0.65	0.38	0.38	Random
Ant	Cellobiose	3	2.92	0.88	0.08	0.08	Random
Ant	Salicin	3	2.92	0.88	0.08	0.08	Random
Ant	L-Sorbose	3	2.85	0.83	0.15	0.15	Random
Ant	L-Rhamnose	2	1.88	0.75	0.12	0.12	Random
Ant	D-Xylose	3	2.97	0.91	0.03	0.03	Random
Ant	L-Arabinose	3	2.74	0.75	0.26	0.26	Random
Ant	D-Arabinose	2	1.95	0.8	0.05	0.05	Random
Ant	D-Ribose	3	2.79	0.78	0.21	0.21	Random
Ant	Methanol	0	0.2	1	-0.2	0.2	Random
Ant	Ethanol	3	3.41	0.96	-0.41	0.41	Random
Ant	Glycerol	4	3.92	0.92	0.08	0.08	Random
Ant	Erythritol	3	2.68	0.7	0.32	0.32	Random
Ant	Ribitol	3	2.93	0.89	0.07	0.07	Random
Ant	Galactitol	3	2.54	0.59	0.46	0.46	Random
Ant	D-Mannitol	4	3.89	0.89	0.11	0.11	Random
Ant	D-Glucitol	4	3.87	0.87	0.13	0.13	Random
Ant	myo-Inositol	1	0.81	0.72	0.19	0.19	Random
Ant	DL-Lactate	2	2.27	0.89	-0.27	0.27	Random
Ant	Succinate	3	3.35	0.95	-0.35	0.35	Random
Ant	Citrate	3	3.09	0.84	-0.09	0.09	Random
Ant	D-Gluconate	4	3.62	0.66	0.38	0.38	Random
Ant	D-Glucosamine	2	2.12	0.93	-0.12	0.12	Random
Ant	Nitrate	0	0.33	1	-0.33	0.33	Random
Ant	Vitamin-free	2	1.93	0.86	0.07	0.07	Random
Ant	2-Keto-D-gluconate	2	2.2	0.95	-0.2	0.2	Random
Ant	Starch formation	0	0.06	1	-0.06	0.06	Random
Ant	Growth at 19°C	4	4	1	0	0	Random
Ant	Growth at 25°C	4	4	1	0	0	Random
Ant	Growth at 30°C	4	3.95	0.95	0.05	0.05	Random
Ant	Growth at 37°C	3	2.78	0.77	0.22	0.22	Random
Fruit fly	Glucose Fermentation	42	40.99	0.41	1.01	1.01	Random
Fruit fly	Galactose Fermentation	18	17.23	0.45	0.77	0.77	Random
Fruit fly	Sucrose Fermentation	19	16.47	0.17	2.53	2.53	Random
Fruit fly	Maltose Fermentation	12	11.2	0.43	0.8	0.8	Random
Fruit fly	Lactose Fermentation	2	1.56	0.56	0.44	0.44	Random
Fruit fly	Raffinose Fermentation	15	12.03	0.1	2.97	2.97	Random
Fruit fly	Trehalose Fermentation	19	18.16	0.43	0.84	0.84	Random
Fruit fly	Inulin	9	7.83	0.33	1.17	1.17	Random
Fruit fly	Sucrose	36	34.17	0.26	1.83	1.83	Random
Fruit fly	Raffinose	18	16.16	0.27	1.84	1.84	Random
Fruit fly	Melibiose	6	5.76	0.56	0.24	0.24	Random
Fruit fly	Galactose	37	36	0.41	1	1	Random
Fruit fly	Lactose	4	4.37	0.73	-0.37	0.37	Random
Fruit fly	Trehalose	33	33.9	0.77	-0.9	0.9	Random
Fruit fly	Maltose	32	31.22	0.45	0.78	0.78	Random
Fruit fly	Melezitose	29	27.21	0.28	1.79	1.79	Random
Fruit fly	Methyl-α-D-glucoside	25	24.76	0.55	0.24	0.24	Random
Fruit fly	Soluble Starch	4	5.52	0.9	-1.52	1.52	Random
Fruit fly	Cellobiose	33	33.07	0.6	-0.07	0.07	Random
Fruit fly	Salicin	32	32.24	0.63	-0.24	0.24	Random
Fruit fly	L-Sorbose	37	33.95	0.14	3.05	3.05	Random
Fruit fly	L-Rhamnose	5	6.68	0.89	-1.68	1.68	Random
Fruit fly	D-Xylose	34	34.86	0.75	-0.86	0.86	Random
Fruit fly	L-Arabinose	10	12.05	0.9	-2.05	2.05	Random
Fruit fly	D-Arabinose	7	8.92	0.89	-1.92	1.92	Random
Fruit fly	D-Ribose	366	357.41	0.03	8.59	8.59	Negative
Fruit fly	Methanol	1	2.01	0.9	-1.01	1.01	Random
Fruit fly	Ethanol	47	46.4	0.49	0.6	0.6	Random
Fruit fly	Glycerol	45	45.18	0.69	-0.18	0.18	Random
Fruit fly	Erythritol	273	264.58	0.01	8.42	8.42	Negative
Fruit fly	Ribitol	31	31.5	0.69	-0.5	0.5	Random
Fruit fly	Galactitol	3	3.71	0.84	-0.71	0.71	Random
Fruit fly	D-Mannitol	46	45.45	0.5	0.55	0.55	Random
Fruit fly	D-Glucitol	44	43.92	0.61	0.08	0.08	Random
Fruit fly	myo-Inositol	3	3.35	0.75	-0.35	0.35	Random
Fruit fly	DL-Lactate	27	25.51	0.35	1.49	1.49	Random
Fruit fly	Succinate	41	42.12	0.81	-1.12	1.12	Random
Fruit fly	Citrate	21	24.59	0.97	-3.59	3.59	Random
Fruit fly	D-Gluconate	29	29.42	0.65	-0.42	0.42	Random
Fruit fly	D-Glucosamine	15	16.47	0.83	-1.47	1.47	Random
Fruit fly	Nitrate	3	3.94	0.81	-0.94	0.94	Random
Fruit fly	Vitamin-free	4	5.08	0.82	-1.08	1.08	Random
Fruit fly	2-Keto-D-gluconate	27	25.8	0.38	1.2	1.2	Random
Fruit fly	Starch formation	2	1.64	0.56	0.36	0.36	Random
Fruit fly	Growth at 19°C	54	53.96	0.96	0.04	0.04	Random
Fruit fly	Growth at 25°C	54	53.96	0.96	0.04	0.04	Random
Fruit fly	Growth at 30°C	53	52.31	0.48	0.69	0.69	Random
Fruit fly	Growth at 37°C	29	26.11	0.18	2.89	2.89	Random
Bee	Glucose Fermentation	24	22.44	0.25	1.56	1.56	Random
Bee	Galactose Fermentation	5	5.82	0.84	-0.82	0.82	Random
Bee	Sucrose Fermentation	8	7.05	0.38	0.95	0.95	Random
Bee	Maltose Fermentation	7	5.8	0.3	1.2	1.2	Random
Bee	Lactose Fermentation	1	0.64	0.6	0.36	0.36	Random
Bee	Raffinose Fermentation	6	4.93	0.32	1.07	1.07	Random
Bee	Trehalose Fermentation	5	5.59	0.79	-0.59	0.59	Random
Bee	Inulin	1	1.29	0.82	-0.29	0.29	Random
Bee	Sucrose	15	14.82	0.58	0.18	0.18	Random
Bee	Raffinose	11	9.14	0.2	1.86	1.86	Random
Bee	Melibiose	2	2.17	0.77	-0.17	0.17	Random
Bee	Galactose	23	20.96	0.16	2.04	2.04	Random
Bee	Lactose	1	1.55	0.95	-0.55	0.55	Random
Bee	Trehalose	9	11.41	0.98	-2.41	2.41	Random
Bee	Maltose	13	13.15	0.67	-0.15	0.15	Random
Bee	Melezitose	9	9.48	0.74	-0.48	0.48	Random
Bee	Methyl-α-D-glucoside	8	8.92	0.85	-0.92	0.92	Random
Bee	Soluble Starch	4	4.18	0.72	-0.18	0.18	Random
Bee	Cellobiose	11	12.1	0.85	-1.1	1.1	Random
Bee	Salicin	13	13.49	0.74	-0.49	0.49	Random
Bee	L-Sorbose	21	18.24	0.1	2.76	2.76	Random
Bee	L-Rhamnose	2	3.07	0.95	-1.07	1.07	Random
Bee	D-Xylose	8	10.72	0.99	-2.72	2.72	Random
Bee	L-Arabinose	3	4.56	0.97	-1.56	1.56	Random
Bee	D-Arabinose	2	3.47	0.97	-1.47	1.47	Random
Bee	D-Ribose	13	11.72	0.32	1.28	1.28	Random
Bee	Methanol	0	0.67	1	-0.67	0.67	Random
Bee	Ethanol	17	18.32	0.92	-1.32	1.32	Random
Bee	Glycerol	25	24.49	0.55	0.51	0.51	Random
Bee	Erythritol	4	4.77	0.86	-0.77	0.77	Random
Bee	Ribitol	11	12.29	0.87	-1.29	1.29	Random
Bee	Galactitol	1	1.49	0.95	-0.49	0.49	Random
Bee	D-Mannitol	26	24.92	0.34	1.08	1.08	Random
Bee	D-Glucitol	25	24.25	0.46	0.75	0.75	Random
Bee	myo-Inositol	1	1.41	0.94	-0.41	0.41	Random
Bee	DL-Lactate	4	6.73	0.98	-2.73	2.73	Random
Bee	Succinate	20	20.31	0.74	-0.31	0.31	Random
Bee	Citrate	17	16.33	0.47	0.67	0.67	Random
Bee	D-Gluconate	19	17.53	0.28	1.47	1.47	Random
Bee	D-Glucosamine	6	7.01	0.87	-1.01	1.01	Random
Bee	Nitrate	8	5.42	0.1	2.58	2.58	Random
Bee	Vitamin-free	3	3.31	0.76	-0.31	0.31	Random
Bee	2-Keto-D-gluconate	15	13.45	0.26	1.55	1.55	Random
Bee	Starch formation	0	0.2	1	-0.2	0.2	Random
Bee	Growth at 19°C	27	26.98	0.98	0.02	0.02	Random
Bee	Growth at 25°C	27	26.98	0.98	0.02	0.02	Random
Bee	Growth at 30°C	27	26.41	0.55	0.59	0.59	Random
Bee	Growth at 37°C	15	13.03	0.24	1.97	1.97	Random
Water	Glucose Fermentation	4	3.76	0.77	0.24	0.24	Random
Water	Galactose Fermentation	2	1.88	0.71	0.12	0.12	Random
Water	Sucrose Fermentation	2	1.87	0.76	0.13	0.13	Random
Water	Maltose Fermentation	2	1.77	0.71	0.23	0.23	Random
Water	Lactose Fermentation	0	0.02	1	-0.02	0.02	Random
Water	Raffinose Fermentation	0	0.26	1	-0.26	0.26	Random
Water	Trehalose Fermentation	2	1.92	0.81	0.08	0.08	Random
Water	Inulin	0	0.17	1	-0.17	0.17	Random
Water	Sucrose	2	2.32	0.93	-0.32	0.32	Random
Water	Raffinose	0	0.47	1	-0.47	0.47	Random
Water	Melibiose	0	0.19	1	-0.19	0.19	Random
Water	Galactose	2	2.55	0.93	-0.55	0.55	Random
Water	Lactose	1	0.9	0.81	0.1	0.1	Random
Water	Trehalose	3	3	0.9	0	0	Random
Water	Maltose	3	2.88	0.83	0.12	0.12	Random
Water	Melezitose	3	2.77	0.76	0.23	0.23	Random
Water	Methyl-α-D-glucoside	3	2.8	0.77	0.2	0.2	Random
Water	Soluble Starch	2	1.81	0.76	0.19	0.19	Random
Water	Cellobiose	3	2.91	0.84	0.09	0.09	Random
Water	Salicin	3	2.91	0.84	0.09	0.09	Random
Water	L-Sorbose	2	2.32	0.86	-0.32	0.32	Random
Water	L-Rhamnose	1	1.05	0.86	-0.05	0.05	Random
Water	D-Xylose	3	2.97	0.89	0.03	0.03	Random
Water	L-Arabinose	1	1.24	0.91	-0.24	0.24	Random
Water	D-Arabinose	1	1.15	0.89	-0.15	0.15	Random
Water	D-Ribose	2	2.06	0.87	-0.06	0.06	Random
Water	Methanol	1	0.86	0.78	0.14	0.14	Random
Water	Ethanol	4	3.89	0.9	0.11	0.11	Random
Water	Glycerol	4	3.91	0.92	0.09	0.09	Random
Water	Erythritol	1	1.13	0.88	-0.13	0.13	Random
Water	Ribitol	2	2.25	0.94	-0.25	0.25	Random
Water	Galactitol	0	0.16	1	-0.16	0.16	Random
Water	D-Mannitol	4	3.88	0.89	0.12	0.12	Random
Water	D-Glucitol	4	3.87	0.88	0.13	0.13	Random
Water	myo-Inositol	0	0.14	1	-0.14	0.14	Random
Water	DL-Lactate	3	2.78	0.66	0.22	0.22	Random
Water	Succinate	4	3.85	0.86	0.15	0.15	Random
Water	Citrate	2	2.32	0.93	-0.32	0.32	Random
Water	D-Gluconate	3	2.87	0.82	0.13	0.13	Random
Water	D-Glucosamine	2	1.99	0.85	0.01	0.01	Random
Water	Nitrate	2	1.6	0.6	0.4	0.4	Random
Water	Vitamin-free	2	1.72	0.68	0.28	0.28	Random
Water	2-Keto-D-gluconate	3	2.75	0.74	0.25	0.25	Random
Water	Starch formation	0	0.05	1	-0.05	0.05	Random
Water	Growth at 19°C	4	4	1	0	0	Random
Water	Growth at 25°C	4	4	1	0	0	Random
Water	Growth at 30°C	4	3.95	0.95	0.05	0.05	Random
Water	Growth at 37°C	2	2.1	0.87	-0.1	0.1	Random
Tree exudate	Glucose Fermentation	41	39.73	0.36	1.27	1.27	Random
Tree exudate	Galactose Fermentation	16	16.26	0.64	-0.26	0.26	Random
Tree exudate	Sucrose Fermentation	18	16.1	0.26	1.9	1.9	Random
Tree exudate	Maltose Fermentation	10	9.94	0.6	0.06	0.06	Random
Tree exudate	Lactose Fermentation	1	0.92	0.79	0.08	0.08	Random
Tree exudate	Raffinose Fermentation	9	8.13	0.41	0.87	0.87	Random
Tree exudate	Trehalose Fermentation	12	13.24	0.81	-1.24	1.24	Random
Tree exudate	Inulin	6	6.07	0.65	-0.07	0.07	Random
Tree exudate	Sucrose	30	29.99	0.6	0.01	0.01	Random
Tree exudate	Raffinose	13	13.17	0.62	-0.17	0.17	Random
Tree exudate	Melibiose	5	5.55	0.78	-0.55	0.55	Random
Tree exudate	Galactose	24	27.18	0.95	-3.18	3.18	Random
Tree exudate	Lactose	3	3.77	0.83	-0.77	0.77	Random
Tree exudate	Trehalose	34	34.33	0.68	-0.33	0.33	Random
Tree exudate	Maltose	26	26.85	0.76	-0.85	0.85	Random
Tree exudate	Melezitose	24	23.81	0.57	0.19	0.19	Random
Tree exudate	Methyl-α-D-glucoside	26	25.56	0.51	0.44	0.44	Random
Tree exudate	Soluble Starch	7	8.02	0.83	-1.02	1.02	Random
Tree exudate	Cellobiose	30	30.07	0.61	-0.07	0.07	Random
Tree exudate	Salicin	30	30.07	0.62	-0.07	0.07	Random
Tree exudate	L-Sorbose	29	28.5	0.51	0.5	0.5	Random
Tree exudate	L-Rhamnose	16	14.41	0.3	1.59	1.59	Random
Tree exudate	D-Xylose	35	34.6	0.53	0.4	0.4	Random
Tree exudate	L-Arabinose	15	15.98	0.78	-0.98	0.98	Random
Tree exudate	D-Arabinose	14	14.14	0.63	-0.14	0.14	Random
Tree exudate	D-Ribose	21	21.09	0.62	-0.09	0.09	Random
Tree exudate	Methanol	10	7.73	0.15	2.27	2.27	Random
Tree exudate	Ethanol	46	44.85	0.33	1.15	1.15	Random
Tree exudate	Glycerol	42	42.43	0.76	-0.43	0.43	Random
Tree exudate	Erythritol	15	14.9	0.58	0.1	0.1	Random
Tree exudate	Ribitol	30	30.22	0.64	-0.22	0.22	Random
Tree exudate	Galactitol	4	4.74	0.86	-0.74	0.74	Random
Tree exudate	D-Mannitol	42	41.42	0.49	0.58	0.58	Random
Tree exudate	D-Glucitol	43	42.13	0.42	0.87	0.87	Random
Tree exudate	myo-Inositol	1	1.77	0.87	-0.77	0.77	Random
Tree exudate	DL-Lactate	32	28.51	0.13	3.49	3.49	Random
Tree exudate	Succinate	43	42.18	0.44	0.82	0.82	Random
Tree exudate	Citrate	26	27.63	0.84	-1.63	1.63	Random
Tree exudate	D-Gluconate	23	25.04	0.89	-2.04	2.04	Random
Tree exudate	D-Glucosamine	19	19.21	0.64	-0.21	0.21	Random
Tree exudate	Nitrate	7	6.87	0.58	0.13	0.13	Random
Tree exudate	Vitamin-free	5	5.88	0.79	-0.88	0.88	Random
Tree exudate	2-Keto-D-gluconate	20	20.99	0.76	-0.99	0.99	Random
Tree exudate	Starch formation	0	0.44	1	-0.44	0.44	Random
Tree exudate	Growth at 19°C	49	48.97	0.97	0.03	0.03	Random
Tree exudate	Growth at 25°C	49	48.97	0.97	0.03	0.03	Random
Tree exudate	Growth at 30°C	46	46.08	0.72	-0.08	0.08	Random
Tree exudate	Growth at 37°C	26	24.57	0.36	1.43	1.43	Random
Tree flux	Glucose Fermentation	40	39.52	0.51	0.48	0.48	Random
Tree flux	Galactose Fermentation	15	15.58	0.69	-0.58	0.58	Random
Tree flux	Sucrose Fermentation	14	13.84	0.56	0.16	0.16	Random
Tree flux	Maltose Fermentation	8	8.36	0.68	-0.36	0.36	Random
Tree flux	Lactose Fermentation	0	0.19	1	-0.19	0.19	Random
Tree flux	Raffinose Fermentation	9	8.83	0.57	0.17	0.17	Random
Tree flux	Trehalose Fermentation	11	12.66	0.87	-1.66	1.66	Random
Tree flux	Inulin	9	8.14	0.4	0.86	0.86	Random
Tree flux	Sucrose	32	31.44	0.49	0.56	0.56	Random
Tree flux	Raffinose	13	13.59	0.71	-0.59	0.59	Random
Tree flux	Melibiose	7	7.1	0.67	-0.1	0.1	Random
Tree flux	Galactose	28	30.12	0.88	-2.12	2.12	Random
Tree flux	Lactose	4	4.63	0.8	-0.63	0.63	Random
Tree flux	Trehalose	33	33.78	0.75	-0.78	0.78	Random
Tree flux	Maltose	30	29.81	0.56	0.19	0.19	Random
Tree flux	Melezitose	26	25.29	0.46	0.71	0.71	Random
Tree flux	Methyl-α-D-glucoside	24	24.22	0.64	-0.22	0.22	Random
Tree flux	Soluble Starch	8	8.68	0.75	-0.68	0.68	Random
Tree flux	Cellobiose	29	29.94	0.75	-0.94	0.94	Random
Tree flux	Salicin	29	29.74	0.72	-0.74	0.74	Random
Tree flux	L-Sorbose	34	31.91	0.25	2.09	2.09	Random
Tree flux	L-Rhamnose	18	15.72	0.2	2.28	2.28	Random
Tree flux	D-Xylose	36	35.71	0.55	0.29	0.29	Random
Tree flux	L-Arabinose	12	13.82	0.89	-1.82	1.82	Random
Tree flux	D-Arabinose	15	14.92	0.58	0.08	0.08	Random
Tree flux	D-Ribose	22	21.9	0.57	0.1	0.1	Random
Tree flux	Methanol	7	5.83	0.33	1.17	1.17	Random
Tree flux	Ethanol	50	48.55	0.25	1.45	1.45	Random
Tree flux	Glycerol	48	47.66	0.57	0.34	0.34	Random
Tree flux	Erythritol	8	9.85	0.89	-1.85	1.85	Random
Tree flux	Ribitol	30	30.46	0.68	-0.46	0.46	Random
Tree flux	Galactitol	5	5.39	0.76	-0.39	0.39	Random
Tree flux	D-Mannitol	43	42.74	0.58	0.26	0.26	Random
Tree flux	D-Glucitol	44	43.28	0.46	0.72	0.72	Random
Tree flux	myo-Inositol	2	2.82	0.89	-0.82	0.82	Random
Tree flux	DL-Lactate	36	31	0.05	5	5	Positive
Tree flux	Succinate	49	47.09	0.19	1.91	1.91	Random
Tree flux	Citrate	28	29.09	0.77	-1.09	1.09	Random
Tree flux	D-Gluconate	25	26.72	0.84	-1.72	1.72	Random
Tree flux	D-Glucosamine	16	17.04	0.77	-1.04	1.04	Random
Tree flux	Nitrate	7	6.77	0.55	0.23	0.23	Random
Tree flux	Vitamin-free	10	8.65	0.32	1.35	1.35	Random
Tree flux	2-Keto-D-gluconate	24	23.89	0.57	0.11	0.11	Random
Tree flux	Starch formation	1	1.17	0.84	-0.17	0.17	Random
Tree flux	Growth at 19°C	52	51.96	0.96	0.04	0.04	Random
Tree flux	Growth at 25°C	52	51.96	0.96	0.04	0.04	Random
Tree flux	Growth at 30°C	49	48.78	0.63	0.22	0.22	Random
Tree flux	Growth at 37°C	18	19.87	0.83	-1.87	1.87	Random
Honey	Glucose Fermentation	5	4.48	0.57	0.52	0.52	Random
Honey	Galactose Fermentation	1	1.19	0.95	-0.19	0.19	Random
Honey	Sucrose Fermentation	2	1.57	0.55	0.43	0.43	Random
Honey	Maltose Fermentation	3	1.76	0.21	1.24	1.24	Random
Honey	Lactose Fermentation	0	0.02	1	-0.02	0.02	Random
Honey	Raffinose Fermentation	2	1.33	0.42	0.67	0.67	Random
Honey	Trehalose Fermentation	0	0.45	1	-0.45	0.45	Random
Honey	Inulin	0	0.14	1	-0.14	0.14	Random
Honey	Sucrose	4	3.5	0.57	0.5	0.5	Random
Honey	Raffinose	3	2.34	0.45	0.66	0.66	Random
Honey	Melibiose	1	0.98	0.92	0.02	0.02	Random
Honey	Galactose	3	2.88	0.78	0.12	0.12	Random
Honey	Lactose	1	0.98	0.91	0.02	0.02	Random
Honey	Trehalose	2	2.4	0.92	-0.4	0.4	Random
Honey	Maltose	4	3.51	0.55	0.49	0.49	Random
Honey	Melezitose	2	1.93	0.8	0.07	0.07	Random
Honey	Methyl-α-D-glucoside	2	1.96	0.82	0.04	0.04	Random
Honey	Soluble Starch	1	1.05	0.93	-0.05	0.05	Random
Honey	Cellobiose	1	1.52	0.99	-0.52	0.52	Random
Honey	Salicin	1	1.51	0.98	-0.51	0.51	Random
Honey	L-Sorbose	3	2.72	0.67	0.28	0.28	Random
Honey	L-Rhamnose	1	1.09	0.93	-0.09	0.09	Random
Honey	D-Xylose	1	1.62	0.99	-0.62	0.62	Random
Honey	L-Arabinose	1	1.21	0.96	-0.21	0.21	Random
Honey	D-Arabinose	1	1.15	0.95	-0.15	0.15	Random
Honey	D-Ribose	2	1.89	0.78	0.11	0.11	Random
Honey	Methanol	0	0.14	1	-0.14	0.14	Random
Honey	Ethanol	2	2.58	0.98	-0.58	0.58	Random
Honey	Glycerol	5	4.81	0.82	0.19	0.19	Random
Honey	Erythritol	1	1.14	0.95	-0.14	0.14	Random
Honey	Ribitol	1	1.52	0.98	-0.52	0.52	Random
Honey	Galactitol	1	0.97	0.91	0.03	0.03	Random
Honey	D-Mannitol	4	3.93	0.85	0.07	0.07	Random
Honey	D-Glucitol	4	3.91	0.84	0.09	0.09	Random
Honey	myo-Inositol	1	0.95	0.9	0.05	0.05	Random
Honey	DL-Lactate	1	1.4	0.97	-0.4	0.4	Random
Honey	Succinate	2	2.52	0.97	-0.52	0.52	Random
Honey	Citrate	2	2.21	0.89	-0.21	0.21	Random
Honey	D-Gluconate	2	2.18	0.89	-0.18	0.18	Random
Honey	D-Glucosamine	1	1.24	0.96	-0.24	0.24	Random
Honey	Nitrate	1	0.75	0.65	0.25	0.25	Random
Honey	Vitamin-free	1	0.78	0.67	0.22	0.22	Random
Honey	2-Keto-D-gluconate	2	1.93	0.8	0.07	0.07	Random
Honey	Starch formation	0	0.04	1	-0.04	0.04	Random
Honey	Growth at 19°C	5	5	1	0	0	Random
Honey	Growth at 25°C	5	5	1	0	0	Random
Honey	Growth at 30°C	5	4.87	0.88	0.13	0.13	Random
Honey	Growth at 37°C	2	1.95	0.69	0.05	0.05	Random
Nematode	Glucose Fermentation	0	0.62	1	-0.62	0.62	Random
Nematode	Galactose Fermentation	0	0.18	1	-0.18	0.18	Random
Nematode	Sucrose Fermentation	0	0.14	1	-0.14	0.14	Random
Nematode	Maltose Fermentation	0	0.08	1	-0.08	0.08	Random
Nematode	Lactose Fermentation	0	0.01	1	-0.01	0.01	Random
Nematode	Raffinose Fermentation	0	0.08	1	-0.08	0.08	Random
Nematode	Trehalose Fermentation	0	0.15	1	-0.15	0.15	Random
Nematode	Inulin	0	0.04	1	-0.04	0.04	Random
Nematode	Sucrose	1	1.11	0.86	-0.11	0.11	Random
Nematode	Raffinose	0	0.15	1	-0.15	0.15	Random
Nematode	Melibiose	0	0.04	1	-0.04	0.04	Random
Nematode	Galactose	0	0.46	1	-0.46	0.46	Random
Nematode	Lactose	0	0.05	1	-0.05	0.05	Random
Nematode	Trehalose	4	3.6	0.62	0.4	0.4	Random
Nematode	Maltose	0	0.33	1	-0.33	0.33	Random
Nematode	Melezitose	0	0.24	1	-0.24	0.24	Random
Nematode	Methyl-α-D-glucoside	0	0.24	1	-0.24	0.24	Random
Nematode	Soluble Starch	1	0.6	0.57	0.4	0.4	Random
Nematode	Cellobiose	0	0.38	1	-0.38	0.38	Random
Nematode	Salicin	0	0.39	1	-0.39	0.39	Random
Nematode	L-Sorbose	5	3.72	0.23	1.28	1.28	Random
Nematode	L-Rhamnose	0	0.09	1	-0.09	0.09	Random
Nematode	D-Xylose	1	1.2	0.89	-0.2	0.2	Random
Nematode	L-Arabinose	0	0.15	1	-0.15	0.15	Random
Nematode	D-Arabinose	0	0.12	1	-0.12	0.12	Random
Nematode	D-Ribose	0	0.21	1	-0.21	0.21	Random
Nematode	Methanol	0	0.04	1	-0.04	0.04	Random
Nematode	Ethanol	5	4.68	0.72	0.32	0.32	Random
Nematode	Glycerol	5	4.75	0.77	0.25	0.25	Random
Nematode	Erythritol	0	0.12	1	-0.12	0.12	Random
Nematode	Ribitol	0	0.36	1	-0.36	0.36	Random
Nematode	Galactitol	0	0.04	1	-0.04	0.04	Random
Nematode	D-Mannitol	4	3.84	0.78	0.16	0.16	Random
Nematode	D-Glucitol	4	3.81	0.76	0.19	0.19	Random
Nematode	myo-Inositol	0	0.03	1	-0.03	0.03	Random
Nematode	DL-Lactate	4	2.71	0.22	1.29	1.29	Random
Nematode	Succinate	5	4.57	0.64	0.43	0.43	Random
Nematode	Citrate	0	0.36	1	-0.36	0.36	Random
Nematode	D-Gluconate	0	0.35	1	-0.35	0.35	Random
Nematode	D-Glucosamine	0	0.19	1	-0.19	0.19	Random
Nematode	Nitrate	0	0.06	1	-0.06	0.06	Random
Nematode	Vitamin-free	0	0.07	1	-0.07	0.07	Random
Nematode	2-Keto-D-gluconate	4	2.92	0.29	1.08	1.08	Random
Nematode	Starch formation	0	0.01	1	-0.01	0.01	Random
Nematode	Growth at 19°C	5	5	1	0	0	Random
Nematode	Growth at 25°C	5	4.99	0.99	0.01	0.01	Random
Nematode	Growth at 30°C	5	4.83	0.84	0.17	0.17	Random
Nematode	Growth at 37°C	1	0.9	0.73	0.1	0.1	Random
Mushroom/Fungus	Glucose Fermentation	49	47.35	0.27	1.65	1.65	Random
Mushroom/Fungus	Galactose Fermentation	31	28.34	0.17	2.66	2.66	Random
Mushroom/Fungus	Sucrose Fermentation	7	9.99	0.95	-2.99	2.99	Random
Mushroom/Fungus	Maltose Fermentation	12	12.4	0.68	-0.4	0.4	Random
Mushroom/Fungus	Lactose Fermentation	1	1	0.84	0	0	Random
Mushroom/Fungus	Raffinose Fermentation	5	6.44	0.86	-1.44	1.44	Random
Mushroom/Fungus	Trehalose Fermentation	34	30.16	0.07	3.84	3.84	Random
Mushroom/Fungus	Inulin	5	5.3	0.69	-0.3	0.3	Random
Mushroom/Fungus	Sucrose	37	37.34	0.65	-0.34	0.34	Random
Mushroom/Fungus	Raffinose	9	11.89	0.95	-2.89	2.89	Random
Mushroom/Fungus	Melibiose	6	6.76	0.81	-0.76	0.76	Random
Mushroom/Fungus	Galactose	42	41.84	0.57	0.16	0.16	Random
Mushroom/Fungus	Lactose	9	9.04	0.64	-0.04	0.04	Random
Mushroom/Fungus	Trehalose	48	46.63	0.32	1.37	1.37	Random
Mushroom/Fungus	Maltose	39	38.18	0.44	0.82	0.82	Random
Mushroom/Fungus	Melezitose	30	29.94	0.58	0.06	0.06	Random
Mushroom/Fungus	Methyl-α-D-glucoside	38	35.98	0.24	2.02	2.02	Random
Mushroom/Fungus	Soluble Starch	15	14.29	0.46	0.71	0.71	Random
Mushroom/Fungus	Cellobiose	45	42.8	0.19	2.2	2.2	Random
Mushroom/Fungus	Salicin	41	40.02	0.41	0.98	0.98	Random
Mushroom/Fungus	L-Sorbose	30	31.53	0.79	-1.53	1.53	Random
Mushroom/Fungus	L-Rhamnose	6	8.59	0.96	-2.59	2.59	Random
Mushroom/Fungus	D-Xylose	45	44.09	0.43	0.91	0.91	Random
Mushroom/Fungus	L-Arabinose	14	16.39	0.93	-2.39	2.39	Random
Mushroom/Fungus	D-Arabinose	22	21.2	0.45	0.8	0.8	Random
Mushroom/Fungus	D-Ribose	28	27.63	0.53	0.37	0.37	Random
Mushroom/Fungus	Methanol	2	3.17	0.89	-1.17	1.17	Random
Mushroom/Fungus	Ethanol	47	48.32	0.88	-1.32	1.32	Random
Mushroom/Fungus	Glycerol	55	53.76	0.28	1.24	1.24	Random
Mushroom/Fungus	Erythritol	18	18.1	0.61	-0.1	0.1	Random
Mushroom/Fungus	Ribitol	46	43.73	0.19	2.27	2.27	Random
Mushroom/Fungus	Galactitol	7	7.36	0.74	-0.36	0.36	Random
Mushroom/Fungus	D-Mannitol	52	50.91	0.35	1.09	1.09	Random
Mushroom/Fungus	D-Glucitol	52	50.76	0.31	1.24	1.24	Random
Mushroom/Fungus	myo-Inositol	4	4.68	0.82	-0.68	0.68	Random
Mushroom/Fungus	DL-Lactate	18	22.84	0.97	-4.84	4.84	Random
Mushroom/Fungus	Succinate	52	50.52	0.26	1.48	1.48	Random
Mushroom/Fungus	Citrate	49	45.69	0.09	3.31	3.31	Random
Mushroom/Fungus	D-Gluconate	38	37.75	0.55	0.25	0.25	Random
Mushroom/Fungus	D-Glucosamine	34	31.25	0.16	2.75	2.75	Random
Mushroom/Fungus	Nitrate	3	5.03	0.95	-2.03	2.03	Random
Mushroom/Fungus	Vitamin-free	5	6.53	0.86	-1.53	1.53	Random
Mushroom/Fungus	2-Keto-D-gluconate	42	38.13	0.07	3.87	3.87	Random
Mushroom/Fungus	Starch formation	0	0.57	1	-0.57	0.57	Random
Mushroom/Fungus	Growth at 19°C	55	54.97	0.97	0.03	0.03	Random
Mushroom/Fungus	Growth at 25°C	55	54.97	0.97	0.03	0.03	Random
Mushroom/Fungus	Growth at 30°C	52	51.89	0.68	0.11	0.11	Random
Mushroom/Fungus	Growth at 37°C	384	367.99	<0.001	16.01	16.01	Negative
Soil	Glucose Fermentation	118	123.27	0.94	-5.27	5.27	Random
Soil	Galactose Fermentation	61	58.76	0.32	2.24	2.24	Random
Soil	Sucrose Fermentation	51	49.8	0.42	1.2	1.2	Random
Soil	Maltose Fermentation	34	34.84	0.67	-0.84	0.84	Random
Soil	Lactose Fermentation	1	1.33	0.85	-0.33	0.33	Random
Soil	Raffinose Fermentation	35	32.32	0.24	2.68	2.68	Random
Soil	Trehalose Fermentation	40	45.92	0.97	-5.92	5.92	Random
Soil	Inulin	43	36.04	0.01	6.96	6.96	Positive
Soil	Sucrose	104	101.9	0.32	2.1	2.1	Random
Soil	Raffinose	66	60.86	0.09	5.14	5.14	Random
Soil	Melibiose	42	37.86	0.08	4.14	4.14	Random
Soil	Galactose	119	116.24	0.27	2.76	2.76	Random
Soil	Lactose	38	34.53	0.12	3.47	3.47	Random
Soil	Trehalose	119	117.29	0.34	1.71	1.71	Random
Soil	Maltose	92	92.78	0.66	-0.78	0.78	Random
Soil	Melezitose	81	80.16	0.46	0.84	0.84	Random
Soil	Methyl-α-D-glucoside	89	86.55	0.27	2.45	2.45	Random
Soil	Soluble Starch	48	45.69	0.26	2.31	2.31	Random
Soil	Cellobiose	102	101.98	0.56	0.02	0.02	Random
Soil	Salicin	103	102.61	0.52	0.39	0.39	Random
Soil	L-Sorbose	97	95.2	0.36	1.8	1.8	Random
Soil	L-Rhamnose	42	42.96	0.68	-0.96	0.96	Random
Soil	D-Xylose	106	108.36	0.82	-2.36	2.36	Random
Soil	L-Arabinose	66	65.16	0.46	0.84	0.84	Random
Soil	D-Arabinose	45	47.93	0.86	-2.93	2.93	Random
Soil	D-Ribose	64	67.19	0.86	-3.19	3.19	Random
Soil	Methanol	15	14.9	0.56	0.1	0.1	Random
Soil	Ethanol	137	136.83	0.56	0.17	0.17	Random
Soil	Glycerol	135	137.8	0.92	-2.8	2.8	Random
Soil	Erythritol	50	50.74	0.65	-0.74	0.74	Random
Soil	Ribitol	481	468.86	0.05	12.14	12.14	Negative
Soil	Galactitol	40	36.28	0.1	3.72	3.72	Random
Soil	D-Mannitol	120	122.45	0.88	-2.45	2.45	Random
Soil	D-Glucitol	117	120.77	0.94	-3.77	3.77	Random
Soil	myo-Inositol	21	20.84	0.56	0.16	0.16	Random
Soil	DL-Lactate	79	80.22	0.65	-1.22	1.22	Random
Soil	Succinate	120	124.5	0.95	-4.5	4.5	Random
Soil	Citrate	94	96.53	0.81	-2.53	2.53	Random
Soil	D-Gluconate	101	99.72	0.41	1.28	1.28	Random
Soil	D-Glucosamine	369	356.09	0.04	12.91	12.91	Negative
Soil	Nitrate	26	25.87	0.55	0.13	0.13	Random
Soil	Vitamin-free	40	36.84	0.2	3.16	3.16	Random
Soil	2-Keto-D-gluconate	77	77.5	0.62	-0.5	0.5	Random
Soil	Starch formation	9	7.35	0.23	1.65	1.65	Random
Soil	Growth at 19°C	164	163.89	0.9	0.11	0.11	Random
Soil	Growth at 25°C	163	162.95	0.9	0.05	0.05	Random
Soil	Growth at 30°C	158	156.97	0.41	1.03	1.03	Random
Soil	Growth at 37°C	79	78.04	0.45	0.96	0.96	Random
Insect Frass	Glucose Fermentation	62	64.11	0.87	-2.11	2.11	Random
Insect Frass	Galactose Fermentation	29	31.77	0.9	-2.77	2.77	Random
Insect Frass	Sucrose Fermentation	22	25.09	0.93	-3.09	3.09	Random
Insect Frass	Maltose Fermentation	18	19.8	0.84	-1.8	1.8	Random
Insect Frass	Lactose Fermentation	1	1.28	0.93	-0.28	0.28	Random
Insect Frass	Raffinose Fermentation	11	13.88	0.95	-2.88	2.88	Random
Insect Frass	Trehalose Fermentation	35	35.07	0.59	-0.07	0.07	Random
Insect Frass	Inulin	8	9.45	0.86	-1.45	1.45	Random
Insect Frass	Sucrose	51	53.55	0.88	-2.55	2.55	Random
Insect Frass	Raffinose	26	28.25	0.86	-2.25	2.25	Random
Insect Frass	Melibiose	14	14.6	0.71	-0.6	0.6	Random
Insect Frass	Galactose	510	499.79	0.04	10.21	10.21	Negative
Insect Frass	Lactose	16	15.96	0.6	0.04	0.04	Random
Insect Frass	Trehalose	68	66.57	0.33	1.43	1.43	Random
Insect Frass	Maltose	54	54.76	0.7	-0.76	0.76	Random
Insect Frass	Melezitose	49	48.6	0.52	0.4	0.4	Random
Insect Frass	Methyl-α-D-glucoside	53	52	0.42	1	1	Random
Insect Frass	Soluble Starch	24	24.18	0.61	-0.18	0.18	Random
Insect Frass	Cellobiose	65	62.73	0.23	2.27	2.27	Random
Insect Frass	Salicin	66	63.35	0.18	2.65	2.65	Random
Insect Frass	L-Sorbose	42	46.78	0.96	-4.78	4.78	Random
Insect Frass	L-Rhamnose	41	36.45	0.07	4.55	4.55	Random
Insect Frass	D-Xylose	75	71.29	0.04	3.71	3.71	Positive
Insect Frass	L-Arabinose	51	47.02	0.09	3.98	3.98	Random
Insect Frass	D-Arabinose	42	39.03	0.17	2.97	2.97	Random
Insect Frass	D-Ribose	48	46.34	0.34	1.66	1.66	Random
Insect Frass	Methanol	10	9.26	0.45	0.74	0.74	Random
Insect Frass	Ethanol	78	76.41	0.23	1.59	1.59	Random
Insect Frass	Glycerol	75	75.16	0.69	-0.16	0.16	Random
Insect Frass	Erythritol	37	35	0.29	2	2	Random
Insect Frass	Ribitol	57	57.22	0.62	-0.22	0.22	Random
Insect Frass	Galactitol	14	13.79	0.56	0.21	0.21	Random
Insect Frass	D-Mannitol	72	71.02	0.4	0.98	0.98	Random
Insect Frass	D-Glucitol	74	72.42	0.25	1.58	1.58	Random
Insect Frass	myo-Inositol	9	8.82	0.56	0.18	0.18	Random
Insect Frass	DL-Lactate	36	41.27	0.96	-5.27	5.27	Random
Insect Frass	Succinate	76	74.41	0.28	1.59	1.59	Random
Insect Frass	Citrate	57	57.52	0.66	-0.52	0.52	Random
Insect Frass	D-Gluconate	65	62.26	0.18	2.74	2.74	Random
Insect Frass	D-Glucosamine	41	40.61	0.51	0.39	0.39	Random
Insect Frass	Nitrate	21	19.19	0.3	1.81	1.81	Random
Insect Frass	Vitamin-free	16	16.84	0.71	-0.84	0.84	Random
Insect Frass	2-Keto-D-gluconate	43	44.46	0.77	-1.46	1.46	Random
Insect Frass	Starch formation	2	1.99	0.66	0.01	0.01	Random
Insect Frass	Growth at 19°C	79	78.97	0.97	0.03	0.03	Random
Insect Frass	Growth at 25°C	79	78.96	0.96	0.04	0.04	Random
Insect Frass	Growth at 30°C	79	78	0.36	1	1	Random
Insect Frass	Growth at 37°C	46	46.29	0.6	-0.29	0.29	Random
Air	Glucose Fermentation	7	7.37	0.88	-0.37	0.37	Random
Air	Galactose Fermentation	5	4.94	0.69	0.06	0.06	Random
Air	Sucrose Fermentation	4	4.02	0.72	-0.02	0.02	Random
Air	Maltose Fermentation	5	4.44	0.5	0.56	0.56	Random
Air	Lactose Fermentation	0	0.05	1	-0.05	0.05	Random
Air	Raffinose Fermentation	2	2.16	0.8	-0.16	0.16	Random
Air	Trehalose Fermentation	5	4.86	0.67	0.14	0.14	Random
Air	Inulin	4	3.36	0.46	0.64	0.64	Random
Air	Sucrose	7	7.13	0.78	-0.13	0.13	Random
Air	Raffinose	3	3.34	0.83	-0.34	0.34	Random
Air	Melibiose	2	2.03	0.8	-0.03	0.03	Random
Air	Galactose	8	7.89	0.72	0.11	0.11	Random
Air	Lactose	2	1.88	0.7	0.12	0.12	Random
Air	Trehalose	9	8.61	0.67	0.39	0.39	Random
Air	Maltose	9	8.35	0.5	0.65	0.65	Random
Air	Melezitose	5	5.29	0.79	-0.29	0.29	Random
Air	Methyl-α-D-glucoside	8	7.46	0.53	0.54	0.54	Random
Air	Soluble Starch	4	3.58	0.55	0.42	0.42	Random
Air	Cellobiose	8	7.7	0.67	0.3	0.3	Random
Air	Salicin	6	6.45	0.86	-0.45	0.45	Random
Air	L-Sorbose	7	6.91	0.69	0.09	0.09	Random
Air	L-Rhamnose	1	1.68	0.97	-0.68	0.68	Random
Air	D-Xylose	8	7.97	0.77	0.03	0.03	Random
Air	L-Arabinose	6	5.65	0.59	0.35	0.35	Random
Air	D-Arabinose	3	3.35	0.84	-0.35	0.35	Random
Air	D-Ribose	5	5.13	0.75	-0.13	0.13	Random
Air	Methanol	0	0.41	1	-0.41	0.41	Random
Air	Ethanol	8	8.35	0.93	-0.35	0.35	Random
Air	Glycerol	9	8.86	0.87	0.14	0.14	Random
Air	Erythritol	6	5.38	0.47	0.62	0.62	Random
Air	Ribitol	8	7.7	0.67	0.3	0.3	Random
Air	Galactitol	3	2.62	0.58	0.38	0.38	Random
Air	D-Mannitol	9	8.79	0.81	0.21	0.21	Random
Air	D-Glucitol	9	8.76	0.79	0.24	0.24	Random
Air	myo-Inositol	1	1.04	0.81	-0.04	0.04	Random
Air	DL-Lactate	4	4.91	0.88	-0.91	0.91	Random
Air	Succinate	9	8.75	0.78	0.25	0.25	Random
Air	Citrate	6	6.42	0.86	-0.42	0.42	Random
Air	D-Gluconate	7	7.09	0.77	-0.09	0.09	Random
Air	D-Glucosamine	7	6.43	0.51	0.57	0.57	Random
Air	Nitrate	0	0.67	1	-0.67	0.67	Random
Air	Vitamin-free	3	2.83	0.63	0.17	0.17	Random
Air	2-Keto-D-gluconate	6	6.01	0.71	-0.01	0.01	Random
Air	Starch formation	0	0.12	1	-0.12	0.12	Random
Air	Growth at 19°C	9	9	1	0	0	Random
Air	Growth at 25°C	9	9	1	0	0	Random
Air	Growth at 30°C	8	8.49	0.97	-0.49	0.49	Random
Air	Growth at 37°C	4	4.78	0.89	-0.78	0.78	Random
Leather Tanning	Glucose Fermentation	16	15.02	0.36	0.98	0.98	Random
Leather Tanning	Galactose Fermentation	6	6.07	0.66	-0.07	0.07	Random
Leather Tanning	Sucrose Fermentation	5	5.35	0.79	-0.35	0.35	Random
Leather Tanning	Maltose Fermentation	2	2.75	0.96	-0.75	0.75	Random
Leather Tanning	Lactose Fermentation	0	0.08	1	-0.08	0.08	Random
Leather Tanning	Raffinose Fermentation	3	3.4	0.86	-0.4	0.4	Random
Leather Tanning	Trehalose Fermentation	5	5.38	0.79	-0.38	0.38	Random
Leather Tanning	Inulin	1	1.52	0.98	-0.52	0.52	Random
Leather Tanning	Sucrose	8	8.96	0.9	-0.96	0.96	Random
Leather Tanning	Raffinose	5	5.44	0.82	-0.44	0.44	Random
Leather Tanning	Melibiose	4	3.88	0.69	0.12	0.12	Random
Leather Tanning	Galactose	10	10.92	0.85	-0.92	0.92	Random
Leather Tanning	Lactose	4	3.69	0.6	0.31	0.31	Random
Leather Tanning	Trehalose	10	10.57	0.87	-0.57	0.57	Random
Leather Tanning	Maltose	9	9.46	0.82	-0.46	0.46	Random
Leather Tanning	Melezitose	9	8.91	0.65	0.09	0.09	Random
Leather Tanning	Methyl-α-D-glucoside	9	9.02	0.69	-0.02	0.02	Random
Leather Tanning	Soluble Starch	5	4.82	0.62	0.18	0.18	Random
Leather Tanning	Cellobiose	11	11.17	0.71	-0.17	0.17	Random
Leather Tanning	Salicin	12	11.81	0.62	0.19	0.19	Random
Leather Tanning	L-Sorbose	6	7.41	0.93	-1.41	1.41	Random
Leather Tanning	L-Rhamnose	8	7.04	0.36	0.96	0.96	Random
Leather Tanning	D-Xylose	15	14.14	0.41	0.86	0.86	Random
Leather Tanning	L-Arabinose	11	9.69	0.26	1.31	1.31	Random
Leather Tanning	D-Arabinose	5	5.29	0.77	-0.29	0.29	Random
Leather Tanning	D-Ribose	9	8.69	0.58	0.31	0.31	Random
Leather Tanning	Methanol	3	2.62	0.56	0.38	0.38	Random
Leather Tanning	Ethanol	17	16.51	0.58	0.49	0.49	Random
Leather Tanning	Glycerol	17	16.64	0.65	0.36	0.36	Random
Leather Tanning	Erythritol	6	5.93	0.67	0.07	0.07	Random
Leather Tanning	Ribitol	11	10.91	0.66	0.09	0.09	Random
Leather Tanning	Galactitol	4	3.82	0.67	0.18	0.18	Random
Leather Tanning	D-Mannitol	12	12.35	0.86	-0.35	0.35	Random
Leather Tanning	D-Glucitol	13	13.16	0.8	-0.16	0.16	Random
Leather Tanning	myo-Inositol	1	1.14	0.8	-0.14	0.14	Random
Leather Tanning	DL-Lactate	13	11.29	0.22	1.71	1.71	Random
Leather Tanning	Succinate	16	15.48	0.55	0.52	0.52	Random
Leather Tanning	Citrate	11	11.05	0.68	-0.05	0.05	Random
Leather Tanning	D-Gluconate	11	10.86	0.62	0.14	0.14	Random
Leather Tanning	D-Glucosamine	7	7	0.66	0	0	Random
Leather Tanning	Nitrate	4	3.54	0.51	0.46	0.46	Random
Leather Tanning	Vitamin-free	1	1.72	0.9	-0.72	0.72	Random
Leather Tanning	2-Keto-D-gluconate	6	6.77	0.85	-0.77	0.77	Random
Leather Tanning	Starch formation	0	0.18	1	-0.18	0.18	Random
Leather Tanning	Growth at 19°C	18	17.99	0.99	0.01	0.01	Random
Leather Tanning	Growth at 25°C	18	17.99	0.99	0.01	0.01	Random
Leather Tanning	Growth at 30°C	17	16.79	0.75	0.21	0.21	Random
Leather Tanning	Growth at 37°C	9	8.8	0.58	0.2	0.2	Random
Industrial	Glucose Fermentation	34	33.45	0.5	0.55	0.55	Random
Industrial	Galactose Fermentation	18	17.35	0.47	0.65	0.65	Random
Industrial	Sucrose Fermentation	15	14.99	0.62	0.01	0.01	Random
Industrial	Maltose Fermentation	10	10.46	0.75	-0.46	0.46	Random
Industrial	Lactose Fermentation	0	0.19	1	-0.19	0.19	Random
Industrial	Raffinose Fermentation	8	8.52	0.75	-0.52	0.52	Random
Industrial	Trehalose Fermentation	14	14.73	0.77	-0.73	0.73	Random
Industrial	Inulin	4	4.54	0.8	-0.54	0.54	Random
Industrial	Sucrose	24	24.68	0.76	-0.68	0.68	Random
Industrial	Raffinose	14	14.39	0.71	-0.39	0.39	Random
Industrial	Melibiose	5	5.73	0.86	-0.73	0.73	Random
Industrial	Galactose	30	30.25	0.65	-0.25	0.25	Random
Industrial	Lactose	5	5.57	0.81	-0.57	0.57	Random
Industrial	Trehalose	27	27.82	0.8	-0.82	0.82	Random
Industrial	Maltose	24	24.34	0.7	-0.34	0.34	Random
Industrial	Melezitose	23	22.49	0.5	0.51	0.51	Random
Industrial	Methyl-α-D-glucoside	22	22.11	0.64	-0.11	0.11	Random
Industrial	Soluble Starch	15	13.84	0.34	1.16	1.16	Random
Industrial	Cellobiose	24	24.95	0.79	-0.95	0.95	Random
Industrial	Salicin	25	25.58	0.73	-0.58	0.58	Random
Industrial	L-Sorbose	28	26.89	0.39	1.11	1.11	Random
Industrial	L-Rhamnose	10	10.62	0.75	-0.62	0.62	Random
Industrial	D-Xylose	32	31.21	0.44	0.79	0.79	Random
Industrial	L-Arabinose	17	16.97	0.61	0.03	0.03	Random
Industrial	D-Arabinose	11	12.18	0.84	-1.18	1.18	Random
Industrial	D-Ribose	17	17.9	0.79	-0.9	0.9	Random
Industrial	Methanol	3	3.5	0.78	-0.5	0.5	Random
Industrial	Ethanol	42	40.74	0.29	1.26	1.26	Random
Industrial	Glycerol	39	38.67	0.58	0.33	0.33	Random
Industrial	Erythritol	8	9.75	0.91	-1.75	1.75	Random
Industrial	Ribitol	24	24.85	0.78	-0.85	0.85	Random
Industrial	Galactitol	9	8.92	0.64	0.08	0.08	Random
Industrial	D-Mannitol	32	32.46	0.77	-0.46	0.46	Random
Industrial	D-Glucitol	34	33.98	0.65	0.02	0.02	Random
Industrial	myo-Inositol	6	5.79	0.58	0.21	0.21	Random
Industrial	DL-Lactate	36	30.21	0.01	5.79	5.79	Positive
Industrial	Succinate	39	38.13	0.42	0.87	0.87	Random
Industrial	Citrate	25	25.67	0.73	-0.67	0.67	Random
Industrial	D-Gluconate	25	25.34	0.68	-0.34	0.34	Random
Industrial	D-Glucosamine	15	16.02	0.81	-1.02	1.02	Random
Industrial	Nitrate	5	5.7	0.77	-0.7	0.7	Random
Industrial	Vitamin-free	9	7.78	0.34	1.22	1.22	Random
Industrial	2-Keto-D-gluconate	19	19.7	0.74	-0.7	0.7	Random
Industrial	Starch formation	0	0.44	1	-0.44	0.44	Random
Industrial	Growth at 19°C	44	43.97	0.97	0.03	0.03	Random
Industrial	Growth at 25°C	44	43.97	0.97	0.03	0.03	Random
Industrial	Growth at 30°C	43	42.3	0.48	0.7	0.7	Random
Industrial	Growth at 37°C	27	24.39	0.18	2.61	2.61	Random
Fodder	Glucose Fermentation	4	3.85	0.78	0.15	0.15	Random
Fodder	Galactose Fermentation	3	2.68	0.67	0.32	0.32	Random
Fodder	Sucrose Fermentation	2	1.96	0.86	0.04	0.04	Random
Fodder	Maltose Fermentation	2	1.9	0.83	0.1	0.1	Random
Fodder	Lactose Fermentation	0	0.02	1	-0.02	0.02	Random
Fodder	Raffinose Fermentation	1	1.07	0.92	-0.07	0.07	Random
Fodder	Trehalose Fermentation	2	2	0.88	0	0	Random
Fodder	Inulin	0	0.17	1	-0.17	0.17	Random
Fodder	Sucrose	2	2.28	0.96	-0.28	0.28	Random
Fodder	Raffinose	1	1.23	0.95	-0.23	0.23	Random
Fodder	Melibiose	0	0.2	1	-0.2	0.2	Random
Fodder	Galactose	4	3.77	0.73	0.23	0.23	Random
Fodder	Lactose	0	0.18	1	-0.18	0.18	Random
Fodder	Trehalose	3	3.08	0.91	-0.08	0.08	Random
Fodder	Maltose	3	2.95	0.85	0.05	0.05	Random
Fodder	Melezitose	2	2.12	0.93	-0.12	0.12	Random
Fodder	Methyl-α-D-glucoside	2	2.14	0.94	-0.14	0.14	Random
Fodder	Soluble Starch	2	1.91	0.85	0.09	0.09	Random
Fodder	Cellobiose	3	2.98	0.86	0.02	0.02	Random
Fodder	Salicin	3	2.98	0.86	0.02	0.02	Random
Fodder	L-Sorbose	3	2.92	0.76	0.08	0.08	Random
Fodder	L-Rhamnose	0	0.38	1	-0.38	0.38	Random
Fodder	D-Xylose	4	3.84	0.79	0.16	0.16	Random
Fodder	L-Arabinose	2	1.99	0.8	0.01	0.01	Random
Fodder	D-Arabinose	0	0.47	1	-0.47	0.47	Random
Fodder	D-Ribose	3	2.79	0.75	0.21	0.21	Random
Fodder	Methanol	0	0.17	1	-0.17	0.17	Random
Fodder	Ethanol	5	4.82	0.83	0.18	0.18	Random
Fodder	Glycerol	5	4.85	0.86	0.15	0.15	Random
Fodder	Erythritol	2	1.89	0.75	0.11	0.11	Random
Fodder	Ribitol	3	2.99	0.86	0.01	0.01	Random
Fodder	Galactitol	0	0.16	1	-0.16	0.16	Random
Fodder	D-Mannitol	3	3.16	0.96	-0.16	0.16	Random
Fodder	D-Glucitol	4	3.98	0.89	0.02	0.02	Random
Fodder	myo-Inositol	0	0.15	1	-0.15	0.15	Random
Fodder	DL-Lactate	3	2.77	0.62	0.23	0.23	Random
Fodder	Succinate	5	4.74	0.76	0.26	0.26	Random
Fodder	Citrate	3	3	0.81	0	0	Random
Fodder	D-Gluconate	3	2.95	0.84	0.05	0.05	Random
Fodder	D-Glucosamine	2	2.05	0.9	-0.05	0.05	Random
Fodder	Nitrate	0	0.27	1	-0.27	0.27	Random
Fodder	Vitamin-free	3	2.31	0.4	0.69	0.69	Random
Fodder	2-Keto-D-gluconate	3	2.81	0.76	0.19	0.19	Random
Fodder	Starch formation	0	0.05	1	-0.05	0.05	Random
Fodder	Growth at 19°C	5	5	1	0	0	Random
Fodder	Growth at 25°C	5	5	1	0	0	Random
Fodder	Growth at 30°C	4	4.29	0.96	-0.29	0.29	Random
Fodder	Growth at 37°C	3	2.74	0.64	0.26	0.26	Random
Freshwater	Glucose Fermentation	10	9.51	0.55	0.49	0.49	Random
Freshwater	Galactose Fermentation	0	1.09	1	-1.09	1.09	Random
Freshwater	Sucrose Fermentation	1	1.51	0.9	-0.51	0.51	Random
Freshwater	Maltose Fermentation	1	1.32	0.9	-0.32	0.32	Random
Freshwater	Lactose Fermentation	0	0.04	1	-0.04	0.04	Random
Freshwater	Raffinose Fermentation	2	1.84	0.67	0.16	0.16	Random
Freshwater	Trehalose Fermentation	1	1.7	0.95	-0.7	0.7	Random
Freshwater	Inulin	2	1.65	0.59	0.35	0.35	Random
Freshwater	Sucrose	6	6.26	0.78	-0.26	0.26	Random
Freshwater	Raffinose	2	2.25	0.8	-0.25	0.25	Random
Freshwater	Melibiose	0	0.33	1	-0.33	0.33	Random
Freshwater	Galactose	3	4.68	0.98	-1.68	1.68	Random
Freshwater	Lactose	1	1.09	0.86	-0.09	0.09	Random
Freshwater	Trehalose	9	8.7	0.65	0.3	0.3	Random
Freshwater	Maltose	7	6.86	0.67	0.14	0.14	Random
Freshwater	Melezitose	6	5.66	0.58	0.34	0.34	Random
Freshwater	Methyl-α-D-glucoside	6	5.74	0.61	0.26	0.26	Random
Freshwater	Soluble Starch	1	1.32	0.9	-0.32	0.32	Random
Freshwater	Cellobiose	11	9.79	0.28	1.21	1.21	Random
Freshwater	Salicin	11	9.78	0.27	1.22	1.22	Random
Freshwater	L-Sorbose	4	4.82	0.85	-0.82	0.82	Random
Freshwater	L-Rhamnose	6	4.61	0.23	1.39	1.39	Random
Freshwater	D-Xylose	10	9.36	0.5	0.64	0.64	Random
Freshwater	L-Arabinose	0	1.07	1	-1.07	1.07	Random
Freshwater	D-Arabinose	1	1.53	0.89	-0.53	0.53	Random
Freshwater	D-Ribose	2	2.68	0.86	-0.68	0.68	Random
Freshwater	Methanol	1	0.81	0.65	0.19	0.19	Random
Freshwater	Ethanol	11	10.72	0.71	0.28	0.28	Random
Freshwater	Glycerol	11	10.81	0.76	0.19	0.19	Random
Freshwater	Erythritol	0	0.83	1	-0.83	0.83	Random
Freshwater	Ribitol	3	4.19	0.94	-1.19	1.19	Random
Freshwater	Galactitol	0	0.3	1	-0.3	0.3	Random
Freshwater	D-Mannitol	10	9.78	0.73	0.22	0.22	Random
Freshwater	D-Glucitol	11	10.57	0.63	0.43	0.43	Random
Freshwater	myo-Inositol	0	0.25	1	-0.25	0.25	Random
Freshwater	DL-Lactate	7	6.22	0.42	0.78	0.78	Random
Freshwater	Succinate	11	10.56	0.61	0.44	0.44	Random
Freshwater	Citrate	6	6.12	0.75	-0.12	0.12	Random
Freshwater	D-Gluconate	7	6.81	0.63	0.19	0.19	Random
Freshwater	D-Glucosamine	5	4.72	0.58	0.28	0.28	Random
Freshwater	Nitrate	5	3.58	0.21	1.42	1.42	Random
Freshwater	Vitamin-free	2	1.86	0.68	0.14	0.14	Random
Freshwater	2-Keto-D-gluconate	5	4.97	0.66	0.04	0.04	Random
Freshwater	Starch formation	0	0.09	1	-0.09	0.09	Random
Freshwater	Growth at 19°C	12	11.99	0.99	0.01	0.01	Random
Freshwater	Growth at 25°C	12	11.99	0.99	0.01	0.01	Random
Freshwater	Growth at 30°C	12	11.75	0.78	0.25	0.25	Random
Freshwater	Growth at 37°C	5	4.86	0.62	0.14	0.14	Random
Seawater/Marine	Glucose Fermentation	27	26.78	0.57	0.22	0.22	Random
Seawater/Marine	Galactose Fermentation	7	8.31	0.87	-1.31	1.31	Random
Seawater/Marine	Sucrose Fermentation	11	10.3	0.45	0.7	0.7	Random
Seawater/Marine	Maltose Fermentation	7	6.93	0.62	0.07	0.07	Random
Seawater/Marine	Lactose Fermentation	1	0.95	0.86	0.05	0.05	Random
Seawater/Marine	Raffinose Fermentation	5	5.02	0.64	-0.02	0.02	Random
Seawater/Marine	Trehalose Fermentation	8	8.67	0.76	-0.67	0.67	Random
Seawater/Marine	Inulin	2	2.29	0.76	-0.29	0.29	Random
Seawater/Marine	Sucrose	24	22.78	0.35	1.22	1.22	Random
Seawater/Marine	Raffinose	6	6.85	0.78	-0.85	0.85	Random
Seawater/Marine	Melibiose	1	1.7	0.89	-0.7	0.7	Random
Seawater/Marine	Galactose	18	19.63	0.88	-1.63	1.63	Random
Seawater/Marine	Lactose	2	2.26	0.75	-0.26	0.26	Random
Seawater/Marine	Trehalose	25	24.69	0.57	0.31	0.31	Random
Seawater/Marine	Maltose	24	22.62	0.31	1.38	1.38	Random
Seawater/Marine	Melezitose	20	18.53	0.3	1.47	1.47	Random
Seawater/Marine	Methyl-α-D-glucoside	20	18.78	0.35	1.22	1.22	Random
Seawater/Marine	Soluble Starch	2	3.27	0.94	-1.27	1.27	Random
Seawater/Marine	Cellobiose	23	22.56	0.52	0.44	0.44	Random
Seawater/Marine	Salicin	21	21.17	0.64	-0.17	0.17	Random
Seawater/Marine	L-Sorbose	18	18.34	0.66	-0.34	0.34	Random
Seawater/Marine	L-Rhamnose	9	8.07	0.39	0.93	0.93	Random
Seawater/Marine	D-Xylose	26	25.53	0.52	0.47	0.47	Random
Seawater/Marine	L-Arabinose	12	11.74	0.56	0.26	0.26	Random
Seawater/Marine	D-Arabinose	9	8.82	0.57	0.18	0.18	Random
Seawater/Marine	D-Ribose	11	11.81	0.77	-0.81	0.81	Random
Seawater/Marine	Methanol	2	2.07	0.68	-0.07	0.07	Random
Seawater/Marine	Ethanol	33	32.59	0.56	0.41	0.41	Random
Seawater/Marine	Glycerol	33	32.33	0.47	0.67	0.67	Random
Seawater/Marine	Erythritol	8	8.07	0.63	-0.07	0.07	Random
Seawater/Marine	Ribitol	22	21.72	0.56	0.28	0.28	Random
Seawater/Marine	Galactitol	1	1.64	0.9	-0.64	0.64	Random
Seawater/Marine	D-Mannitol	32	31.07	0.39	0.93	0.93	Random
Seawater/Marine	D-Glucitol	32	31.01	0.37	0.99	0.99	Random
Seawater/Marine	myo-Inositol	2	1.82	0.59	0.18	0.18	Random
Seawater/Marine	DL-Lactate	15	15.17	0.61	-0.17	0.17	Random
Seawater/Marine	Succinate	29	29.53	0.75	-0.53	0.53	Random
Seawater/Marine	Citrate	20	20.11	0.63	-0.11	0.11	Random
Seawater/Marine	D-Gluconate	19	19.24	0.66	-0.24	0.24	Random
Seawater/Marine	D-Glucosamine	16	14.89	0.36	1.11	1.11	Random
Seawater/Marine	Nitrate	2	2.74	0.84	-0.74	0.74	Random
Seawater/Marine	Vitamin-free	3	3.72	0.81	-0.72	0.72	Random
Seawater/Marine	2-Keto-D-gluconate	18	17.09	0.42	0.91	0.91	Random
Seawater/Marine	Starch formation	0	0.27	1	-0.27	0.27	Random
Seawater/Marine	Growth at 19°C	36	35.97	0.97	0.03	0.03	Random
Seawater/Marine	Growth at 25°C	36	35.98	0.98	0.02	0.02	Random
Seawater/Marine	Growth at 30°C	31	32.16	0.91	-1.16	1.16	Random
Seawater/Marine	Growth at 37°C	11	12.41	0.81	-1.41	1.41	Random
Plant	Glucose Fermentation	55	53.56	0.33	1.44	1.44	Random
Plant	Galactose Fermentation	19	20.15	0.76	-1.15	1.15	Random
Plant	Sucrose Fermentation	21	19.68	0.37	1.32	1.32	Random
Plant	Maltose Fermentation	17	15.6	0.33	1.4	1.4	Random
Plant	Lactose Fermentation	2	1.44	0.48	0.56	0.56	Random
Plant	Raffinose Fermentation	12	11.31	0.45	0.69	0.69	Random
Plant	Trehalose Fermentation	29	26.62	0.22	2.38	2.38	Random
Plant	Inulin	7	7.32	0.7	-0.32	0.32	Random
Plant	Sucrose	51	48	0.13	3	3	Random
Plant	Raffinose	20	19.24	0.45	0.76	0.76	Random
Plant	Melibiose	9	8.68	0.53	0.32	0.32	Random
Plant	Galactose	49	48.16	0.45	0.84	0.84	Random
Plant	Lactose	4	5.12	0.87	-1.12	1.12	Random
Plant	Trehalose	49	48.51	0.51	0.49	0.49	Random
Plant	Maltose	49	46.29	0.15	2.71	2.71	Random
Plant	Melezitose	40	37.84	0.25	2.16	2.16	Random
Plant	Methyl-α-D-glucoside	35	34.51	0.5	0.49	0.49	Random
Plant	Soluble Starch	12	12.31	0.66	-0.31	0.31	Random
Plant	Cellobiose	46	45.23	0.46	0.77	0.77	Random
Plant	Salicin	45	44.48	0.5	0.52	0.52	Random
Plant	L-Sorbose	50	46.36	0.12	3.64	3.64	Random
Plant	L-Rhamnose	8	10.66	0.96	-2.66	2.66	Random
Plant	D-Xylose	43	44.97	0.86	-1.97	1.97	Random
Plant	L-Arabinose	13	16.29	0.96	-3.29	3.29	Random
Plant	D-Arabinose	12	14.56	0.93	-2.56	2.56	Random
Plant	D-Ribose	25	26.35	0.78	-1.35	1.35	Random
Plant	Methanol	3	3.89	0.82	-0.89	0.89	Random
Plant	Ethanol	56	56.63	0.76	-0.63	0.63	Random
Plant	Glycerol	61	60.27	0.45	0.73	0.73	Random
Plant	Erythritol	8	11.33	0.97	-3.33	3.33	Random
Plant	Ribitol	39	40.6	0.81	-1.6	1.6	Random
Plant	Galactitol	5	5.95	0.86	-0.95	0.95	Random
Plant	D-Mannitol	57	56.73	0.56	0.27	0.27	Random
Plant	D-Glucitol	58	57.4	0.49	0.6	0.6	Random
Plant	myo-Inositol	2	3.45	0.97	-1.45	1.45	Random
Plant	DL-Lactate	23	26.67	0.94	-3.67	3.67	Random
Plant	Succinate	58	57.25	0.46	0.75	0.75	Random
Plant	Citrate	43	42.94	0.58	0.06	0.06	Random
Plant	D-Gluconate	45	43.72	0.38	1.28	1.28	Random
Plant	D-Glucosamine	24	24.95	0.73	-0.95	0.95	Random
Plant	Nitrate	8	8.17	0.63	-0.17	0.17	Random
Plant	Vitamin-free	8	9.11	0.79	-1.11	1.11	Random
Plant	2-Keto-D-gluconate	37	35.58	0.36	1.42	1.42	Random
Plant	Starch formation	1	1.27	0.83	-0.27	0.27	Random
Plant	Growth at 19°C	66	65.96	0.96	0.04	0.04	Random
Plant	Growth at 25°C	66	65.96	0.96	0.04	0.04	Random
Plant	Growth at 30°C	64	63.84	0.64	0.16	0.16	Random
Plant	Growth at 37°C	33	32.12	0.45	0.88	0.88	Random
Food	Glucose Fermentation	44	42.22	0.27	1.78	1.78	Random
Food	Galactose Fermentation	20	19.05	0.41	0.95	0.95	Random
Food	Sucrose Fermentation	21	18.7	0.19	2.3	2.3	Random
Food	Maltose Fermentation	19	16.53	0.15	2.47	2.47	Random
Food	Lactose Fermentation	2	1.44	0.48	0.56	0.56	Random
Food	Raffinose Fermentation	14	12.44	0.27	1.56	1.56	Random
Food	Trehalose Fermentation	18	17.39	0.48	0.61	0.61	Random
Food	Inulin	8	7.68	0.54	0.32	0.32	Random
Food	Sucrose	29	29.55	0.69	-0.55	0.55	Random
Food	Raffinose	17	16.27	0.45	0.73	0.73	Random
Food	Melibiose	5	5.74	0.83	-0.74	0.74	Random
Food	Galactose	35	34.84	0.57	0.16	0.16	Random
Food	Lactose	6	6.58	0.8	-0.58	0.58	Random
Food	Trehalose	34	34.37	0.69	-0.37	0.37	Random
Food	Maltose	28	28.32	0.67	-0.32	0.32	Random
Food	Melezitose	18	19.99	0.9	-1.99	1.99	Random
Food	Methyl-α-D-glucoside	22	22.89	0.77	-0.89	0.89	Random
Food	Soluble Starch	16	14.69	0.33	1.31	1.31	Random
Food	Cellobiose	29	29.82	0.74	-0.82	0.82	Random
Food	Salicin	28	29.12	0.79	-1.12	1.12	Random
Food	L-Sorbose	26	27.01	0.73	-1.01	1.01	Random
Food	L-Rhamnose	10	10.86	0.77	-0.86	0.86	Random
Food	D-Xylose	32	33.32	0.81	-1.32	1.32	Random
Food	L-Arabinose	15	16.2	0.81	-1.2	1.2	Random
Food	D-Arabinose	12	13.1	0.8	-1.1	1.1	Random
Food	D-Ribose	22	22.07	0.61	-0.07	0.07	Random
Food	Methanol	0	1.6	1	-1.6	1.6	Random
Food	Ethanol	49	47.57	0.25	1.43	1.43	Random
Food	Glycerol	46	45.7	0.58	0.3	0.3	Random
Food	Erythritol	14	14.44	0.69	-0.44	0.44	Random
Food	Ribitol	28	29.09	0.79	-1.09	1.09	Random
Food	Galactitol	7	7.11	0.67	-0.11	0.11	Random
Food	D-Mannitol	38	38.81	0.8	-0.81	0.81	Random
Food	D-Glucitol	39	39.69	0.77	-0.69	0.69	Random
Food	myo-Inositol	4	4.42	0.77	-0.42	0.42	Random
Food	DL-Lactate	30	27.83	0.26	2.17	2.17	Random
Food	Succinate	45	44.06	0.41	0.94	0.94	Random
Food	Citrate	29	29.89	0.74	-0.89	0.89	Random
Food	D-Gluconate	28	28.91	0.74	-0.91	0.91	Random
Food	D-Glucosamine	15	16.45	0.83	-1.45	1.45	Random
Food	Nitrate	9	8.03	0.39	0.97	0.97	Random
Food	Vitamin-free	9	8.78	0.56	0.22	0.22	Random
Food	2-Keto-D-gluconate	19	20.57	0.83	-1.57	1.57	Random
Food	Starch formation	0	0.48	1	-0.48	0.48	Random
Food	Growth at 19°C	52	51.97	0.97	0.03	0.03	Random
Food	Growth at 25°C	52	51.96	0.96	0.04	0.04	Random
Food	Growth at 30°C	50	49.46	0.52	0.54	0.54	Random
Food	Growth at 37°C	33	28.99	0.08	4.01	4.01	Random
Pickled/Brined	Glucose Fermentation	18	17.53	0.53	0.47	0.47	Random
Pickled/Brined	Galactose Fermentation	6	6.11	0.67	-0.11	0.11	Random
Pickled/Brined	Sucrose Fermentation	11	8.68	0.12	2.32	2.32	Random
Pickled/Brined	Maltose Fermentation	8	6.7	0.27	1.3	1.3	Random
Pickled/Brined	Lactose Fermentation	1	0.64	0.6	0.36	0.36	Random
Pickled/Brined	Raffinose Fermentation	9	6.57	0.09	2.43	2.43	Random
Pickled/Brined	Trehalose Fermentation	7	6.55	0.51	0.45	0.45	Random
Pickled/Brined	Inulin	3	3.05	0.77	-0.05	0.05	Random
Pickled/Brined	Sucrose	14	13.49	0.51	0.51	0.51	Random
Pickled/Brined	Raffinose	10	8.26	0.2	1.74	1.74	Random
Pickled/Brined	Melibiose	3	2.94	0.69	0.06	0.06	Random
Pickled/Brined	Galactose	16	15.41	0.49	0.59	0.59	Random
Pickled/Brined	Lactose	1	1.58	0.98	-0.58	0.58	Random
Pickled/Brined	Trehalose	14	14.19	0.72	-0.19	0.19	Random
Pickled/Brined	Maltose	11	11.23	0.72	-0.23	0.23	Random
Pickled/Brined	Melezitose	6	7.22	0.91	-1.22	1.22	Random
Pickled/Brined	Methyl-α-D-glucoside	8	8.59	0.82	-0.59	0.59	Random
Pickled/Brined	Soluble Starch	4	4.3	0.8	-0.3	0.3	Random
Pickled/Brined	Cellobiose	12	12.35	0.72	-0.35	0.35	Random
Pickled/Brined	Salicin	11	11.65	0.79	-0.65	0.65	Random
Pickled/Brined	L-Sorbose	10	10.68	0.77	-0.68	0.68	Random
Pickled/Brined	L-Rhamnose	4	4.44	0.8	-0.44	0.44	Random
Pickled/Brined	D-Xylose	8	10.01	0.97	-2.01	2.01	Random
Pickled/Brined	L-Arabinose	6	6.58	0.82	-0.58	0.58	Random
Pickled/Brined	D-Arabinose	4	4.8	0.88	-0.8	0.8	Random
Pickled/Brined	D-Ribose	10	9.64	0.54	0.36	0.36	Random
Pickled/Brined	Methanol	0	0.64	1	-0.64	0.64	Random
Pickled/Brined	Ethanol	19	18.9	0.69	0.1	0.1	Random
Pickled/Brined	Glycerol	19	19.05	0.75	-0.05	0.05	Random
Pickled/Brined	Erythritol	7	6.71	0.56	0.29	0.29	Random
Pickled/Brined	Ribitol	13	13.15	0.68	-0.15	0.15	Random
Pickled/Brined	Galactitol	4	3.77	0.63	0.23	0.23	Random
Pickled/Brined	D-Mannitol	18	18.06	0.72	-0.06	0.06	Random
Pickled/Brined	D-Glucitol	18	18.23	0.75	-0.23	0.23	Random
Pickled/Brined	myo-Inositol	1	1.31	0.89	-0.31	0.31	Random
Pickled/Brined	DL-Lactate	11	10.45	0.49	0.55	0.55	Random
Pickled/Brined	Succinate	16	16.44	0.8	-0.44	0.44	Random
Pickled/Brined	Citrate	12	12.45	0.75	-0.45	0.45	Random
Pickled/Brined	D-Gluconate	12	12.25	0.69	-0.25	0.25	Random
Pickled/Brined	D-Glucosamine	6	6.7	0.82	-0.7	0.7	Random
Pickled/Brined	Nitrate	5	3.91	0.31	1.09	1.09	Random
Pickled/Brined	Vitamin-free	1	1.76	0.9	-0.76	0.76	Random
Pickled/Brined	2-Keto-D-gluconate	9	9.09	0.65	-0.09	0.09	Random
Pickled/Brined	Starch formation	0	0.19	1	-0.19	0.19	Random
Pickled/Brined	Growth at 19°C	22	21.99	0.99	0.01	0.01	Random
Pickled/Brined	Growth at 25°C	22	21.98	0.98	0.02	0.02	Random
Pickled/Brined	Growth at 30°C	22	21.53	0.62	0.47	0.47	Random
Pickled/Brined	Growth at 37°C	9	9.24	0.68	-0.24	0.24	Random
Fruit	Glucose Fermentation	108	100.25	<0.001	7.75	7.75	Positive
Fruit	Galactose Fermentation	39	36.63	0.27	2.37	2.37	Random
Fruit	Sucrose Fermentation	42	35.44	0.02	6.56	6.56	Positive
Fruit	Maltose Fermentation	24	21.9	0.26	2.1	2.1	Random
Fruit	Lactose Fermentation	0	0.36	1	-0.36	0.36	Random
Fruit	Raffinose Fermentation	28	22.67	0.04	5.33	5.33	Positive
Fruit	Trehalose Fermentation	31	31.01	0.57	-0.01	0.01	Random
Fruit	Inulin	14	12.75	0.35	1.25	1.25	Random
Fruit	Sucrose	71	68.05	0.21	2.95	2.95	Random
Fruit	Raffinose	40	34.96	0.07	5.04	5.04	Random
Fruit	Melibiose	9	9.58	0.7	-0.58	0.58	Random
Fruit	Galactose	73	72.11	0.45	0.89	0.89	Random
Fruit	Lactose	5	7.27	0.96	-2.27	2.27	Random
Fruit	Trehalose	67	69.45	0.85	-2.45	2.45	Random
Fruit	Maltose	57	57.69	0.65	-0.69	0.69	Random
Fruit	Melezitose	41	42.94	0.8	-1.94	1.94	Random
Fruit	Methyl-α-D-glucoside	38	41.36	0.92	-3.36	3.36	Random
Fruit	Soluble Starch	13	15.53	0.92	-2.53	2.53	Random
Fruit	Cellobiose	56	59	0.86	-3	3	Random
Fruit	Salicin	58	60.3	0.81	-2.3	2.3	Random
Fruit	L-Sorbose	70	65.85	0.14	4.15	4.15	Random
Fruit	L-Rhamnose	14	17.22	0.95	-3.22	3.22	Random
Fruit	D-Xylose	67	69.9	0.88	-2.9	2.9	Random
Fruit	L-Arabinose	24	27.56	0.93	-3.56	3.56	Random
Fruit	D-Arabinose	20	22.93	0.91	-2.93	2.93	Random
Fruit	D-Ribose	37	39.03	0.8	-2.03	2.03	Random
Fruit	Methanol	3	5.13	0.95	-2.13	2.13	Random
Fruit	Ethanol	100	99.42	0.49	0.58	0.58	Random
Fruit	Glycerol	102	101.24	0.45	0.76	0.76	Random
Fruit	Erythritol	313	302.8	0.03	10.2	10.2	Negative
Fruit	Ribitol	57	59.83	0.87	-2.83	2.83	Random
Fruit	Galactitol	14	13.5	0.49	0.5	0.5	Random
Fruit	D-Mannitol	79	82.12	0.93	-3.12	3.12	Random
Fruit	D-Glucitol	81	83.53	0.89	-2.53	2.53	Random
Fruit	myo-Inositol	4	5.91	0.95	-1.91	1.91	Random
Fruit	DL-Lactate	52	50.27	0.37	1.73	1.73	Random
Fruit	Succinate	89	89.95	0.71	-0.95	0.95	Random
Fruit	Citrate	67	66.52	0.5	0.48	0.48	Random
Fruit	D-Gluconate	63	62.22	0.47	0.78	0.78	Random
Fruit	D-Glucosamine	37	37.51	0.62	-0.51	0.51	Random
Fruit	Nitrate	13	13.37	0.64	-0.37	0.37	Random
Fruit	Vitamin-free	21	18.22	0.19	2.78	2.78	Random
Fruit	2-Keto-D-gluconate	51	49.47	0.37	1.53	1.53	Random
Fruit	Starch formation	1	1.71	0.94	-0.71	0.71	Random
Fruit	Growth at 19°C	120	119.91	0.91	0.09	0.09	Random
Fruit	Growth at 25°C	120	119.9	0.9	0.1	0.1	Random
Fruit	Growth at 30°C	118	115.95	0.17	2.05	2.05	Random
Fruit	Growth at 37°C	55	50.56	0.14	4.44	4.44	Random
Drink/Juice	Glucose Fermentation	39	35.32	0.02	3.68	3.68	Positive
Drink/Juice	Galactose Fermentation	14	13.14	0.42	0.86	0.86	Random
Drink/Juice	Sucrose Fermentation	21	16.34	0.02	4.66	4.66	Positive
Drink/Juice	Maltose Fermentation	12	10.38	0.24	1.62	1.62	Random
Drink/Juice	Lactose Fermentation	1	0.76	0.68	0.24	0.24	Random
Drink/Juice	Raffinose Fermentation	11	8.89	0.16	2.11	2.11	Random
Drink/Juice	Trehalose Fermentation	17	15.15	0.23	1.85	1.85	Random
Drink/Juice	Inulin	6	4.85	0.32	1.15	1.15	Random
Drink/Juice	Sucrose	26	24.53	0.3	1.47	1.47	Random
Drink/Juice	Raffinose	16	13.53	0.16	2.47	2.47	Random
Drink/Juice	Melibiose	3	3.43	0.78	-0.43	0.43	Random
Drink/Juice	Galactose	25	24.61	0.53	0.39	0.39	Random
Drink/Juice	Lactose	3	3.59	0.85	-0.59	0.59	Random
Drink/Juice	Trehalose	24	24.38	0.71	-0.38	0.38	Random
Drink/Juice	Maltose	21	20.81	0.57	0.19	0.19	Random
Drink/Juice	Melezitose	16	16.14	0.65	-0.14	0.14	Random
Drink/Juice	Methyl-α-D-glucoside	15	15.71	0.78	-0.71	0.71	Random
Drink/Juice	Soluble Starch	8	8.04	0.64	-0.04	0.04	Random
Drink/Juice	Cellobiose	21	21.54	0.7	-0.54	0.54	Random
Drink/Juice	Salicin	22	22.19	0.64	-0.19	0.19	Random
Drink/Juice	L-Sorbose	19	19.4	0.68	-0.4	0.4	Random
Drink/Juice	L-Rhamnose	5	6.22	0.88	-1.22	1.22	Random
Drink/Juice	D-Xylose	550	543.14	0.05	6.86	6.86	Negative
Drink/Juice	L-Arabinose	5	7.52	0.97	-2.52	2.52	Random
Drink/Juice	D-Arabinose	7	8.4	0.89	-1.4	1.4	Random
Drink/Juice	D-Ribose	11	12.53	0.88	-1.53	1.53	Random
Drink/Juice	Methanol	2	2.54	0.83	-0.54	0.54	Random
Drink/Juice	Ethanol	30	30.53	0.78	-0.53	0.53	Random
Drink/Juice	Glycerol	30	30.75	0.83	-0.75	0.75	Random
Drink/Juice	Erythritol	6	7.47	0.9	-1.47	1.47	Random
Drink/Juice	Ribitol	18	19.69	0.88	-1.69	1.69	Random
Drink/Juice	Galactitol	3	3.66	0.9	-0.66	0.66	Random
Drink/Juice	D-Mannitol	24	25.88	0.94	-1.88	1.88	Random
Drink/Juice	D-Glucitol	25	26.49	0.91	-1.49	1.49	Random
Drink/Juice	myo-Inositol	4	4.18	0.74	-0.18	0.18	Random
Drink/Juice	DL-Lactate	18	17.52	0.51	0.48	0.48	Random
Drink/Juice	Succinate	26	27.12	0.86	-1.12	1.12	Random
Drink/Juice	Citrate	17	18.98	0.9	-1.98	1.98	Random
Drink/Juice	D-Gluconate	24	23.11	0.43	0.89	0.89	Random
Drink/Juice	D-Glucosamine	12	12.56	0.71	-0.56	0.56	Random
Drink/Juice	Nitrate	8	7.09	0.39	0.91	0.91	Random
Drink/Juice	Vitamin-free	4	4.59	0.76	-0.59	0.59	Random
Drink/Juice	2-Keto-D-gluconate	19	18.21	0.44	0.79	0.79	Random
Drink/Juice	Starch formation	0	0.33	1	-0.33	0.33	Random
Drink/Juice	Growth at 19°C	39	38.97	0.97	0.03	0.03	Random
Drink/Juice	Growth at 25°C	39	38.97	0.97	0.03	0.03	Random
Drink/Juice	Growth at 30°C	37	36.58	0.57	0.42	0.42	Random
Drink/Juice	Growth at 37°C	23	20.04	0.14	2.96	2.96	Random
Sugar Cane	Glucose Fermentation	4	3.98	0.81	0.02	0.02	Random
Sugar Cane	Galactose Fermentation	2	1.96	0.75	0.04	0.04	Random
Sugar Cane	Sucrose Fermentation	3	2.42	0.47	0.58	0.58	Random
Sugar Cane	Maltose Fermentation	3	2.26	0.4	0.74	0.74	Random
Sugar Cane	Lactose Fermentation	0	0.02	1	-0.02	0.02	Random
Sugar Cane	Raffinose Fermentation	2	1.64	0.59	0.36	0.36	Random
Sugar Cane	Trehalose Fermentation	3	2.66	0.62	0.34	0.34	Random
Sugar Cane	Inulin	1	1.03	0.91	-0.03	0.03	Random
Sugar Cane	Sucrose	5	4.5	0.58	0.5	0.5	Random
Sugar Cane	Raffinose	2	1.87	0.71	0.13	0.13	Random
Sugar Cane	Melibiose	1	1.04	0.92	-0.04	0.04	Random
Sugar Cane	Galactose	5	4.56	0.62	0.44	0.44	Random
Sugar Cane	Lactose	0	0.22	1	-0.22	0.22	Random
Sugar Cane	Trehalose	4	3.96	0.82	0.04	0.04	Random
Sugar Cane	Maltose	4	3.76	0.7	0.24	0.24	Random
Sugar Cane	Melezitose	3	2.85	0.74	0.15	0.15	Random
Sugar Cane	Methyl-α-D-glucoside	2	2.24	0.94	-0.24	0.24	Random
Sugar Cane	Soluble Starch	0	0.37	1	-0.37	0.37	Random
Sugar Cane	Cellobiose	2	2.45	0.96	-0.45	0.45	Random
Sugar Cane	Salicin	2	2.45	0.96	-0.45	0.45	Random
Sugar Cane	L-Sorbose	3	3.05	0.82	-0.05	0.05	Random
Sugar Cane	L-Rhamnose	2	1.95	0.83	0.05	0.05	Random
Sugar Cane	D-Xylose	3	3.27	0.91	-0.27	0.27	Random
Sugar Cane	L-Arabinose	2	2.1	0.89	-0.1	0.1	Random
Sugar Cane	D-Arabinose	2	2.04	0.86	-0.04	0.04	Random
Sugar Cane	D-Ribose	3	2.87	0.74	0.13	0.13	Random
Sugar Cane	Methanol	1	0.95	0.84	0.05	0.05	Random
Sugar Cane	Ethanol	5	4.85	0.86	0.15	0.15	Random
Sugar Cane	Glycerol	5	4.88	0.89	0.12	0.12	Random
Sugar Cane	Erythritol	1	1.28	0.93	-0.28	0.28	Random
Sugar Cane	Ribitol	3	3.17	0.88	-0.17	0.17	Random
Sugar Cane	Galactitol	2	1.82	0.78	0.18	0.18	Random
Sugar Cane	D-Mannitol	4	4.18	0.92	-0.18	0.18	Random
Sugar Cane	D-Glucitol	4	4.17	0.9	-0.17	0.17	Random
Sugar Cane	myo-Inositol	0	0.16	1	-0.16	0.16	Random
Sugar Cane	DL-Lactate	1	1.73	0.92	-0.73	0.73	Random
Sugar Cane	Succinate	3	3.45	0.96	-0.45	0.45	Random
Sugar Cane	Citrate	3	3.15	0.87	-0.15	0.15	Random
Sugar Cane	D-Gluconate	3	3.22	0.83	-0.22	0.22	Random
Sugar Cane	D-Glucosamine	1	1.44	0.97	-0.44	0.44	Random
Sugar Cane	Nitrate	2	1.63	0.59	0.37	0.37	Random
Sugar Cane	Vitamin-free	1	1.12	0.92	-0.12	0.12	Random
Sugar Cane	2-Keto-D-gluconate	2	2.26	0.86	-0.26	0.26	Random
Sugar Cane	Starch formation	0	0.06	1	-0.06	0.06	Random
Sugar Cane	Growth at 19°C	5	5	1	0	0	Random
Sugar Cane	Growth at 25°C	5	5	1	0	0	Random
Sugar Cane	Growth at 30°C	5	4.92	0.92	0.08	0.08	Random
Sugar Cane	Growth at 37°C	5	4.05	0.34	0.95	0.95	Random
Fermented	Glucose Fermentation	69	64.02	0.03	4.98	4.98	Positive
Fermented	Galactose Fermentation	32	28.88	0.16	3.12	3.12	Random
Fermented	Sucrose Fermentation	42	33.42	<0.001	8.58	8.58	Positive
Fermented	Maltose Fermentation	29	24.05	0.03	4.95	4.95	Positive
Fermented	Lactose Fermentation	3	2.11	0.34	0.89	0.89	Random
Fermented	Raffinose Fermentation	29	21.86	<0.001	7.14	7.14	Positive
Fermented	Trehalose Fermentation	30	27.71	0.24	2.29	2.29	Random
Fermented	Inulin	13	10.99	0.21	2.01	2.01	Random
Fermented	Sucrose	47	45.29	0.31	1.71	1.71	Random
Fermented	Raffinose	34	28.42	0.03	5.58	5.58	Positive
Fermented	Melibiose	9	8.95	0.59	0.05	0.05	Random
Fermented	Galactose	47	47.48	0.66	-0.48	0.48	Random
Fermented	Lactose	8	8.39	0.69	-0.39	0.39	Random
Fermented	Trehalose	51	51.01	0.6	-0.01	0.01	Random
Fermented	Maltose	40	40.19	0.62	-0.19	0.19	Random
Fermented	Melezitose	30	31.2	0.76	-1.2	1.2	Random
Fermented	Methyl-α-D-glucoside	28	30.17	0.88	-2.17	2.17	Random
Fermented	Soluble Starch	15	15.75	0.74	-0.75	0.75	Random
Fermented	Cellobiose	34	37.66	0.94	-3.66	3.66	Random
Fermented	Salicin	34	37.63	0.94	-3.63	3.63	Random
Fermented	L-Sorbose	35	36.94	0.81	-1.94	1.94	Random
Fermented	L-Rhamnose	6	9.67	0.99	-3.67	3.67	Random
Fermented	D-Xylose	38	42.25	0.98	-4.25	4.25	Random
Fermented	L-Arabinose	18	20.84	0.92	-2.84	2.84	Random
Fermented	D-Arabinose	14	16.83	0.93	-2.83	2.83	Random
Fermented	D-Ribose	28	29.41	0.78	-1.41	1.41	Random
Fermented	Methanol	2	3.57	0.93	-1.57	1.57	Random
Fermented	Ethanol	64	63.44	0.5	0.56	0.56	Random
Fermented	Glycerol	64	63.91	0.61	0.09	0.09	Random
Fermented	Erythritol	13	15.71	0.92	-2.71	2.71	Random
Fermented	Ribitol	38	40.42	0.88	-2.42	2.42	Random
[truncated: 401 more rows]
