# Supplementary material for: Factors driving metabolic diversity in the budding yeast subphylum
Source: BMC Biol. 2018 Mar 2;16:26. doi: 10.1186/s12915-018-0498-3 (PMC5833115; doi:10.1186/s12915-018-0498-3)
Supplement: Supplementary file 8 — Table S6. Number of positive, negative, and random associations among carbon utilization traits. (XLSX 10 kb) [file 12915_2018_498_MOESM8_ESM.xlsx]

## Sheet: SupplementaryTable6
Association	Trait Pairs	Proportion
Random	360	0.77
Negative	30	0.06
Positive	75	0.16
