# Supplementary material for: Factors driving metabolic diversity in the budding yeast subphylum
Source: BMC Biol. 2018 Mar 2;16:26. doi: 10.1186/s12915-018-0498-3 (PMC5833115; doi:10.1186/s12915-018-0498-3)
Supplement: Supplementary file 9 — Table S7. Assigned functional categories used statistically to analyze the similarities between carbon sources. (XLSX 11 kb) [file 12915_2018_498_MOESM9_ESM.xlsx]

## Sheet: SupplementaryTable7
Carbon Traits	Pentoses	Hexoses	Modified Glucose	Glucosides	Sugar Alcohols	Other Alcohols	Acids	Miscellaneous	Contains Fructose	Contains Galactose
2-Keto-D-gluconate	0	0	1	0	0	0	1	0	0	0
Cellobiose	0	0	0	1	0	0	0	0	0	0
Citrate	0	0	0	0	0	0	1	0	0	0
D-Arabinose	1	0	0	0	0	0	0	0	0	0
D-Glucitol	0	0	0	0	1	0	0	0	0	0
D-Gluconate	0	0	1	0	0	0	1	0	0	0
D-Glucosamine	0	0	1	0	0	0	0	1	0	0
DL-Lactate	0	0	0	0	0	0	1	0	0	0
D-Mannitol	0	0	0	0	1	0	0	0	0	0
D-Ribose	1	0	0	0	0	0	0	0	0	0
D-Xylose	1	0	0	0	0	0	0	0	0	0
Erythritol	0	0	0	0	1	0	0	0	0	0
Ethanol	0	0	0	0	0	1	0	0	0	0
Galactitol	0	0	0	0	1	0	0	0	0	1
Galactose	0	1	0	0	0	0	0	0	0	1
Glycerol	0	0	0	0	1	0	0	0	0	0
Inulin	0	0	0	0	0	0	0	0	1	0
Lactose	0	0	0	1	0	0	0	0	0	1
L-Arabinose	1	0	0	0	0	0	0	0	0	0
L-Rhamnose	1	0	0	0	0	0	0	0	0	0
L-Sorbose	0	1	0	0	0	0	0	0	0	0
Maltose	0	0	0	1	0	0	0	0	0	0
Melezitose	0	0	0	1	0	0	0	0	1	0
Melibiose	0	0	0	1	0	0	0	0	0	1
Methanol	0	0	0	0	0	1	0	0	0	0
Methyl-α-D-glucoside	0	0	0	1	0	0	0	0	0	0
myo-Inositol	0	0	0	0	1	0	0	0	0	0
Raffinose	0	0	0	1	0	0	0	0	1	1
Ribitol	0	0	0	0	1	0	0	0	0	0
Salicin	0	0	0	1	0	0	0	0	0	0
Succinate	0	0	0	0	0	0	1	0	0	0
Sucrose	0	0	0	1	0	0	0	0	1	0
Trehalose	0	0	0	1	0	0	0	0	0	0
