# Supplementary material for: Factors driving metabolic diversity in the budding yeast subphylum
Source: BMC Biol. 2018 Mar 2;16:26. doi: 10.1186/s12915-018-0498-3 (PMC5833115; doi:10.1186/s12915-018-0498-3)
Supplement: Supplementary file 10 — Table S8. Gene and trait presence for 79 species with curated genome sequences [55]. Gene presence was detected using TBLASTX and BLASTN searches using query sequences from the characterized pathways in model organisms (e.g., S. cerevisiae) versus the curated genome assemblies [55], using an e value cutoff of 10− 10. (XLSX 15 kb) [file 12915_2018_498_MOESM10_ESM.xlsx]

## Sheet: SupplementaryTable8
Species	Sucrose	Raffinose	Melibiose	Galactose	Lactose	Maltose	Melezitose	Cellobiose	BGL1	GAL1	GAL10	GAL7	IMA5	MAL11	MAL13	MAL6	PGM1	SUC2	LAC12	MEL1	MAL_IMA
Ascoidea rubescens	1	1	1	1	1	1	1	1	1	0	0	0	0	0	1	0	1	0	0	1	0
Babjeviella inositovora	1	0	0	1	0	1	1	1	1	1	1	1	1	1	0	1	1	0	1	1	1
Blastobotrys adeninivorans	1	1	1	1	1	1	1	1	0	0	0	0	0	0	0	0	0	0	0	0	0
Brettanomyces anomalus	1	1	0	1	1	1	1	1	1	1	1	1	1	1	0	1	1	0	1	0	1
Candida albicans	1	0	0	1	0	1	1	0	1	1	1	1	1	1	1	1	1	0	1	1	1
Candida apicola	1	1	0	1	0	0	0	0	0	0	1	0	0	0	0	0	1	1	0	0	0
Candida arabinofermentans	0	0	0	0	0	0	0	1	1	0	0	0	0	1	0	0	1	0	1	1	0
Candida boidinii	1	0	0	0	0	1	1	0	0	0	0	0	0	1	0	0	1	0	0	1	0
Candida dubliniensis	1	0	0	1	0	1	1	0	1	1	1	1	1	1	1	1	1	0	1	1	1
Candida glabrata	0	0	0	0	0	0	0	0	0	0	0	0	0	0	0	0	1	0	0	1	0
Candida maltosa	1	0	0	1	0	1	1	1	1	1	1	1	1	1	0	1	1	0	1	1	1
Candida orthopsilosis	1	0	0	1	0	1	1	0	1	1	1	1	1	1	1	1	1	0	1	1	1
Candida parapsilosis	1	0	0	1	0	1	1	0	1	1	1	1	1	1	1	1	1	0	1	1	1
Candida sojae	1	0	0	1	0	1	1	1	1	1	1	1	1	1	1	1	1	0	1	1	1
Candida tanzawaensis	1	0	0	1	0	1	1	1	1	1	1	1	1	1	0	1	1	0	1	0	1
Candida tenuis	1	0	0	1	1	1	1	1	1	1	1	1	1	1	1	1	1	0	1	1	1
Candida tropicalis	1	0	0	1	0	1	1	1	1	1	1	1	1	1	0	1	1	0	1	1	1
Clavispora lusitaniae	1	0	0	1	0	1	1	1	1	1	1	1	1	1	0	1	1	0	1	0	1
Cyberlindnera fabianii	1	1	0	0	0	1	1	1	1	0	1	0	1	1	0	1	1	1	1	1	1
Cyberlindnera jadinii	1	1	0	0	0	1	1	1	1	0	1	0	1	1	0	1	1	1	1	1	1
Debaryomyces hansenii	1	1	1	1	1	1	1	1	1	1	1	1	1	1	1	1	1	1	1	1	1
Dekkera bruxellensis	1	1	0	1	0	1	1	1	1	1	1	1	1	1	0	1	1	0	1	0	1
Eremothecium coryli	1	1	0	0	0	1	0	0	0	0	0	0	0	0	0	0	1	1	0	0	0
Eremothecium cymbalariae	1	1	1	1	0	1	1	0	0	0	0	0	0	0	0	0	1	1	1	0	0
Eremothecium gossypii	1	1	0	0	0	1	0	1	0	0	0	0	0	0	0	0	1	1	0	0	0
Eremothecium sinecaudum	1	0	0	0	0	1	0	0	0	0	0	0	0	0	0	0	0	0	0	0	0
Geotrichum candidum	0	0	0	1	0	0	0	0	0	1	1	1	0	0	0	0	1	0	1	0	0
Hanseniaspora uvarum	0	0	0	0	0	0	0	1	1	0	0	0	0	0	0	0	1	0	1	0	0
Hanseniaspora valbyensis	0	0	0	0	0	0	0	1	1	0	0	0	0	0	0	0	1	0	1	0	0
Hanseniaspora vineae	1	0	0	0	0	1	0	1	0	0	0	0	0	0	0	0	0	0	0	0	0
Hyphopichia burtonii	1	1	0	1	0	1	1	1	1	1	1	1	1	1	1	1	1	1	1	1	1
Kazachstania africana	0	0	0	1	0	0	0	0	0	1	1	1	0	0	0	0	1	0	0	1	0
Kluyveromyces aestuarii	1	1	0	1	1	1	0	1	1	1	1	1	1	1	0	1	1	1	1	1	1
Kluyveromyces dobzhanskii	1	1	0	1	0	1	1	1	1	1	1	1	1	1	0	1	1	1	1	1	1
Kluyveromyces lactis	1	1	0	1	1	1	1	1	1	1	1	1	1	1	0	1	1	1	1	1	1
Kluyveromyces marxianus	1	1	0	1	1	0	0	1	1	1	1	1	0	0	0	0	1	1	1	1	0
Kluyveromyces wickerhamii	1	0	0	1	1	0	0	1	1	1	1	1	0	0	0	0	1	1	1	1	0
Komagataella pastoris	0	0	0	0	0	0	0	0	1	0	1	0	0	1	0	0	1	0	1	1	0
Kuraishia capsulata	0	0	0	0	0	1	1	1	1	0	1	0	0	1	0	0	1	0	1	0	0
Lachancea kluyveri	1	1	1	1	0	1	0	1	1	1	1	1	1	1	0	1	1	1	0	1	1
Lachancea thermotolerans	1	1	0	1	0	1	1	0	0	1	1	1	1	1	0	1	1	1	0	1	1
Lachancea waltii	1	1	0	0	0	0	0	0	0	0	0	0	1	1	1	1	1	1	0	0	1
Lipomyces starkeyi	1	1	1	1	1	1	1	1	1	1	1	1	1	1	1	1	1	1	1	1	1
Lodderomyces elongisporus	1	0	0	1	0	1	1	0	0	1	1	1	1	1	1	1	1	0	0	1	1
Metschnikowia bicuspidata	1	0	0	1	0	1	1	1	1	1	1	1	1	1	0	1	1	0	1	0	1
Metschnikowia fructicola	1	0	0	1	0	1	1	1	1	1	1	1	1	1	0	1	1	0	1	0	1
Meyerozyma caribbica	1	1	1	1	0	1	1	1	1	1	1	1	1	1	1	1	1	1	1	1	1
Meyerozyma guilliermondii	1	1	1	1	0	1	1	1	1	1	1	1	1	1	1	1	1	1	1	1	1
Nadsonia fulvescens	1	0	0	1	0	1	0	0	0	1	1	1	1	0	0	1	1	0	0	1	1
Nakaseomyces bacillisporus	0	0	0	0	0	0	0	0	0	0	0	0	0	0	0	0	1	1	0	1	0
Nakaseomyces bracarensis	0	0	0	0	0	0	0	0	0	0	0	0	0	0	0	0	1	0	0	1	0
Nakaseomyces castellii	0	0	0	0	0	0	0	0	0	0	0	0	0	0	0	0	1	0	0	0	0
Nakaseomyces delphensis	0	0	0	0	0	0	0	0	0	0	0	0	0	0	0	0	1	0	0	1	0
Nakaseomyces nivariensis	0	0	0	0	0	0	0	0	0	0	0	0	0	0	0	0	1	0	0	1	0
Naumovozyma castellii	1	0	0	1	0	0	0	0	0	1	1	1	0	0	0	0	1	0	0	1	0
Naumovozyma dairenensis	0	0	0	1	0	0	0	0	0	1	1	1	0	0	0	0	1	0	0	1	0
Pachysolen tannophilus	0	0	0	1	0	0	0	1	1	1	1	1	0	1	0	0	1	0	1	0	0
Pichia kudriavzevii	0	0	0	0	0	0	0	0	0	0	0	0	0	1	0	0	1	0	1	0	0
Pichia membranifaciens	0	0	0	0	0	0	0	0	0	0	0	0	0	1	0	0	1	0	1	0	0
Saccharomyces arboricola	1	1	1	1	0	1	1	0	0	1	1	1	1	1	1	1	1	1	0	1	1
Saccharomyces cerevisiae	1	1	0	1	0	1	1	0	0	1	1	1	1	1	1	1	1	1	1	1	1
Saccharomyces kudriavzevii	1	1	0	1	0	1	1	0	0	1	1	1	1	1	1	1	1	1	1	1	1
Saccharomyces mikatae	1	1	1	1	0	1	1	0	0	1	1	1	1	1	1	1	1	1	0	1	1
Saccharomyces paradoxus	1	1	0	1	0	1	1	0	0	1	1	1	1	1	1	1	1	1	1	1	1
Saccharomyces uvarum	1	1	1	1	0	1	0	0	0	1	1	1	1	1	1	1	1	1	0	1	1
Saprochaete clavata	0	0	0	1	0	0	0	1	1	1	1	1	0	1	0	0	1	0	0	0	0
Scheffersomyces stipitis	1	0	0	1	1	1	1	1	1	1	1	1	1	1	1	1	1	0	1	1	1
Spathaspora passalidarum	1	0	0	1	0	1	1	1	1	1	1	1	1	1	0	1	1	0	1	1	1
Starmerella bombicola	1	1	0	1	0	0	0	0	0	1	1	1	0	0	0	0	1	1	1	0	0
Tetrapisispora blattae	0	0	0	1	0	0	0	0	0	1	1	1	0	0	0	0	1	0	0	1	0
Tetrapisispora phaffii	0	0	0	1	0	0	0	0	0	1	1	1	0	0	0	0	1	0	1	1	0
Tortispora caseinolytica	0	0	0	1	0	0	0	0	0	1	1	1	0	0	0	0	1	0	1	0	0
Torulaspora delbrueckii	1	1	0	1	0	1	1	0	0	1	1	1	1	1	0	1	1	1	1	1	1
Vanderwaltozyma polyspora	1	1	0	1	0	0	0	0	0	1	1	1	0	0	0	0	1	1	0	1	0
Wickerhamomyces anomalus	1	1	0	1	0	1	1	1	1	1	1	1	1	1	0	1	1	1	1	1	1
Wickerhamomyces ciferrii	1	1	0	1	0	1	1	1	1	1	1	1	1	1	0	1	1	1	1	1	1
Yarrowia lipolytica	0	0	0	1	0	0	0	1	1	1	1	1	0	1	0	0	1	1	1	0	0
Zygosaccharomyces bailii	1	0	0	1	0	0	0	0	0	1	1	1	1	1	0	1	1	1	1	1	1
Zygosaccharomyces rouxii	1	0	0	1	0	1	0	0	0	1	1	1	0	0	0	0	1	1	1	1	0
