# Supplementary material for: Factors driving metabolic diversity in the budding yeast subphylum
Source: BMC Biol. 2018 Mar 2;16:26. doi: 10.1186/s12915-018-0498-3 (PMC5833115; doi:10.1186/s12915-018-0498-3)
Supplement: Supplementary file 12 — Table S9. Χ2 associations between gene presence and carbon traits. The “Same” column represents the number of times a gene was present and there was growth on the carbon source. The “Different” column represents the count of gene absence and growth plus gene presence and no growth. We corrected for multiple tests across associations with the Benjamini–Hochberg correction (q < 0.05 considered significant), which is represented by the column labeled “pAdj”. (XLSX 11 kb) [file 12915_2018_498_MOESM12_ESM.xlsx]

## Sheet: SupplementaryTable9
Gene	Carbon	Same	Different	Χ2	p-Value	pAdj (q)
IMA5	Sucrose	42	15	12.7895	0.000348575	0.000979779
IMA5	Raffinose	24	27	0.176471	0.674424	0.720468
IMA5	Maltose	40	12	15.0769	0.000103217	0.000346278
IMA5	Melezitose	36	11	13.2979	0.000265707	0.000812752
MAL11	Sucrose	42	23	5.55385	0.0184401	0.0355143
MAL11	Raffinose	24	35	2.05085	0.152121	0.213792
MAL11	Maltose	41	18	8.9661	0.00275035	0.00621818
MAL11	Melezitose	38	15	9.98113	0.00158152	0.00382508
MAL13	Sucrose	21	36	3.94737	0.0469447	0.078746
MAL13	Raffinose	13	28	5.4878	0.0191496	0.0362101
MAL13	Maltose	20	31	2.37255	0.123485	0.178368
MAL13	Melezitose	19	24	0.581395	0.445766	0.529646
MAL6	Sucrose	42	15	12.7895	0.000348575	0.000979779
MAL6	Raffinose	24	27	0.176471	0.674424	0.720468
MAL6	Maltose	40	12	15.0769	0.000103217	0.000346278
MAL6	Melezitose	36	11	13.2979	0.000265707	0.000812752
SUC2	Sucrose	32	27	0.423729	0.515082	0.588665
SUC2	Raffinose	29	9	10.5263	0.00117687	0.00291414
SUC2	Maltose	25	34	1.37288	0.241317	0.317684
SUC2	Melezitose	19	37	5.78571	0.0161569	0.0317042
MAL_IMA	Sucrose	42	15	12.7895	0.000348575	0.000979779
MAL_IMA	Raffinose	24	27	0.176471	0.674424	0.720468
MAL_IMA	Maltose	40	12	15.0769	0.000103217	0.000346278
MAL_IMA	Melezitose	36	11	13.2979	0.000265707	0.000812752
GAL1	Raffinose	24	39	3.57143	0.0587817	0.0638932
GAL1	Melibiose	8	49	29.4912	5.61704e-08	1.75532e-07
GAL1	Galactose	54	4	43.1034	5.19207e-11	6.49008e-10
GAL1	Lactose	9	47	25.7857	3.81502e-07	9.53754e-07
GAL10	Raffinose	27	38	1.86154	0.172447	0.172447
GAL10	Melibiose	8	54	34.129	5.1576e-09	2.5788e-08
GAL10	Galactose	55	7	37.1613	1.08751e-09	6.79695e-09
GAL10	Lactose	9	52	30.3115	3.67943e-08	1.53309e-07
GAL7	Raffinose	24	39	3.57143	0.0587817	0.0638932
GAL7	Melibiose	8	49	29.4912	5.61704e-08	1.75532e-07
GAL7	Galactose	54	4	43.1034	5.19207e-11	6.49008e-10
GAL7	Lactose	9	47	25.7857	3.81502e-07	9.53754e-07
LAC12	Raffinose	21	42	7	0.00815097	0.010725
LAC12	Melibiose	5	52	38.7544	4.80629e-10	4.00524e-09
LAC12	Galactose	42	25	4.31343	0.0378126	0.045015
LAC12	Lactose	9	44	23.1132	1.52738e-06	2.93727e-06
MEL1	Raffinose	24	38	3.16129	0.0754036	0.0785454
MEL1	Melibiose	9	46	24.8909	6.06678e-07	1.26391e-06
MEL1	Galactose	43	25	4.76471	0.029049	0.0363113
MEL1	Lactose	9	46	24.8909	6.06678e-07	1.26391e-06
