# Supplementary material for: Factors driving metabolic diversity in the budding yeast subphylum
Source: BMC Biol. 2018 Mar 2;16:26. doi: 10.1186/s12915-018-0498-3 (PMC5833115; doi:10.1186/s12915-018-0498-3)
Supplement: Supplementary file 13 — Table S10. Species trait matrix, scored with growth (+), no growth (−), variable (v), or data unavailable (n), curated from The Yeasts: A Taxonomic Study [26]. (XLSX 245 kb) [file 12915_2018_498_MOESM13_ESM.xlsx]

## Sheet: SupplementaryTable10
Genus	Species	Glucose Fermentation	Galactose Fermentation	Sucrose Fermentation	Maltose Fermentation	Lactose Fermentation	Raffinose Fermentation	Trehalose Fermentation	Glucose	Inulin	Sucrose	Raffinose	Melibiose	Galactose	Lactose	Trehalose	Maltose	Melezitose	Methyl-α-D-glucoside	Soluble Starch	Cellobiose	Salicin	L-Sorbose	L-Rhamnose	D-Xylose	L-Arabinose	D-Arabinose	D-Ribose	Methanol	Ethanol	Glycerol	Erythritol	Ribitol	Galactitol	D-Mannitol	D-Glucitol	myo-Inositol	DL-Lactate	Succinate	Citrate	D-Gluconate	D-Glucosamine	N-Acetyl-D-glucosamine	Hexadecane	Nitrate	Nitrite	Vitamin-free	2-Keto-D-gluconate	5-Keto-D-gluconate
Ascoidea	A. africana	-	-	-	-	-	-	-	+	-	v	v	v	v	-	+	v	+	v	+	+	+	+	v	+	v	-	-	+	+	+	-	v	n	v	+	-	-	v	v	-	+	n	n	v	v	n	n	n
Ascoidea	A. hylecoeti	-	-	-	-	-	-	-	+	-	-	-	+	-	-	+	-	+	-	+	+	+	+	+	+	+	-	-	+	+	+	-	+	n	+	+	+	-	+	-	-	+	n	n	-	-	n	n	n
Ascoidea	A. rubescens	-	-	-	-	-	-	-	+	+	+	+	+	+	+	+	+	+	+	+	+	-	-	+	+	-	+	+	-	+	+	+	+	n	+	+	+	-	-	-	-	-	n	n	-	-	n	n	n
Cephaloascus	C. albidus	+	+	-	-	-	-	-	+	-	-	+	+	+	-	+	-	-	-	-	+	+	+	-	+	+	v	-	-	+	+	-	+	-	+	+	-	+	+	+	-	-	+	-	-	-	-	-	-
Cephaloascus	C. fragrans	-	-	-	-	-	-	-	+	-	-	-	-	+	-	v	-	-	-	v	-	-	v	-	+	+	-	-	-	+	+	-	+	-	+	+	-	v	+	+	-	-	v	-	-	-	+	-	-
Wickerhamia	W. fluorescens	+	+	+	-	-	+	-	+	-	+	+	-	+	-	-	-	-	-	-	-	-	-	-	-	-	-	-	-	+	+	-	+	-	+	+	-	+	+	+	+	-	+	+	-	n	-	+	-
Yamadazyma	Y. akitaensis	+	-	+	+	-	-	+	+	-	+	-	-	+	-	+	+	+	+	+	+	+	+	-	+	+	+	+	-	+	+	+	+	-	+	+	-	-	+	+	+	+	+	+	-	n	-	+	-
Yamadazyma	Y. mexicana	+	+	-	-	-	-	+	+	-	+	+	v	+	+	+	+	+	+	-	+	+	-	+	+	+	v	+	-	+	+	+	+	v	+	+	-	-	+	+	+	+	+	+	-	n	-	+	-
Yamadazyma	Y. nakazawae	+	+	-	+	-	-	+	+	-	+	-	-	+	-	+	+	+	+	+	+	+	+	+	+	+	+	+	-	+	+	+	+	-	+	+	-	+	+	+	+	+	+	+	-	n	-	+	-
Yamadazyma	Y. philogaea	+	+	-	v	-	-	+	+	-	+	-	-	+	-	+	+	+	+	-	+	-	+	-	+	+	+	+	-	+	+	+	+	-	+	+	-	-	+	+	+	+	+	+	-	n	-	+	-
Yamadazyma	Y. scolyti	+	+	v	v	-	-	+	+	-	+	+	+	+	v	+	+	+	+	-	+	+	-	+	+	+	v	+	-	+	+	+	+	-	+	+	-	-	+	+	+	v	+	+	-	n	-	+	-
Yamadazyma	Y. triangularis	v	-	-	-	-	-	-	+	-	+	-	-	+	-	+	+	+	+	-	+	-	-	+	+	+	-	+	-	+	+	+	+	+	+	+	-	-	+	v	+	-	+	-	-	n	-	-	-
Debaryomyces	D. coudertii	-	-	-	-	-	-	-	+	-	-	-	-	+	-	+	+	-	-	+	+	+	-	+	+	+	+	+	-	+	+	+	+	-	+	+	-	-	+	+	+	+	+	-	-	n	-	+	-
Debaryomyces	D. fabryi	v	-	v	-	-	v	v	+	-	+	+	+	+	v	+	+	+	+	+	+	+	+	-	+	+	v	+	-	+	+	+	+	v	+	+	-	v	+	+	+	+	v	-	-	n	-	+	-
Debaryomyces	D. hansenii	v	v	v	v	-	v	v	+	v	+	+	v	+	v	+	+	v	+	v	+	+	v	v	+	+	v	v	-	+	+	v	+	v	+	+	-	v	+	v	+	v	v	v	-	n	-	+	v
Debaryomyces	D. maramus	v	-	-	-	-	-	-	+	v	+	+	v	+	v	+	+	+	+	+	+	+	v	-	+	+	-	+	-	+	+	+	+	-	+	+	-	-	+	+	+	v	+	-	-	n	-	+	-
Debaryomyces	D. mycophilus	-	-	-	-	-	-	-	+	-	-	-	-	+	-	+	-	-	-	-	-	-	-	-	+	+	-	-	-	-	-	-	+	-	-	+	-	-	-	-	-	-	n	n	-	n	-	-	-
Debaryomyces	D. nepalensis	v	-	v	-	-	v	v	+	-	+	+	+	+	v	+	+	+	+	+	+	+	+	-	+	+	v	+	-	+	+	+	+	v	+	+	-	v	+	+	+	+	v	-	-	n	-	+	-
Debaryomyces	D. prosopidis	-	-	-	-	-	-	-	+	-	+	+	-	+	-	+	+	+	+	+	-	-	+	-	+	+	-	+	-	+	+	+	+	-	+	+	-	-	+	+	+	-	+	-	-	n	-	+	-
Debaryomyces	D. robertsiae	+	-	+	+	-	v	+	+	-	+	+	-	+	-	+	+	+	+	-	+	+	+	+	+	+	-	v	-	+	+	+	+	-	+	+	-	-	+	+	+	-	+	+	-	n	+	+	-
Debaryomyces	D. singareniensis	+	+	-	-	-	-	-	+	-	-	+	-	+	-	-	-	-	-	-	-	-	+	-	-	-	-	+	-	+	+	+	-	-	+	+	-	-	-	-	-	+	n	n	-	n	n	-	-
Debaryomyces	D. subglobosus	v	-	v	-	-	v	-	+	+	+	+	+	+	+	+	+	+	+	+	+	+	+	-	+	+	+	+	-	+	+	+	+	-	+	+	-	+	+	+	+	+	v	v	-	n	-	+	-
Debaryomyces	D. udenii	+	-	v	v	-	-	v	+	-	+	+	+	+	-	+	+	+	+	+	+	+	+	+	+	+	-	+	-	+	+	+	+	-	+	+	-	-	+	+	+	v	+	+	-	n	-	+	-
Kurtzmaniella	K. cleridarum	+	-	+	-	-	-	-	+	-	+	-	-	+	-	+	+	+	+	-	-	+	+	-	+	-	-	+	-	+	+	-	+	-	+	+	-	+	+	+	+	+	+	+	-	-	-	+	n
Lodderomyces	L. elongisporus	+	-	-	-	-	-	+	+	-	+	-	-	+	-	+	+	+	+	-	-	-	+	-	+	-	-	-	-	+	+	-	+	-	+	+	-	-	+	+	+	-	+	+	-	n	-	+	+
Meyerozyma	M. caribbica	+	+	+	v	-	+	+	+	+	+	+	v	+	-	+	+	+	+	-	+	+	v	v	+	v	+	v	-	+	v	-	+	+	+	+	-	-	v	+	-	v	+	n	-	n	v	+	-
Meyerozyma	M. guilliermondii	+	v	+	-	-	+	+	+	+	+	+	+	+	-	+	+	+	+	-	+	+	v	v	+	+	+	+	-	+	+	-	+	v	+	+	-	v	+	v	v	+	+	+	-	n	-	+	-
Millerozyma	M. acaciae	+	v	-	+	-	-	+	+	-	-	-	-	+	v	+	+	-	+	-	+	+	v	-	+	+	-	+	-	+	+	+	+	-	+	+	-	-	+	+	v	-	+	+	-	n	-	-	-
Millerozyma	M. farinosa	+	v	-	-	-	-	v	+	-	-	-	-	+	v	v	v	-	v	v	v	v	v	-	v	v	-	+	-	+	+	+	+	-	+	+	-	-	v	+	+	-	+	+	-	n	v	-	-
Priceomyces	P. carsonii	-	-	-	-	-	-	-	+	-	+	v	v	+	-	+	+	+	+	+	v	+	+	-	+	v	-	v	-	+	+	-	+	v	+	+	-	v	+	+	-	-	+	+	-	n	-	+	-
Priceomyces	P. castillae	-	-	-	-	-	-	-	+	-	-	+	+	+	-	+	+	-	-	-	+	+	+	-	+	+	+	+	-	+	+	+	+	+	+	+	-	-	+	+	+	-	+	+	-	n	-	-	-
Priceomyces	P. haplophilus	-	-	-	-	-	-	-	+	-	-	-	-	+	-	-	-	-	-	-	-	-	v	-	+	+	v	+	-	+	+	+	+	+	+	+	-	-	-	-	v	-	+	+	-	n	-	+	-
Priceomyces	P. medius	-	-	-	-	-	-	-	+	-	-	-	-	+	-	+	+	-	-	v	+	v	+	-	+	+	+	+	-	+	+	+	+	v	+	+	-	-	+	+	+	v	+	+	-	n	-	-	-
Priceomyces	P. melissophilus	-	-	-	-	-	-	-	+	+	+	-	-	+	-	-	+	+	+	v	v	v	v	-	-	-	-	-	-	+	+	+	+	-	+	+	-	-	-	+	+	-	v	+	-	n	-	v	-
Scheffersomyces	S. segobiensis	+	+	-	-	-	-	+	+	-	+	-	-	+	-	+	+	-	+	-	+	+	+	-	+	-	+	+	-	+	+	-	+	-	+	+	-	-	+	+	+	+	+	+	-	n	-	+	-
Scheffersomyces	S. spartinae	+	-	+	v	-	-	-	+	-	+	-	-	-	-	+	+	+	+	-	+	+	+	-	-	-	-	-	-	+	+	-	+	-	+	+	-	v	+	+	v	-	+	+	-	n	-	+	-
Scheffersomyces	S. stipitis	+	+	-	+	-	-	+	+	-	+	-	-	+	v	+	+	+	+	+	+	+	v	+	+	v	+	+	-	+	+	+	+	-	+	+	-	+	+	+	v	+	+	+	-	n	-	+	-
Schwanniomyces	S. capriottii	+	-	+	+	-	+	-	+	+	+	+	+	+	+	+	+	+	+	+	+	+	+	+	+	+	-	-	-	+	+	-	+	+	+	+	-	-	+	+	+	+	+	+	-	n	-	+	-
Schwanniomyces	S. etchellsii	+	-	v	v	-	-	-	+	-	+	-	-	+	-	+	+	+	+	-	+	v	+	-	+	+	-	-	-	+	+	-	+	-	+	+	-	v	+	+	-	+	+	+	-	n	-	+	-
Schwanniomyces	S. occidentalis var. occidentalis	+	+	+	v	-	v	-	+	+	+	+	v	+	v	+	+	+	v	+	+	+	v	-	+	v	-	-	-	+	+	-	v	-	+	v	-	-	+	+	+	+	+	v	-	n	-	+	-
Schwanniomyces	S. occidentalis var. persoonii	+	+	+	v	-	v	-	+	+	+	+	v	-	v	+	+	+	v	+	-	-	v	-	-	v	-	-	-	+	+	-	v	-	+	v	-	-	+	+	+	+	+	v	-	n	-	+	-
Schwanniomyces	S. polymorphus var. polymorphus	+	v	+	v	-	+	-	+	+	+	+	v	+	v	+	+	+	+	+	+	+	+	-	+	v	v	v	-	+	+	+	+	+	+	+	-	-	+	+	+	v	+	v	-	n	+	+	v
Schwanniomyces	S. polymorphus var. africanus	+	v	+	v	-	+	-	+	+	+	+	v	+	v	+	+	+	+	+	+	+	+	+	+	v	v	v	-	+	+	+	+	+	+	+	-	-	+	+	+	v	+	v	-	n	+	+	v
Schwanniomyces	S. pseudopolymorphus	+	+	+	v	-	-	-	+	-	+	+	+	+	+	+	+	+	+	+	+	+	+	+	+	+	-	+	-	+	+	+	+	+	+	+	-	+	+	+	+	v	+	-	-	n	-	+	-
Schwanniomyces	S. vanrijiae var. vanrijiae	v	-	v	-	-	-	-	+	v	+	+	+	+	-	+	+	+	+	+	v	+	+	v	+	v	-	v	-	+	+	+	+	+	+	+	-	v	+	+	+	v	+	+	-	n	+	+	-
Schwanniomyces	S. vanrijiae var. yarrowii	v	-	v	-	-	-	-	+	v	+	+	-	+	-	v	+	+	+	v	v	v	+	v	+	v	-	v	-	+	+	v	+	+	+	+	-	v	+	v	+	v	+	+	-	n	+	+	-
Schwanniomyces	S. yamadae	+	+	-	-	-	-	-	+	-	+	-	-	+	+	+	+	+	+	v	+	+	+	+	+	+	-	-	-	+	+	-	+	+	+	+	-	-	+	+	+	+	+	-	-	n	-	+	-
Spathaspora	S. passalidarum	+	+	-	+	-	-	+	+	-	+	-	-	+	-	+	+	+	+	+	+	+	-	-	+	-	+	+	-	+	+	+	+	-	+	+	-	+	+	+	+	+	n	n	-	-	-	+	n
Dipodascus	D. aggregatus	-	-	-	-	-	-	-	+	-	-	-	-	+	-	-	-	-	-	-	-	-	+	-	+	-	-	v	-	+	+	-	v	-	+	+	-	v	+	+	-	-	n	n	-	n	-	-	n
Dipodascus	D. albidus	-	-	-	-	-	-	-	+	-	-	-	-	+	-	-	-	-	-	-	-	-	+	-	+	-	-	-	-	+	+	-	-	-	+	+	-	+	+	-	-	-	n	n	-	n	-	-	n
Dipodascus	D. armillariae	-	-	-	-	-	-	-	+	-	-	-	-	+	-	-	-	-	-	-	-	-	-	-	+	-	-	v	-	v	+	-	-	-	+	v	-	v	+	v	-	-	n	n	-	n	+	-	n
Dipodascus	D. australiensis	-	-	-	-	-	-	-	+	-	-	-	-	+	-	-	-	-	-	v	-	-	+	-	+	-	-	-	-	+	+	-	v	-	+	+	-	+	+	-	-	-	n	n	-	n	-	-	n
Dipodascus	D. geniculatus	v	-	-	-	-	-	-	+	-	-	-	-	+	-	-	+	-	-	+	-	-	+	-	+	-	-	-	-	+	+	-	-	-	+	+	-	+	+	+	-	-	n	n	-	n	-	-	n
Dipodascus	D. macrosporus	-	-	-	-	-	-	-	+	-	-	-	-	+	-	-	-	-	-	-	+	-	+	-	+	-	-	-	-	+	+	-	v	-	+	+	-	+	+	+	-	-	n	n	n	-	+	-	n
Galactomyces	G. candidus	v	v	-	-	-	-	-	+	-	-	-	-	+	-	-	-	-	-	-	-	-	+	-	+	-	-	-	-	+	+	-	v	-	+	+	-	+	+	v	-	-	n	n	-	n	+	n	n
Galactomyces	G. citri-aurantii	v	v	-	-	-	-	-	+	-	-	-	-	+	-	-	-	-	-	-	-	-	+	-	+	v	-	-	-	+	+	-	+	-	+	+	-	+	+	+	-	-	n	n	-	n	-	n	n
Galactomyces	G. geotrichum	v	-	-	-	-	-	-	+	-	-	-	-	+	-	-	-	-	-	-	-	-	+	-	+	-	-	-	-	+	+	-	-	-	+	+	-	v	+	v	-	-	n	n	-	n	-	n	n
Galactomyces	G. pseudocandidus	-	-	-	-	-	-	-	+	-	-	-	-	+	-	-	-	-	-	-	-	-	+	-	+	-	-	-	-	+	+	-	-	-	-	+	-	+	+	v	-	-	n	n	-	n	+	n	n
Galactomyces	G. reessii	-	-	-	-	-	-	-	+	-	-	-	-	+	-	-	-	-	-	-	-	-	+	-	+	-	-	-	-	+	+	-	-	-	-	+	-	+	+	v	-	-	n	n	-	n	-	n	n
Geotrichum	G. carabidarum	+	-	-	-	-	-	-	+	-	-	-	-	-	-	-	-	-	-	-	-	-	+	-	+	-	-	-	-	+	+	-	-	-	v	+	-	+	+	+	-	-	n	n	-	n	-	v	n
Geotrichum	G. cucujoidarum	-	-	-	-	-	-	-	+	-	-	-	-	+	-	-	-	-	-	v	+	+	-	-	v	-	-	-	-	+	+	-	+	-	+	+	-	+	+	v	v	-	n	n	-	n	+	v	n
Geotrichum	G. europaeum	-	-	-	-	-	-	-	+	-	-	-	-	+	-	-	-	-	-	-	-	-	+	-	+	-	-	-	-	+	+	-	-	-	-	+	-	+	+	+	-	-	n	n	-	n	+	-	n
Geotrichum	G. fermentans	+	+	-	-	-	-	n	+	-	-	-	-	+	-	-	-	-	-	-	+	v	+	-	+	v	v	+	-	+	+	-	v	-	+	+	-	+	+	+	-	-	n	n	-	n	+	-	n
Geotrichum	G. histeridarum	+	-	-	-	-	-	-	+	-	-	-	-	+	-	-	-	-	-	-	-	-	+	-	+	-	-	-	-	+	+	-	v	-	+	+	-	+	+	+	v	-	n	n	-	n	-	v	n
Geotrichum	G. klebahnii	v	v	-	-	-	-	n	+	-	-	-	-	+	-	-	-	-	-	-	-	-	+	-	+	-	-	-	-	+	+	-	v	-	+	+	-	+	+	v	-	-	n	n	-	n	+	-	n
Geotrichum	G. restrictum	-	-	-	-	-	-	-	+	-	-	-	-	+	-	-	-	-	-	-	-	-	+	-	+	-	-	-	-	+	+	-	-	-	+	+	-	-	n	n	-	-	n	n	-	n	-	n	n
Dipodascopsis	D. anomala	-	-	-	-	-	-	-	+	-	-	-	-	v	+	-	v	-	-	-	+	v	v	-	+	-	-	-	-	-	v	-	v	-	-	-	-	-	-	-	-	-	n	-	-	n	-	-	n
Dipodascopsis	D. tothii	-	-	-	-	-	-	-	+	+	+	+	-	+	+	+	+	+	+	+	+	+	+	-	+	+	+	-	-	+	+	-	+	-	+	+	+	-	+	-	v	-	n	n	-	n	-	n	n
Dipodascopsis	D. uninucleata var. uninucleata	-	-	-	-	-	-	-	+	+	+	+	+	v	-	+	+	+	+	+	-	-	+	-	+	+	+	-	-	+	+	-	+	-	+	+	+	-	-	-	v	-	n	n	-	n	-	n	n
Dipodascopsis	D. uninucleata var. wickerhamii	-	-	-	-	-	-	-	+	-	-	-	+	v	-	+	+	+	+	+	-	-	+	+	+	+	+	-	-	+	+	-	+	-	+	+	+	-	-	-	v	-	n	n	-	n	-	n	n
Lipomyces	L. arxii	-	-	-	-	-	-	-	+	-	-	-	-	+	-	+	-	-	-	-	+	+	+	-	+	+	-	-	-	-	+	-	-	-	-	-	-	-	+	-	-	-	n	n	-	n	-	n	n
Lipomyces	L. doorenjongii	-	-	-	-	-	-	-	+	+	+	+	+	+	+	+	+	+	+	+	+	v	+	-	+	+	-	-	-	v	-	+	-	+	+	+	-	-	v	v	-	-	n	n	-	n	v	n	n
Lipomyces	L. japonicus	-	-	-	-	-	-	-	+	-	+	-	-	+	+	-	-	-	-	-	+	+	+	-	+	+	-	-	-	+	+	-	+	-	+	+	-	-	-	+	-	-	n	n	-	n	-	n	n
Lipomyces	L. kockii	-	-	-	-	-	-	-	+	+	+	+	+	+	-	v	+	+	+	+	+	+	+	-	v	v	-	-	-	+	-	v	-	+	+	v	-	-	v	-	-	-	n	n	-	n	+	n	n
Lipomyces	L. kononenkoae	-	-	-	-	-	-	-	+	+	+	+	+	+	-	+	+	+	+	+	v	v	+	-	v	-	v	-	-	+	v	-	-	v	+	+	-	-	v	v	+	-	n	n	-	n	+	n	n
Lipomyces	L. lipofer	-	-	-	-	-	-	-	+	+	+	+	+	+	v	+	+	+	+	+	+	v	+	-	v	v	v	-	-	+	v	+	v	v	+	+	-	-	+	+	+	-	n	n	-	n	+	n	n
Lipomyces	L. mesembrius	-	-	-	-	-	-	-	+	v	v	v	+	v	v	v	v	v	v	v	v	v	v	-	v	v	-	-	-	v	v	-	v	v	v	v	-	-	+	+	v	-	n	n	-	n	v	n	n
Lipomyces	L. oligophaga	-	-	-	-	-	-	-	+	-	-	-	-	+	-	-	-	-	-	-	-	-	v	-	v	-	-	-	-	+	+	-	-	+	-	+	v	-	+	-	+	-	n	n	-	n	-	n	n
Lipomyces	L. orientalis	-	-	-	-	-	-	-	+	+	+	+	+	+	v	+	+	+	+	+	+	+	+	v	+	v	+	-	-	+	-	+	+	+	+	+	-	-	+	+	+	-	n	n	-	n	+	n	n
Lipomyces	L. smithiae	-	-	-	-	-	-	-	+	-	+	-	-	-	-	-	-	-	-	-	-	+	-	-	+	-	-	-	-	+	+	-	-	-	-	-	-	-	+	-	-	-	n	n	-	n	-	n	n
Lipomyces	L. spencer-martinsiae	-	-	-	-	-	-	-	+	+	+	+	+	+	-	v	+	+	+	+	v	v	+	-	-	-	v	-	-	+	+	-	-	-	+	+	-	-	-	v	v	-	n	n	-	n	+	n	n
Lipomyces	L. starkeyi	-	-	-	-	-	-	-	+	+	+	+	+	+	v	+	+	+	+	v	+	v	+	v	+	v	v	v	-	+	v	v	v	v	+	+	v	-	+	+	v	-	n	n	-	n	v	n	n
Lipomyces	L. suomiensis	-	-	-	-	-	-	-	+	-	-	-	-	+	+	-	-	-	-	-	+	+	+	-	+	+	+	-	-	+	+	-	+	-	+	+	-	-	+	+	+	-	n	n	-	n	-	n	n
Lipomyces	L. tetrasporus	-	-	-	-	-	-	-	+	+	+	+	v	+	v	+	+	+	+	+	v	v	+	v	+	+	+	v	-	+	v	+	+	+	+	+	v	-	v	+	+	-	n	n	-	n	+	n	n
Lipomyces	L. yamadae	-	-	-	-	-	-	-	+	+	+	+	+	+	-	+	+	+	+	+	+	+	+	-	-	-	-	-	-	+	-	-	-	-	+	+	-	-	-	+	+	-	n	n	-	n	+	n	n
Lipomyces	L. yarrowii	-	-	-	-	-	-	-	+	+	+	+	+	+	-	+	+	+	+	+	+	+	+	-	-	-	-	-	-	+	-	-	-	+	+	+	-	-	-	v	+	-	n	n	-	n	+	n	n
Myxozyma	M. geophila	-	-	-	-	-	-	-	+	-	+	-	-	+	v	-	-	-	-	-	-	-	+	-	+	+	+	+	-	+	+	-	+	+	+	+	+	+	+	-	+	-	-	-	-	n	-	+	+
Myxozyma	M. kluyveri	-	-	-	-	-	-	-	+	v	+	+	+	+	+	+	-	-	+	-	+	+	+	+	+	+	+	+	-	+	+	-	+	-	+	+	v	-	+	v	+	-	-	-	-	n	-	+	+
Myxozyma	M. lipomycoides	-	-	-	-	-	-	-	+	-	-	-	-	+	+	+	-	-	-	-	+	-	+	+	+	+	+	+	-	+	+	-	+	-	-	+	-	-	+	+	-	-	-	-	-	n	-	+	-
Myxozyma	M. melibiosi	-	-	-	-	-	-	-	+	-	-	-	+	+	v	-	-	-	-	-	+	+	v	-	+	+	+	+	-	+	+	-	+	-	v	+	+	-	+	-	+	-	-	-	-	n	-	+	+
Myxozyma	M. monticola	-	-	-	-	-	-	-	+	-	+	v	+	+	+	+	+	+	+	-	-	+	+	+	+	+	+	+	-	+	+	+	+	-	+	+	+	+	+	-	v	-	-	-	-	n	-	+	+
Myxozyma	M. mucilagina	-	-	-	-	-	-	-	+	-	+	-	-	+	-	v	+	+	+	-	+	+	+	+	+	+	v	v	-	+	+	-	+	-	+	+	-	v	+	+	+	-	-	-	-	n	-	+	+
Myxozyma	M. neglecta	-	-	-	-	-	-	-	+	-	-	-	-	+	-	-	-	-	-	-	+	+	+	-	+	+	+	-	-	+	+	-	+	-	-	-	-	-	+	+	-	-	n	n	-	n	-	+	-
Myxozyma	M. neotropica	-	-	-	-	-	-	-	+	-	+	-	+	+	+	+	+	+	+	-	+	+	+	+	+	+	+	+	-	+	+	-	+	-	-	-	+	+	+	+	+	+	n	n	-	n	-	+	+
Myxozyma	M. nipponensis	-	-	-	-	-	-	-	+	-	-	-	-	+	-	+	-	-	-	-	+	+	+	+	+	+	+	+	-	-	+	+	+	-	+	+	+	-	+	-	-	-	n	n	-	n	-	-	-
Myxozyma	M. sirexii	-	-	-	-	-	-	-	+	-	-	-	-	+	-	-	-	-	-	-	-	-	+	-	+	+	+	+	-	+	+	+	+	-	+	+	+	-	+	-	-	-	n	n	-	n	-	-	-
Myxozyma	M. udenii	-	-	-	-	-	-	-	+	-	+	-	-	+	+	+	+	+	+	-	+	+	+	-	+	+	-	-	-	+	+	-	+	-	+	+	+	+	+	+	+	-	-	-	-	n	-	+	+
Myxozyma	M. vanderwaltii	-	-	-	-	-	-	-	+	-	+	-	-	+	v	+	+	+	+	-	+	+	+	-	+	+	+	v	-	+	+	-	+	-	-	+	-	+	v	-	+	-	-	-	-	n	-	+	+
Aciculoconidium	A. aculeatum	+	-	v	-	-	-	+	+	-	+	-	-	-	-	+	+	+	+	+	+	v	-	-	-	-	-	-	-	+	+	-	+	-	+	+	-	-	+	+	-	v	n	n	-	n	-	-	n
Clavispora	C. lusitaniae	+	v	v	v	-	-	v	+	-	v	-	-	v	-	+	v	v	v	-	+	v	+	+	+	-	v	v	-	+	+	-	v	-	+	v	-	v	+	v	v	v	v	v	-	-	-	+	n
Clavispora	C. opuntiae	+	+	+	+	-	-	+	+	-	+	-	-	+	-	+	+	+	+	-	+	+	+	-	+	-	-	-	-	+	+	-	+	-	+	+	-	+	+	+	v	v	+	+	-	n	-	+	n
Hyphopichia	H. burtonii	+	v	+	+	-	+	+	+	-	+	+	-	+	-	+	+	v	+	+	+	+	v	-	+	v	-	+	-	+	+	+	+	-	+	+	-	-	+	+	v	+	+	+	-	n	+	+	-
Hyphopichia	H. heimii	+	+	+	v	-	-	+	+	-	+	+	-	+	-	+	+	+	+	-	+	+	-	+	+	+	-	+	-	+	+	+	+	+	+	+	-	-	+	+	v	+	+	+	-	n	+	+	-
Kodamaea	K. anthophila	+	n	n	n	n	n	n	+	v	+	+	-	+	-	+	+	-	+	-	+	+	+	-	+	-	-	-	-	+	+	-	+	-	+	+	-	-	-	+	-	-	+	-	-	-	-	+	n
Kodamaea	K. kakaduensis	+	n	n	n	n	n	n	+	v	+	+	-	v	-	+	+	+	+	-	+	+	+	-	-	-	-	-	-	+	+	-	+	-	+	+	-	-	+	v	-	+	+	+	-	-	-	+	n
Kodamaea	K. laetipori	+	-	-	+	-	-	+	+	-	+	-	-	-	-	+	+	+	+	+	+	+	+	-	+	-	+	-	-	+	+	-	+	-	+	+	-	+	+	+	+	n	n	n	-	n	-	+	n
Kodamaea	K. nitidulidarum	+	n	n	n	n	n	n	+	-	+	+	-	+	-	-	+	+	+	-	+	+	+	-	-	-	+	-	-	+	+	-	+	-	+	+	-	-	+	+	-	+	+	+	-	-	-	+	n
Kodamaea	K. ohmeri	+	+	+	v	-	+	v	+	v	+	+	-	+	-	+	+	v	+	-	+	v	+	-	v	-	-	v	-	+	+	-	v	-	+	v	-	-	v	+	-	+	+	+	-	-	-	+	n
Metschnikowia	M. aberdeeniae	+	-	-	-	-	-	v	+	-	+	-	-	+	-	+	+	+	-	-	+	+	+	-	+	-	-	-	-	+	+	-	+	-	+	+	-	-	+	-	+	+	+	-	-	-	-	+	n
Metschnikowia	M. agaves	+	-	-	-	-	-	+	+	-	+	-	-	+	-	+	+	+	-	-	+	+	+	-	+	-	-	-	-	+	-	-	+	-	+	+	-	-	+	+	-	-	+	+	-	-	-	+	n
Metschnikowia	M. andauensis	+	-	-	-	-	-	-	+	-	+	-	-	+	n	+	+	+	+	-	+	+	+	-	+	-	-	-	-	+	+	-	+	-	+	+	-	-	+	-	+	+	+	n	-	-	-	+	n
Metschnikowia	M. arizonensis	+	-	-	-	-	-	-	+	-	v	-	-	v	-	v	+	+	-	-	+	+	v	-	-	-	-	-	-	v	-	-	-	-	-	v	-	-	-	-	-	-	-	-	-	-	-	-	n
Metschnikowia	M. australis	-	-	-	-	-	-	-	+	-	+	-	-	+	-	+	+	v	-	-	+	+	v	-	v	-	-	-	-	+	+	-	+	-	+	+	-	-	v	-	-	-	+	-	-	-	-	-	n
Metschnikowia	M. bicuspidata var. bicuspidata	+	-	-	-	-	-	-	+	-	+	-	-	+	-	+	+	v	-	-	+	v	+	-	v	-	-	-	-	v	v	-	-	-	+	+	-	-	v	-	+	v	+	-	-	-	-	+	n
Metschnikowia	M. bicuspidata var. californica	+	-	-	-	-	-	-	+	-	+	-	-	+	-	+	+	v	+	-	+	v	+	-	v	-	-	-	-	v	v	-	-	-	+	+	-	-	v	-	+	v	+	-	-	-	-	+	n
Metschnikowia	M. bicuspidata var. chathamia	+	-	-	-	-	-	-	+	-	+	-	-	+	-	+	+	v	+	-	+	v	+	-	v	-	-	-	-	v	v	-	-	-	+	+	-	-	v	-	-	v	+	-	-	-	-	-	n
Metschnikowia	M. borealis	+	-	-	-	-	-	+	+	-	+	-	-	+	-	+	+	+	+	-	+	+	+	-	+	-	-	-	-	+	+	-	-	-	+	+	-	-	v	+	v	-	+	+	-	-	-	v	n
Metschnikowia	M. cerradonensis	+	-	-	-	-	-	-	+	-	+	-	-	+	-	+	+	+	-	-	+	+	+	-	+	-	-	-	-	+	+	-	-	-	+	+	-	-	+	+	-	-	+	+	-	-	-	+	n
Metschnikowia	M. chrysoperlae	+	v	-	-	-	-	-	+	-	+	-	-	+	-	+	+	+	+	-	-	-	-	-	-	-	-	+	-	-	+	-	+	-	+	+	-	-	-	-	+	-	+	-	-	-	-	-	n
Metschnikowia	M. colocasiae	+	-	-	-	-	-	+	+	-	+	-	-	+	-	+	+	+	-	-	+	+	+	-	+	-	-	-	-	-	+	-	+	-	+	+	-	-	+	+	+	-	+	-	-	-	-	+	n
Metschnikowia	M. continentalis	+	-	-	-	-	-	+	+	-	+	-	-	+	-	+	+	+	+	-	+	+	+	-	+	-	-	-	-	+	+	-	-	-	+	+	-	-	+	+	v	-	+	+	-	-	-	v	n
Metschnikowia	M. corniflorae	+	-	-	-	-	-	-	+	-	+	+	-	+	+	+	+	+	+	-	+	+	+	-	+	+	+	+	-	+	+	-	+	-	+	+	-	+	+	+	+	+	n	n	-	-	-	+	n
Metschnikowia	M. dekortorum	+	-	-	-	-	-	+	+	-	+	-	-	+	-	+	+	+	-	-	+	+	+	-	+	-	-	-	-	+	-	-	+	-	+	+	-	-	v	+	-	+	+	+	-	-	-	+	n
Metschnikowia	M. drosophilae	+	-	-	-	-	-	+	+	-	-	-	-	+	-	+	-	-	-	-	+	+	+	-	+	-	-	-	-	+	+	-	+	-	+	+	-	+	+	+	+	-	+	+	-	-	-	-	n
Metschnikowia	M. fructicola	+	+	-	-	-	-	-	+	-	+	-	-	+	-	+	+	+	+	-	+	+	+	-	+	-	-	-	-	+	+	-	+	-	+	+	-	+	+	+	+	+	+	+	-	-	-	+	n
Metschnikowia	M. gruessii	+	-	-	-	-	-	-	+	-	+	-	-	v	-	-	+	+	-	-	+	+	+	-	v	-	-	v	-	+	+	-	-	-	v	v	-	-	+	-	v	v	+	-	-	-	-	+	n
Metschnikowia	M. hamakuensis	+	-	-	-	-	-	v	+	-	+	-	-	+	-	+	+	+	-	-	+	+	+	-	+	-	-	+	-	+	+	-	+	-	+	+	-	-	+	+	+	+	+	+	-	-	-	+	n
Metschnikowia	M. hawaiiensis	+	-	-	-	-	-	+	+	-	+	-	-	+	-	+	+	+	-	-	+	+	+	-	+	-	-	-	-	+	+	-	+	-	+	+	-	-	+	+	+	-	+	+	-	-	-	+	n
Metschnikowia	M. hibisci	+	-	-	-	-	-	+	+	-	+	-	-	+	-	+	+	+	-	-	+	+	+	-	+	-	-	+	-	-	+	-	+	-	+	+	-	-	+	+	+	v	+	+	-	-	-	+	n
Metschnikowia	M. kamakouana	+	-	-	-	-	-	v	+	-	+	-	-	+	-	+	+	+	+	-	+	+	+	-	+	-	-	-	-	+	+	-	+	-	+	+	-	-	+	+	+	+	+	+	-	-	-	+	n
Metschnikowia	M. koreensis	+	-	-	-	-	-	-	+	-	+	-	-	v	-	+	+	+	+	-	+	+	+	-	+	-	-	-	-	+	+	-	+	-	+	+	-	-	+	-	+	+	+	v	-	-	-	+	n
Metschnikowia	M. krissii	-	-	-	-	-	-	-	+	-	+	-	-	-	-	+	+	+	+	-	+	+	-	-	-	-	-	-	-	+	+	-	-	-	+	-	-	-	+	-	-	-	-	-	-	-	-	-	n
Metschnikowia	M. kunwiensis	+	-	-	-	-	-	-	+	-	+	-	-	+	-	+	+	+	+	-	+	+	+	-	+	-	-	-	-	+	+	-	+	-	+	+	-	+	+	v	+	+	+	+	-	-	-	+	n
Metschnikowia	M. lachancei	+	-	-	-	-	-	-	+	-	+	-	-	v	-	-	+	+	-	-	+	+	v	-	+	-	-	-	-	-	+	-	+	-	-	-	-	-	-	-	+	-	+	-	-	-	-	+	n
Metschnikowia	M. lochheadii	+	-	-	-	-	-	+	+	-	+	-	-	+	-	+	+	+	v	-	+	+	+	-	+	-	-	-	-	v	v	-	v	-	+	+	-	-	+	+	-	-	+	+	-	-	-	+	n
Metschnikowia	M. lunata	+	-	-	-	-	-	-	+	-	+	-	-	+	-	+	+	+	v	-	+	+	v	-	+	-	-	-	-	v	+	-	v	-	+	+	-	-	+	+	+	v	+	+	-	-	-	+	n
Metschnikowia	M. mauinuiana	+	-	-	-	-	-	+	+	-	+	-	-	+	-	+	+	+	-	-	+	+	+	-	+	-	-	+	-	+	+	-	+	-	+	+	-	-	+	+	+	+	+	+	-	-	-	+	n
Metschnikowia	M. noctiluminum	+	-	-	-	-	-	-	+	-	+	-	-	+	-	+	+	+	+	-	+	+	+	-	-	-	-	-	-	-	+	-	+	-	+	+	-	+	+	+	+	-	n	n	-	-	-	+	n
Metschnikowia	M. orientalis	+	-	-	-	-	-	+	+	-	+	-	-	+	-	+	+	+	-	-	+	+	+	-	+	-	-	v	-	+	+	-	+	-	+	+	-	-	+	v	+	+	+	-	-	-	-	+	n
Metschnikowia	M. pulcherrima	+	v	-	-	-	-	-	+	-	+	-	-	+	-	+	+	+	+	-	+	+	v	-	v	-	-	v	-	+	+	-	v	-	+	+	-	v	+	+	+	v	+	+	-	-	-	+	n
Metschnikowia	M. reukaufii	+	v	-	-	-	-	-	+	-	+	-	-	v	-	v	+	+	v	-	+	+	+	-	v	-	v	v	-	v	+	-	v	-	+	+	-	-	+	v	+	v	+	+	-	-	-	+	n
Metschnikowia	M. santaceciliae	+	-	-	-	-	-	+	+	-	+	-	-	+	-	+	+	+	+	-	+	+	+	-	+	-	-	-	-	+	+	-	+	-	+	+	-	-	+	+	+	+	+	+	-	-	-	+	n
Metschnikowia	M. shanxiensis	+	+	-	-	-	-	n	+	-	+	-	-	+	-	+	+	+	+	-	+	+	+	-	+	-	-	-	-	+	+	-	+	-	+	n	-	-	+	-	n	-	n	-	-	-	-	n	n
Metschnikowia	M. similis	+	-	-	-	-	-	+	+	-	+	-	-	+	-	+	+	+	+	-	+	v	+	-	+	-	-	-	-	+	-	-	+	-	+	+	-	-	v	-	-	+	+	+	-	-	-	+	n
Metschnikowia	M. sinensis	+	+	-	-	-	-	n	+	-	+	-	-	+	-	+	+	+	+	-	+	+	+	-	+	-	-	-	-	+	+	-	+	-	+	n	-	-	+	-	n	-	n	-	-	-	-	n	n
Metschnikowia	M. vanudenii	+	n	n	n	n	n	n	+	-	+	-	-	-	-	-	+	+	-	-	v	-	v	-	v	-	-	-	-	v	v	-	-	-	v	-	-	-	-	-	v	-	-	-	-	-	-	v	n
Metschnikowia	M. viticola	+	-	-	-	-	-	-	+	-	+	-	-	+	-	+	+	+	+	-	+	+	+	-	+	-	-	-	-	+	+	-	+	-	+	+	-	-	+	+	+	+	+	+	-	-	-	+	n
Metschnikowia	M. zizyphicola	+	-	-	-	-	-	n	+	-	+	-	-	+	-	+	+	+	+	-	+	+	+	-	+	-	-	-	-	+	+	-	+	-	+	n	-	-	+	-	n	-	n	-	-	-	-	n	n
Metschnikowia	M. zobellii	+	+	-	-	-	-	-	+	-	+	-	-	+	-	+	+	+	+	-	+	+	+	-	+	-	-	+	-	v	+	-	+	-	+	+	-	-	+	-	-	+	-	-	-	-	-	-	n
Komagataella	K. pastoris	+	-	-	-	-	-	-	+	-	-	-	-	-	-	+	-	-	-	-	-	-	-	+	v	-	-	-	+	+	+	-	-	-	+	+	-	+	+	v	-	-	-	-	-	n	-	-	-
Komagataella	K. phaffii	+	-	-	-	-	-	-	+	-	-	-	-	-	-	+	-	-	-	-	-	-	-	+	-	-	-	-	+	+	+	-	-	-	+	+	-	+	+	v	-	-	-	-	-	n	-	-	-
Komagataella	K. pseudopastoris	+	-	-	-	-	-	-	+	-	-	-	-	-	-	+	-	-	-	-	-	-	-	+	+	-	v	-	+	+	+	-	-	-	+	+	-	+	+	-	-	-	-	n	-	n	+	-	n
Phaffomyces	P. antillensis	-	-	-	-	-	-	-	+	-	-	-	-	-	-	-	-	-	-	-	-	v	-	+	-	-	-	-	-	+	+	-	-	-	v	-	-	+	+	+	-	-	-	-	-	n	-	-	-
Phaffomyces	P. opuntiae	-	-	-	-	-	-	-	+	-	-	-	-	-	-	-	-	-	-	-	v	+	-	+	-	-	-	-	-	+	+	-	-	-	+	-	-	+	+	+	-	-	-	-	-	n	-	-	-
Phaffomyces	P. thermotolerans	-	-	-	-	-	-	-	+	-	-	-	-	-	-	-	-	-	-	-	+	+	-	v	-	-	-	-	-	+	+	-	-	-	+	v	-	+	+	-	-	-	-	-	-	n	-	-	-
Brettanomyces	B. custersianus	+	-	-	-	-	-	v	+	-	-	-	-	-	-	+	-	-	-	-	-	-	-	-	-	-	-	+	-	+	+	-	-	-	-	-	-	+	+	-	-	-	n	n	-	n	-	-	n
Brettanomyces	B. naardenensis	+	v	-	-	-	-	v	+	-	-	-	-	v	-	+	v	-	-	v	+	v	-	v	+	-	v	-	-	+	-	-	v	-	v	+	-	v	+	-	-	v	n	n	-	n	-	v	n
Brettanomyces	B. nanus	+	+	-	-	-	-	-	+	-	-	-	-	+	v	v	-	-	-	-	+	+	-	+	v	-	-	-	-	+	-	-	+	-	+	+	-	-	-	-	-	-	n	n	-	n	-	-	n
Dekkera	D. anomala	+	+	+	v	v	v	v	+	-	+	v	-	+	v	+	v	v	v	-	+	+	-	-	-	-	-	-	-	v	+	-	-	-	-	-	-	v	v	-	-	+	+	n	v	n	-	-	n
Dekkera	D. bruxellensis	+	v	v	v	-	-	v	+	-	v	v	-	v	-	v	v	v	v	-	v	v	-	-	-	-	-	v	-	v	v	-	-	-	-	-	-	v	-	-	-	v	+	+	v	n	-	-	n
Kregervanrija	K. delftensis	v	-	-	-	-	-	-	+	-	-	-	-	-	-	-	-	-	-	-	-	-	-	-	-	-	-	-	-	+	-	-	+	-	+	+	-	-	+	-	-	-	+	-	-	n	-	-	-
Kregervanrija	K. fluxuum	-	-	-	-	-	-	-	+	-	-	-	-	-	-	-	-	-	-	-	-	-	-	-	-	-	-	-	-	+	v	-	v	-	+	+	-	v	+	-	-	-	-	-	-	n	-	-	-
Kregervanrija	K. pseudodelftensis	-	-	-	-	-	-	-	+	-	-	-	-	-	-	-	-	-	-	-	-	-	-	-	-	-	-	-	-	+	-	-	+	-	+	+	-	-	-	-	-	-	-	-	-	n	-	-	-
Pichia	P. barkeri	+	-	-	-	-	-	-	+	-	-	-	-	-	-	-	-	-	-	-	-	-	-	-	v	-	-	-	-	+	+	-	-	-	-	-	-	+	+	-	-	+	+	-	-	n	-	-	-
Pichia	P. cactophila	v	-	-	-	-	-	-	+	-	-	-	-	-	-	-	-	-	-	-	-	-	-	-	+	-	-	-	-	+	+	-	-	-	-	-	-	+	+	v	-	+	-	-	-	n	-	-	-
Pichia	P. cecembensis	+	-	-	-	-	-	n	+	n	-	-	n	-	-	-	-	-	n	n	-	-	-	-	-	-	+	n	n	n	+	-	+	+	-	-	n	-	+	+	n	n	n	n	-	n	+	n	n
Pichia	P. cephalocereana	+	-	-	-	-	-	-	+	-	-	-	-	-	-	-	-	-	-	-	-	-	-	-	v	-	-	-	-	+	+	-	-	-	-	-	-	+	+	+	-	+	+	-	-	n	-	-	-
Pichia	P. deserticola	-	-	-	-	-	-	-	+	-	-	-	-	-	-	-	-	-	-	-	-	-	-	-	-	-	-	-	-	+	+	-	-	-	-	-	-	+	+	-	-	-	-	-	-	n	-	-	-
Pichia	P. eremophila	v	-	-	-	-	-	-	+	-	-	-	-	-	-	-	-	-	-	-	-	-	-	-	v	-	-	-	-	+	+	-	-	-	-	-	-	+	+	+	-	+	+	-	-	n	-	-	-
Pichia	P. exigua	+	-	-	-	-	-	-	+	-	-	-	-	-	-	-	-	-	-	-	-	-	-	-	-	-	-	-	-	+	-	-	-	-	-	-	-	+	+	-	-	-	+	-	-	n	+	-	-
Pichia	P. fermentans	+	-	-	-	-	-	-	+	-	-	-	-	-	-	-	-	-	-	-	-	-	-	-	+	-	-	-	-	+	+	-	-	-	-	-	-	+	+	+	-	+	+	-	-	n	-	-	-
Pichia	P. heedii	-	-	-	-	-	-	-	+	-	-	-	-	-	-	-	-	-	-	-	-	-	-	-	+	-	-	-	-	+	+	-	-	-	-	-	-	v	+	v	-	-	-	-	-	n	-	-	-
Pichia	P. kluyveri	+	-	-	-	-	-	-	+	-	-	-	-	-	-	-	-	-	-	-	-	-	-	-	v	-	-	-	-	+	+	-	-	-	-	-	-	+	+	v	-	+	+	-	-	n	-	-	-
Pichia	P. kudriavzevii	+	-	-	-	-	-	-	+	-	-	-	-	-	-	-	-	-	-	-	-	-	-	-	-	-	-	-	-	+	+	-	-	-	-	-	-	+	+	+	-	+	+	-	-	n	+	-	-
Pichia	P. manshurica	v	-	-	-	-	-	-	+	-	-	-	-	-	-	-	-	-	-	-	-	-	v	-	-	-	-	-	-	+	v	-	-	-	-	-	-	v	+	v	-	+	+	-	-	n	v	-	-
Pichia	P. membranifaciens	v	-	-	-	-	-	-	+	-	-	-	-	-	-	-	-	-	-	-	-	-	v	-	v	-	-	-	-	+	v	-	-	-	-	-	-	v	v	v	-	v	+	-	-	n	v	-	-
Pichia	P. nakasei	+	-	-	-	-	-	-	+	-	-	-	-	-	-	-	-	-	-	-	-	-	-	-	-	-	-	-	-	+	+	-	-	-	-	-	-	-	+	-	v	-	-	-	-	n	-	-	-
Pichia	P. norvegensis	+	-	-	-	-	-	-	+	-	-	-	-	-	-	-	-	-	-	-	+	+	-	-	-	-	-	-	-	+	+	-	-	-	-	-	-	+	+	+	-	+	-	-	-	n	-	-	-
Pichia	P. occidentalis	+	-	-	-	-	-	-	+	-	-	-	-	-	-	-	-	-	-	-	-	-	v	-	-	-	-	-	-	+	+	-	-	-	-	-	-	+	+	-	-	+	+	-	-	n	+	-	-
Pichia	P. pseudocactophila	-	-	-	-	-	-	-	+	-	-	-	-	-	-	-	-	-	-	-	-	-	-	-	-	-	-	-	-	+	+	-	-	-	-	-	-	+	+	v	-	+	-	-	-	n	-	-	-
Pichia	P. scutulata	+	-	-	-	-	-	-	+	-	-	-	-	-	-	-	-	-	-	-	-	-	-	-	-	-	-	-	-	+	+	-	-	-	-	-	-	+	+	-	-	-	-	-	-	n	+	-	-
Pichia	P. sporocuriosa	v	-	-	-	-	-	-	+	-	-	-	-	-	-	-	-	-	-	-	-	-	+	-	+	-	-	-	-	+	+	-	-	-	-	-	-	-	v	v	-	+	-	-	-	n	-	-	-
Pichia	P. terricola	+	-	-	-	-	-	-	+	-	-	-	-	-	-	-	-	-	-	-	-	-	-	-	-	-	-	-	-	+	+	-	-	-	-	-	-	-	+	v	-	-	-	-	-	n	-	-	-
Saturnispora	S. ahearnii	+	-	-	-	-	-	-	+	-	-	-	-	-	-	-	-	-	-	-	-	-	-	-	-	-	-	-	-	+	-	-	-	-	+	+	-	+	+	-	-	-	-	-	-	n	-	-	-
Saturnispora	S. besseyi	+	-	-	-	-	-	-	+	-	-	-	-	-	-	-	-	-	-	-	-	-	-	-	-	-	-	-	-	+	-	-	-	-	+	+	-	+	+	-	-	-	-	-	-	n	-	-	-
Saturnispora	S. dispora	+	-	-	-	-	-	v	+	-	-	-	-	-	-	+	-	-	-	-	-	-	-	-	-	-	-	-	-	+	-	-	+	-	+	+	-	v	+	-	-	-	-	-	-	n	-	-	-
Saturnispora	S. hagleri	+	-	-	-	-	-	v	+	-	-	-	-	-	-	+	-	-	-	-	-	-	-	-	-	-	-	-	-	+	+	-	+	-	+	+	-	+	+	-	-	-	-	-	-	n	-	-	-
Saturnispora	S. mendoncae	v	-	-	-	-	-	-	+	-	-	-	-	-	-	-	-	-	-	-	-	-	-	-	-	-	-	-	-	+	v	-	v	-	+	+	-	+	+	-	-	-	-	-	-	n	-	-	-
Saturnispora	S. saitoi	+	-	-	-	-	-	-	+	-	-	-	-	-	-	+	-	-	-	-	-	-	-	-	-	-	-	-	-	+	-	-	v	-	+	+	-	+	+	-	-	-	-	-	-	n	-	-	-
Saturnispora	S. zaruensis	+	-	-	-	-	-	-	+	-	-	-	-	-	-	+	-	-	-	-	-	-	-	-	-	-	-	-	-	+	-	-	+	-	+	+	-	+	+	-	-	-	-	-	-	n	-	-	-
Cyniclomyces	C. guttulatus	+	-	+	-	-	+	-	+	+	+	+	-	-	-	+	-	v	-	-	-	-	-	-	-	-	-	-	-	-	-	-	-	-	-	-	-	-	+	-	-	-	-	n	-	n	-	-	-
Eremothecium	E. ashbyi	v	-	v	v	-	v	v	+	-	+	+	-	-	-	+	+	-	-	-	-	-	-	-	-	-	-	-	-	-	+	-	-	-	-	v	-	-	v	v	-	-	-	-	-	n	-	-	-
Eremothecium	E. coryli	+	-	+	+	-	v	+	+	-	+	+	-	-	-	+	+	-	v	v	-	-	-	-	-	-	-	-	-	+	+	-	-	-	-	-	-	-	+	-	-	-	-	-	-	n	-	-	-
Eremothecium	E. cymbalariae	-	-	-	-	-	-	-	+	-	+	+	v	v	-	+	+	v	-	v	-	-	-	-	-	-	-	-	-	v	+	-	-	-	-	-	-	-	v	-	-	-	-	-	-	n	-	-	-
Eremothecium	E. gossypii	-	-	-	-	-	-	-	+	-	+	+	-	-	-	+	+	-	-	-	v	v	-	-	-	-	-	-	-	v	+	-	-	-	-	v	-	-	+	+	v	-	-	-	-	n	-	-	-
Eremothecium	E. sinecaudum	v	-	v	v	-	-	v	+	-	+	-	-	-	-	v	+	-	-	+	-	-	-	-	-	-	-	v	-	-	+	-	-	-	-	+	-	-	-	-	-	-	-	-	-	n	-	-	-
Kazachstania	K. aerobica	+	+	-	v	-	-	-	+	-	-	-	-	+	-	+	-	-	-	-	-	-	-	-	-	-	-	v	-	-	+	-	-	-	v	-	-	-	+	-	-	-	-	-	-	n	-	n	n
Kazachstania	K. africana	+	+	-	-	-	-	-	+	-	-	-	-	+	-	-	-	-	-	-	-	-	-	-	-	-	-	-	-	-	v	-	-	-	-	-	-	+	-	-	+	-	-	-	-	n	-	-	n
Kazachstania	K. aquatica	+	+	-	-	-	-	-	+	-	-	-	-	+	-	+	-	-	-	-	-	-	-	-	-	-	-	-	-	+	-	-	-	-	-	-	-	-	-	-	-	-	-	-	-	n	-	n	n
Kazachstania	K. barnettii	+	+	+	-	-	+	+	+	-	+	+	-	+	-	+	-	-	-	-	-	-	-	-	-	-	-	-	-	-	-	-	-	-	-	-	-	+	v	-	+	-	-	-	-	n	-	n	n
Kazachstania	K. bovina	+	-	-	-	-	-	-	+	-	-	-	-	-	-	-	-	-	-	-	-	-	-	-	-	-	-	-	-	+	-	-	-	-	-	-	-	v	v	-	-	-	-	-	-	n	-	-	-
Kazachstania	K. bulderi	+	+	v	-	-	v	v	+	-	+	+	v	+	-	+	+	-	-	-	v	-	-	-	+	v	-	v	-	-	+	-	-	-	+	-	-	v	-	-	v	-	v	-	-	n	-	n	n
Kazachstania	K. exigua	+	+	+	-	-	v	+	+	-	+	+	-	+	-	+	-	-	-	-	-	-	-	-	-	-	-	-	-	+	v	-	-	-	-	-	-	v	+	v	-	-	-	-	-	n	-	n	n
Kazachstania	K. gamospora	+	-	+	-	-	+	-	+	+	+	-	-	-	-	+	-	-	-	-	-	-	-	n	-	-	-	-	n	+	+	-	-	-	-	-	-	+	-	-	-	-	n	n	-	n	-	n	n
Kazachstania	K. hellenica	+	+	+	-	-	-	-	+	+	+	+	-	+	-	+	+	+	n	-	+	+	-	-	+	+	-	-	-	-	+	n	n	n	-	+	-	-	-	-	-	-	-	-	-	n	-	-	n
Kazachstania	K. heterogenica	+	-	-	-	-	-	-	+	-	-	-	-	-	-	-	-	-	-	-	-	-	-	-	-	-	-	-	-	v	-	-	-	-	-	-	-	-	-	-	-	-	-	-	-	n	-	-	-
Kazachstania	K. humantica	+	+	-	-	-	-	-	+	-	-	-	-	+	-	-	-	-	-	-	-	-	-	-	-	-	-	-	-	-	-	-	-	-	-	-	-	-	-	-	-	-	-	-	-	n	-	n	n
Kazachstania	K. jiainica	+	+	-	+	-	-	-	+	-	-	-	-	+	-	-	-	-	-	-	-	-	-	-	-	-	-	-	-	-	-	-	-	-	-	-	-	-	-	-	-	-	-	-	-	n	n	n	n
Kazachstania	K. kunashirensis	+	+	-	-	-	-	-	+	-	-	-	-	+	-	+	-	-	-	-	-	-	-	-	-	-	-	-	-	-	+	-	-	-	-	-	-	-	-	-	-	-	-	-	-	n	-	n	n
Kazachstania	K. lodderae	+	+	v	v	-	+	+	+	-	+	+	-	+	-	+	-	-	v	-	-	v	-	-	-	-	-	-	-	+	+	-	-	-	-	-	-	+	+	-	v	-	-	-	-	n	-	-	n
Kazachstania	K. martiniae	+	+	-	-	-	-	-	+	-	-	-	-	+	-	+	-	-	-	-	-	-	-	-	-	-	-	-	-	-	v	-	-	-	-	-	-	v	v	-	+	-	-	-	-	n	-	n	n
Kazachstania	K. naganishii	+	+	v	-	-	+	v	+	-	+	+	-	+	-	+	-	-	-	-	-	-	-	-	-	-	-	-	-	-	+	-	-	-	-	-	-	-	-	v	+	-	-	-	-	n	-	+	+
Kazachstania	K. piceae	+	-	-	-	-	-	-	+	-	+	+	-	+	-	+	+	+	+	-	+	+	+	-	-	-	-	+	-	+	+	-	-	v	+	+	-	+	+	-	+	-	-	-	-	n	-	-	-
Kazachstania	K. pintolopesii	+	-	-	-	-	-	-	+	-	-	-	-	-	-	-	-	-	-	-	-	-	-	-	-	-	-	-	-	v	-	-	-	-	-	-	-	v	-	-	-	-	-	-	-	n	-	-	-
Kazachstania	K. rosinii	+	+	-	-	-	-	-	+	-	-	-	-	+	-	-	-	-	-	-	-	-	-	-	-	-	-	-	-	-	-	-	-	-	-	-	-	-	-	-	-	-	-	-	-	n	-	n	n
Kazachstania	K. servazzii	+	+	-	-	-	-	-	+	-	v	-	-	+	-	+	-	-	-	-	-	-	-	-	-	-	-	-	-	v	+	-	-	-	-	-	-	-	v	-	-	-	-	-	-	n	-	n	n
Kazachstania	K. siamensis	+	+	-	-	-	-	-	+	-	-	n	-	+	-	+	-	-	-	-	-	-	-	-	-	-	-	-	-	-	-	-	-	-	-	-	-	-	-	-	-	-	-	-	-	n	-	n	n
Kazachstania	K. sinensis	+	+	+	-	-	+	-	+	-	-	+	-	-	-	+	-	-	-	-	+	-	-	-	-	-	-	-	n	-	-	-	-	-	-	-	-	-	+	-	-	-	-	-	-	n	-	n	n
Kazachstania	K. slooffiae	+	-	-	-	-	-	-	+	-	-	-	-	-	-	-	-	-	-	-	-	-	-	-	-	-	-	-	-	-	-	-	-	-	-	-	-	-	-	-	-	-	-	-	-	n	-	-	-
Kazachstania	K. solicola	+	+	-	-	-	-	-	+	-	-	-	-	+	-	+	-	-	-	-	-	-	-	-	-	-	-	v	+	-	+	-	-	-	-	-	-	-	-	-	-	v	-	-	-	n	-	n	n
Kazachstania	K. spencerorum	+	+	-	-	-	-	v	+	-	-	-	-	+	-	+	-	-	-	-	-	-	-	-	-	-	-	-	-	-	+	-	-	-	v	-	-	v	+	-	-	n	-	-	-	n	-	n	n
Kazachstania	K. telluris	+	-	-	-	-	-	-	+	-	-	-	-	-	-	-	-	-	-	-	-	-	-	-	-	-	-	-	-	+	-	-	-	-	-	-	-	-	+	-	-	-	-	-	-	n	-	-	-
Kazachstania	K. transvaalensis	+	+	-	-	-	-	-	+	-	-	-	-	+	-	+	-	-	-	-	-	-	-	-	-	-	-	-	-	-	-	-	-	-	-	-	-	-	-	-	-	-	-	-	-	n	-	n	n
Kazachstania	K. turicensis	v	-	-	-	-	-	-	+	-	v	-	-	v	-	+	-	-	-	-	-	-	-	-	-	-	-	-	-	v	-	-	-	-	-	-	-	-	-	-	-	-	+	-	-	n	-	-	-
Kazachstania	K. unispora	+	+	-	-	-	-	-	+	-	-	-	-	+	-	v	-	-	-	-	-	-	-	-	-	-	-	-	-	+	-	-	-	-	-	-	-	-	v	-	-	-	-	-	-	n	-	n	n
Kazachstania	K. viticola	+	+	-	-	-	-	-	+	-	-	-	-	+	-	+	-	-	-	-	-	-	-	-	-	-	-	-	-	-	+	-	-	-	-	-	-	-	-	-	-	-	-	-	-	n	-	n	n
Kazachstania	K. yakushimaenisis	+	+	-	-	-	-	-	+	-	-	-	-	+	-	-	-	-	-	-	-	-	-	-	-	-	-	-	-	-	-	-	-	-	-	-	-	-	-	-	-	-	-	-	-	n	-	-	-
Kazachstania	K. zonata	+	-	+	-	-	+	-	+	+	+	+	-	-	-	+	-	-	-	-	-	-	-	n	-	-	-	-	n	+	+	-	-	-	-	-	-	+	-	-	-	-	n	n	-	n	-	n	n
Kluyveromyces	K. aestuarii	+	v	+	-	-	+	-	+	-	+	v	-	+	+	-	v	-	v	-	+	+	-	-	-	-	-	-	-	v	+	-	-	-	v	v	-	+	+	-	-	-	-	-	-	-	-	-	n
Kluyveromyces	K. dobzhanskii	+	+	+	+	-	+	+	+	-	+	+	-	+	-	+	+	+	+	-	+	+	+	-	-	-	-	-	-	+	+	-	-	-	+	+	-	+	+	+	-	-	-	-	-	-	-	-	n
Kluyveromyces	K. lactis var. lactis	+	+	v	v	+	v	v	+	v	+	v	-	+	+	+	v	+	v	-	+	+	v	-	v	-	-	-	-	+	v	-	v	-	+	+	-	v	+	-	-	-	-	-	-	-	-	-	n
Kluyveromyces	K. lactis var. drosophilarum	+	+	v	v	-	v	v	+	v	+	v	-	+	+	+	v	+	v	-	+	+	v	-	v	-	-	-	-	+	v	-	v	-	+	+	-	v	+	-	-	-	-	-	-	-	-	-	n
Kluyveromyces	K. marxianus	+	+	+	-	v	+	-	+	v	+	+	-	+	v	-	-	-	-	-	v	v	-	-	v	v	-	v	-	+	v	-	v	-	v	v	-	+	+	v	-	-	-	-	-	-	-	-	n
Kluyveromyces	K. nonfermentans	-	-	-	-	-	-	-	+	-	-	-	-	+	+	-	-	-	-	-	v	v	-	-	-	-	-	-	-	+	-	-	v	-	+	-	-	-	-	-	-	-	-	-	-	-	-	-	n
Kluyveromyces	K. wickerhamii	+	+	+	-	-	-	-	+	-	+	-	-	+	+	-	-	-	-	-	+	+	v	-	+	-	-	-	-	+	v	-	-	-	-	+	-	+	v	-	-	-	-	-	-	-	-	-	n
Lachancea	L. cidri	+	+	+	+	-	+	+	+	-	+	+	+	+	-	+	v	v	v	-	-	-	+	-	v	-	-	-	-	+	+	-	v	-	+	+	-	v	+	-	-	-	-	-	-	-	-	v	n
Lachancea	L. fermentati	+	+	+	+	-	v	+	+	v	v	v	-	v	-	+	+	v	+	-	+	+	v	-	v	-	-	-	-	+	v	-	v	-	+	+	-	+	v	-	v	-	-	-	-	-	-	v	n
Lachancea	L. kluyveri	+	+	+	-	-	+	-	+	-	+	v	+	+	-	v	+	-	+	-	v	v	v	-	v	-	-	v	-	+	v	-	-	-	v	v	-	v	v	-	v	-	-	-	-	-	v	v	n
Lachancea	L. meyersii	+	-	+	v	-	v	+	+	v	+	+	-	+	-	+	+	+	+	-	-	-	v	-	-	-	-	-	-	+	+	-	v	-	+	+	-	-	-	-	v	-	-	-	-	-	-	+	n
Lachancea	L. thermotolerans	+	v	+	v	-	+	+	+	v	+	+	-	v	-	+	+	+	+	-	-	-	+	-	-	-	-	-	-	v	+	-	v	-	v	v	-	-	v	-	v	-	-	-	-	-	-	v	n
Lachancea	L. waltii	+	-	+	-	-	+	-	+	-	+	+	-	-	-	-	-	-	-	-	-	-	+	-	+	-	+	-	-	+	-	-	+	-	+	+	-	-	-	-	-	-	-	-	-	-	-	-	n
Nakaseomyces	N. bacillisporus	+	-	-	-	-	-	-	+	-	n	-	-	-	-	-	-	-	-	-	-	-	-	-	-	-	-	-	-	-	+	-	-	-	-	-	-	-	-	-	+	-	-	-	-	-	-	+	n
Nakaseomyces	N. delphensis	+	-	-	-	-	-	-	+	-	-	-	-	-	-	+	-	-	-	-	-	-	-	-	-	-	-	-	-	+	+	-	-	-	-	-	-	-	-	-	-	-	-	-	-	-	-	-	n
Naumovozyma	N. castellii	+	+	-	-	-	-	-	+	-	v	-	-	+	-	v	-	-	-	-	-	-	-	-	-	-	-	v	-	v	v	-	-	-	-	-	-	-	v	-	v	-	-	-	-	n	-	n	n
Naumovozyma	N. dairenensis	+	+	-	-	-	-	-	+	-	-	-	-	+	-	v	-	-	-	-	-	-	-	-	-	-	-	v	-	v	-	-	-	-	-	-	-	-	v	-	v	-	-	-	-	n	-	n	n
Saccharomyces	S. arboricolus	+	+	+	-	-	+	n	+	-	+	+	+	+	-	+	v	+	+	-	-	-	-	-	-	-	-	-	-	-	-	-	-	-	v	n	-	-	-	-	n	-	n	-	-	n	+	n	n
Saccharomyces	S. bayanus var. bayanus	+	v	+	+	-	+	-	+	-	+	+	v	v	-	+	+	-	-	-	-	-	-	-	-	-	-	-	-	+	+	-	-	-	v	-	-	v	-	-	v	-	-	-	-	n	+	-	-
Saccharomyces	S. bayanus var. uvarum	+	v	+	+	-	+	-	+	-	+	+	v	v	-	+	+	-	-	-	-	-	-	-	-	-	-	-	-	+	+	-	-	-	v	-	-	v	-	-	v	-	-	-	-	n	+	-	-
Saccharomyces	S. cariocanus	+	+	+	-	-	+	-	+	-	+	+	-	+	-	-	-	+	-	-	-	-	-	-	-	-	-	-	-	+	-	-	-	-	+	-	-	+	-	-	-	-	n	-	-	n	-	n	n
Saccharomyces	S. cerevisiae	+	v	+	+	-	+	-	+	-	+	+	-	v	-	+	+	v	-	-	-	-	-	-	-	-	-	-	-	+	v	-	-	-	-	-	-	v	-	-	v	-	-	-	-	n	-	-	-
Saccharomyces	S. kudriavzevii	+	-	+	+	-	+	-	+	+	v	+	-	+	-	-	+	v	-	-	-	-	-	-	-	-	-	-	-	+	v	-	-	-	v	-	-	-	-	-	-	-	-	-	-	n	-	n	n
Saccharomyces	S. mikatae	+	+	+	+	-	+	-	+	-	+	+	+	+	-	+	+	+	+	-	-	-	-	-	-	-	-	n	-	+	-	-	+	+	+	-	-	+	-	-	-	-	n	-	-	n	-	n	n
Saccharomyces	S. paradoxus	+	+	+	v	-	v	-	+	-	+	+	-	+	-	+	+	+	+	-	-	-	-	-	-	-	-	-	-	+	v	-	-	-	+	-	-	+	-	-	v	-	-	-	-	n	-	-	-
Saccharomyces	S. pastorianus	+	v	v	+	-	+	-	+	-	v	+	-	+	-	v	+	v	v	-	-	-	-	-	-	-	-	-	-	+	v	-	-	-	-	-	-	v	v	-	v	-	-	-	-	n	-	-	-
Tetrapisispora	T. arboricola	+	+	-	-	-	-	-	+	-	-	-	-	+	-	-	-	-	-	-	-	-	-	-	-	-	-	-	-	-	-	-	-	-	-	-	-	-	-	-	-	-	-	-	-	-	-	-	n
Tetrapisispora	T. blattae	+	+	-	-	-	-	-	+	-	-	-	-	+	-	-	-	-	-	-	-	-	-	-	-	-	-	v	-	v	+	-	-	-	-	-	-	-	-	-	-	-	-	-	-	-	-	+	n
Tetrapisispora	T. fleetii	+	-	-	-	-	-	-	+	-	-	-	-	+	-	-	-	-	-	-	-	-	-	-	-	-	-	-	-	-	-	-	-	-	-	-	-	-	-	-	+	-	-	-	-	-	-	-	n
Tetrapisispora	T. iriomotensis	+	+	-	-	-	-	-	+	-	-	-	-	+	-	-	-	-	-	-	-	-	-	-	-	-	-	-	-	-	-	-	-	-	-	-	-	-	-	-	+	-	-	-	-	-	-	-	n
Tetrapisispora	T. namnaonensis	+	+	-	-	-	-	-	+	-	-	-	-	+	-	+	-	-	-	-	-	-	-	-	-	-	-	-	-	-	+	-	-	-	-	-	-	-	-	-	+	-	-	-	-	-	n	n	n
Tetrapisispora	T. nanseiensis	+	+	-	-	-	-	-	+	-	-	-	-	+	-	-	-	-	-	-	-	-	-	-	-	-	-	-	-	-	+	-	-	-	-	-	-	-	-	-	+	-	-	-	-	-	-	-	n
Tetrapisispora	T. phaffii	+	+	-	-	-	-	-	+	-	-	-	-	+	-	-	-	-	-	-	-	-	-	-	-	-	-	-	-	+	+	-	-	-	-	-	-	-	-	-	+	-	-	-	-	-	-	-	n
Torulaspora	T. delbrueckii	+	v	v	v	-	v	v	+	v	v	v	-	v	-	+	v	v	v	-	-	-	v	-	v	-	-	-	-	+	v	-	v	-	+	v	-	v	v	-	v	-	-	-	-	n	v	+	-
Torulaspora	T. franciscae	+	+	+	+	-	+	-	+	+	+	+	-	+	-	+	+	-	+	-	-	-	-	-	-	-	-	-	-	v	-	-	-	-	+	-	-	+	-	-	-	-	-	-	-	n	+	+	-
Torulaspora	T. globosa	+	-	+	-	-	+	-	+	v	+	+	-	-	-	v	-	-	-	-	-	-	-	-	-	-	-	-	-	+	v	-	-	-	+	-	-	+	-	-	v	-	-	-	-	n	+	+	-
Torulaspora	T. maleeae	+	v	+	+	v	+	-	+	v	+	+	v	v	-	v	+	+	+	v	-	-	-	-	-	-	-	-	-	v	v	-	-	-	v	v	-	v	-	-	v	-	-	-	-	n	+	+	-
Torulaspora	T. microellipsoides	+	+	+	-	-	+	-	+	+	+	+	+	+	-	+	-	-	-	-	-	-	v	-	-	-	-	-	-	+	v	-	-	-	+	v	-	+	v	-	+	-	-	-	-	n	-	+	-
Torulaspora	T. pretoriensis	+	v	+	+	-	v	v	+	+	+	+	-	+	-	+	+	v	+	-	-	-	-	-	-	-	-	-	-	+	v	-	-	-	+	v	-	+	-	-	v	-	-	-	-	n	-	+	-
Vanderwaltozyma	V. polyspora	+	+	+	-	-	+	+	+	-	+	+	-	+	-	v	-	-	-	-	-	-	-	-	-	-	-	-	-	v	+	-	-	-	-	-	-	-	v	+	+	-	-	-	-	-	-	-	n
Vanderwaltozyma	V. yarrowii	+	+	-	-	-	-	-	+	-	-	-	-	+	-	-	-	-	-	-	-	-	-	-	+	-	-	-	-	v	+	-	-	-	-	-	-	-	-	-	-	-	-	-	-	-	-	-	n
Zygosaccharomyces	Z. bailii	+	-	v	-	-	-	-	+	-	v	-	-	v	-	+	-	-	-	-	-	-	-	-	-	-	-	-	-	v	+	-	+	-	v	+	-	-	-	-	n	-	n	n	-	n	-	n	n
Zygosaccharomyces	Z. bisporus	+	-	-	-	-	-	-	+	-	-	-	-	v	-	-	-	-	-	-	-	-	v	-	-	-	-	-	-	+	+	-	v	-	+	v	-	-	-	-	n	-	n	n	-	n	-	n	n
Zygosaccharomyces	Z. kombuchaensis	+	-	+	-	-	-	-	+	-	+	-	-	+	-	-	v	-	-	-	-	-	v	-	-	-	-	-	-	+	+	-	-	-	v	v	-	-	-	-	n	-	n	n	-	n	-	n	n
Zygosaccharomyces	Z. lentus	+	-	+	-	-	-	-	+	-	+	v	-	v	-	-	-	-	-	-	-	-	+	-	-	-	-	-	-	+	+	-	v	-	v	v	-	-	-	-	n	-	n	n	-	n	-	n	n
Zygosaccharomyces	Z. mellis	+	-	-	+	-	-	-	+	-	-	-	-	-	-	v	v	-	-	-	-	-	-	-	-	-	-	-	-	-	+	-	-	-	v	v	-	-	-	-	n	-	n	n	-	n	-	n	n
Zygosaccharomyces	Z. rouxii	+	-	v	+	-	-	v	+	-	v	-	-	v	-	v	v	-	-	-	-	-	-	-	-	-	-	-	-	v	+	-	-	-	+	v	-	-	-	-	n	-	n	n	-	n	-	n	n
Zygotorulaspora	Z. florentina	+	+	+	+	-	+	+	+	+	+	+	+	+	-	+	+	+	+	-	-	-	+	-	-	-	-	-	-	+	v	-	-	-	+	+	-	-	+	-	v	-	-	-	-	n	v	+	-
Zygotorulaspora	Z. mrakii	+	+	+	-	-	+	-	+	-	+	+	+	+	-	-	-	-	-	-	-	-	-	-	-	-	-	-	-	v	+	-	-	-	+	+	-	-	+	-	-	-	-		-	n	-	+	-
Hanseniaspora	H. clermontiae	+	-	-	-	-	-	-	+	-	-	-	-	-	-	-	-	-	-	-	+	+	-	-	-	-	-	-	-	-	-	-	-	-	-	-	-	-	-	-	+	-	n	n	-	n	-	+	n
Hanseniaspora	H. guilliermondii	+	-	-	-	-	-	-	+	-	-	-	-	-	-	-	-	-	-	-	+	+	-	-	-	-	-	-	-	-	-	-	-	-	-	-	-	-	-	-	v	-	n	n	-	n	-	+	n
Hanseniaspora	H. lachancei	+	-	-	-	-	-	-	+	-	-	-	-	-	-	-	-	-	-	-	+	+	-	-	-	-	-	-	-	-	-	-	-	-	-	-	-	-	-	-	+	-	n	n	-	n	-	-	n
Hanseniaspora	H. meyeri	+	-	-	-	-	-	-	+	-	-	-	-	-	-	-	-	-	-	-	+	+	-	-	-	-	-	-	-	-	-	-	-	-	-	-	-	-	-	-	+	-	n	n	-	n	-	+	n
Hanseniaspora	H. occidentalis var. occidentalis	+	-	+	-	-	-	-	+	-	+	-	-	-	-	-	-	-	-	-	+	+	-	-	-	-	-	-	-	-	v	-	-	-	-	-	-	-	-	-	-	-	n	n	-	n	-	-	n
Hanseniaspora	H. occidentalis var. citrica	+	-	+	-	-	-	-	+	-	+	-	-	-	-	+	-	-	-	-	+	+	-	-	-	-	-	-	-	-	v	-	-	-	-	-	-	-	-	-	-	-	n	n	-	n	-	-	n
Hanseniaspora	H. opuntiae	+	-	-	-	-	-	-	+	-	-	-	-	-	-	-	-	-	-	-	+	+	-	-	-	-	-	-	-	-	-	-	-	-	-	-	-	-	-	-	+	-	n	n	-	n	-	+	n
Hanseniaspora	H. osmophila	+	-	-	-	-	-	-	+	-	v	-	-	-	-	-	v	-	-	-	+	+	-	-	-	-	-	-	-	-	-	-	-	-	-	-	-	-	-	-	-	-	n	n	-	n	-	-	n
Hanseniaspora	H. pseudoguilliermondii	+	-	-	-	-	-	-	+	-	-	-	-	-	-	-	-	-	-	-	+	+	-	-	-	-	-	-	-	-	-	-	-	-	-	-	-	-	-	-	+	-	n	n	-	n	-	+	n
Hanseniaspora	H. uvarum	+	-	-	-	-	-	-	+	-	-	-	-	-	-	-	-	-	-	-	+	+	-	-	-	-	-	-	-	-	-	-	-	-	-	v	-	-	-	-	v	-	n	n	-	n	-	+	n
Hanseniaspora	H. valbyensis	+	-	-	-	-	-	-	+	-	-	-	-	-	-	-	-	-	-	-	+	+	-	-	-	-	-	-	-	-	-	-	-	-	-	-	-	-	-	-	-	-	n	n	-	n	-	-	n
Hanseniaspora	H. vineae	+	-	-	-	-	-	-	+	-	v	-	-	-	-	-	v	-	-	-	+	+	-	-	-	-	-	-	-	-	-	-	-	-	-	-	-	-	-	-	-	-	n	n	-	n	-	-	n
Kloeckera	K. lindneri	+	-	-	-	-	-	-	+	-	-	-	-	-	-	-	-	-	-	-	+	+	-	-	-	-	-	-	-	-	-	-	-	-	-	-	-	-	-	-	-	-	n	n	-	n	-	-	n
Saccharomycodes	S. ludwigii	+	-	+	-	-	+	-	+	-	+	+	-	-	-	-	-	-	-	-	+	+	-	-	-	-	-	-	-	+	+	-	-	-	-	-	-	+	-	-	-	-	-	-	-	-	n	-	-
Saccharomycodes	S. sinensis	+	+	-	-	-	-	-	+	-	-	-	-	+	-	-	-	-	-	-	-	-	-	-	-	-	-	v	-	-	-	-	-	-	-	-	-	-	-	-	-	-	n	n	-	-	n	-	n
Saccharomycopsis	S. capsularis	+	-	-	+	-	-	-	+	-	-	-	-	-	-	v	+	-	v	+	+	v	-	-	-	-	v	v	-	+	+	+	+	-	+	+	-	-	+	v	+	-	-	-	-	n	-	+	+
Saccharomycopsis	S. crataegensis	v	-	-	-	-	-	-	+	-	-	-	-	-	-	v	-	-	-	-	-	-	+	-	+	v	v	+	-	+	+	-	v	-	+	+	-	+	+	-	+	+	v	-	-	n	-	-	+
Saccharomycopsis	S. fermentans	+	-	-	-	-	-	-	+	-	-	-	-	-	-	+	-	-	-	-	-	-	v	-	-	-	-	-	-	+	+	-	-	-	-	-	-	-	v	-	-	-	-	-	-	n	-	-	-
Saccharomycopsis	S. fibuligera	+	-	+	+	-	v	-	+	-	+	v	-	-	-	v	+	v	+	+	+	+	-	-	-	-	-	-	-	+	+	v	v	-	v	v	+	+	+	v	+	-	-	-	-	n	-	-	v
Saccharomycopsis	S. javanensis	-	-	-	-	-	-	-	+	-	-	-	-	-	-	+	-	-	-	v	-	-	+	-	v	-	-	-	-	+	+	-	-	-	-	-	-	-	+	-	-	-	+	-	-	n	-	-	-
Saccharomycopsis	S. malanga	+	-	-	+	-	-	-	+	-	-	-	-	-	-	v	+	-	-	+	+	+	-	-	v	-	v	+	-	+	+	v	+	-	+	+	-	-	+	-	+	-	-	-	-	n	-	+	+
Saccharomycopsis	S. microspora	-	-	-	-	-	-	-	+	-	-	-	-	-	-	-	+	-	-	+	-	-	-	+	+	-	v	+	-	+	+	+	+	-	+	+	+	v	+	-	+	-	-	-	-	n	-	-	v
Saccharomycopsis	S. schoenii	-	-	-	-	-	-	-	+	-	v	-	-	-	-	+	-	-	-	v	-	-	v	-	v	-	-	-	-	+	+	-	-	-	-	-	-	-	+	-	-	-	-	-	-	n	-	-	-
Saccharomycopsis	S. selenospora	+	-	-	-	-	-	-	+	-	-	-	-	+	-	-	-	-	-	v	-	-	-	-	+	+	-	-	-	+	v	-	+	-	-	-	-	+	+	-	v	-	-	-	-	n	-	-	+
Saccharomycopsis	S. synnaedendra	-	-	-	-	-	-	-	+	-	-	-	-	-	-	-	+	-	-	+	-	-	-	+	v	-	+	+	-	+	+	+	+	-	+	+	+	+	+	v	+	-	-	-	-	n	-	-	+
Saccharomycopsis	S. vini	+	-	v	-	-	v	-	+	-	v	v	-	-	-	v	v	-	v	-	-	v	+	-	-	-	-	-	-	+	+	-	v	-	v	+	-	-	v	-	-	v	-	-	-	n	-	+	-
Blastobotrys	B. adeninivorans	+	+	+	+	-	+	+	+	-	+	+	+	+	+	+	+	+	+	+	+	+	+	+	+	+	+	+	-	+	+	+	+	-	+	+	+	-	+	+	+	+	n	n	+	n	-	+	n
Blastobotrys	B. americana	+	-	-	-	-	-	+	+	-	-	+	+	+	-	+	-	-	+	-	+	+	+	-	+	+	+	+	-	+	+	+	+	+	+	+	+	+	+	-	+	+	+	+	-	n	-	-	+
Blastobotrys	B. arbuscula	+	+	-	+	-	-	+	+	v	-	-	-	+	-	+	+	-	v	+	+	-	+	-	+	+	-	+	n	-	+	+	+	+	+	+	-	v	+	-	n	+	n	n	-	n	-	n	n
Blastobotrys	B. aristata	+	v	-	+	-	-	+	+	v	+	v	v	+	+	+	+	-	v	+	+	+	+	v	+	+	+	+	n	-	+	+	+	+	+	+	v	-	+	v	n	+	n	n	-	n	-	n	n
Blastobotrys	B. attinorum	+	-	-	v	-	-	-	+	-	-	-	-	+	-	-	+	-	+	+	+	+	+	+	+	+	+	+	-	-	+	+	+	+	+	+	+	+	-	-	+	n	+	-	-	n	-	-	n
Blastobotrys	B. capitulata	+	+	-	v	-	-	v	+	v	v	v	-	+	v	+	v	-	-	+	+	+	+	+	+	+	v	+	n	+	+	+	+	+	+	+	+	-	+	v	n	+	n	n	-	n	-	n	n
Blastobotrys	B. chiropterorum	-	-	-	-	-	-	-	+	-	+	+	-	+	-	+	+	+	+	+	+	+	+	+	+	+	+	+	-	-	+	+	+	+	+	+	+	+	-	+	+	+	+	-	-	n	-	+	+
Blastobotrys	B. elegans	-	-	-	-	-	-	-	+	v	-	-	-	+	+	+	+	-	-	v	+	v	v	-	+	v	-	+	n	+	+	+	+	v	+	+	-	-	+	v	n	v	n	n	-	n	-	n	n
Blastobotrys	B. illinoisensis	+	+	+	+	-	-	+	+	-	+	-	-	+	-	-	+	-	+	+	+	+	+	+	+	+	+	-	-	+	+	+	+	+	+	+	+	-	+	+	+	+	+	+	-	n	+	+	+
Blastobotrys	B. indianensis	+	+	-	+	-	-	+	+	-	-	+	+	+	-	+	+	-	+	+	+	-	+	-	+	+	+	-	-	+	+	-	+	-	+	+	+	-	+	+	-	+	+	+	-	n	-	+	+
Blastobotrys	B. malaysiensis	+	+	+	+	-	-	+	+	-	+	-	-	+	+	+	+	+	+	+	+	+	+	+	+	+	+	+	-	+	+	+	+	-	+	+	+	+	+	+	-	+	+	-	-	n	+	+	+
Blastobotrys	B. mokoenaii	+	+	-	-	-	-	+	+	+	+	-	-	+	-	+	+	-	+	+	+	-	+	+	+	+	-	-	-	+	+	+	+	+	+	+	+	-	+	+	+	+	n	n	-	n	+	+	n
Blastobotrys	B. muscicola	-	-	-	-	-	-	-	+	-	+	v	v	+	+	v	+	+	v	+	+	v	-	-	-	-	-	-	-	-	+	-	-	-	+	-	-	-	+	+	-	v	+	-	-	n	v	-	-
Blastobotrys	B. nivea	+	+	-	+	-	-	+	+	v	v	-	+	+	+	+	+	-	v	+	+	+	+	-	+	+	+	+	n	+	+	+	+	+	+	+	+	-	+	+	n	+	n	n	-	n	-	n	n
Blastobotrys	B. parvus	-	-	-	-	-	-	-	+	-	+	-	-	+	-	+	+	-	-	-	+	-	-	+	+	+	v	v	-	-	+	+	+	-	+	+	+	-	-	-	-	+	+	-	-	n	-	n	n
Blastobotrys	B. peoriensis	+	+	-	-	-	-	+	+	-	+	+	+	+	+	-	+	+	+	+	+	+	+	-	+	+	+	+	-	+	+	+	+	+	+	+	+	-	+	-	+	+	+	+	+	n	-	+	+
Blastobotrys	B. proliferans	+	+	+	+	-	+	v	+	v	+	+	+	+	+	+	+	v	v	v	+	+	+	v	+	+	+	v	n	+	+	+	+	+	+	+	+	v	+	+	n	+	n	n	-	n	-	n	n
Blastobotrys	B. raffinosifermentans	+	+	+	+	-	+	+	+	+	+	+	+	+	-	-	+	+	+	+	+	+	+	-	+	+	+	+	-	+	+	+	+	+	+	+	+	+	+	+	+	+	+	+	+	n	-	+	+
Blastobotrys	B. robertii	-	-	-	-	-	-	-	+	-	+	+	+	+	+	+	+	-	v	+	+	+	-	-	-	-	-	-	-	-	-	-	-	-	+	-	-	-	+	+	v	-	+	+	-	n	-	n	n
Blastobotrys	B. serpentis	-	-	-	-	-	-	-	+	-	+	+	+	+	-	+	+	-	n	-	+	+	+	+	+	+	+	+	-	-	+	+	+	+	n	+	+	+	+	+	+	+	n	n	-	n	-	-	n
Blastobotrys	B. terrestris	-	-	-	-	-	-	-	+	-	+	+	-	+	-	+	+	-	+	+	+	+	+	+	+	+	+	+	-	+	+	+	+	+	+	+	+	+	+	+	+	-	n	n	+	n	-	-	n
Sugiyamaella	S. americana	+	-	-	-	-	-	v	+	-	-	-	-	+	-	+	-	-	-	-	+	+	+	-	+	+	+	+	-	+	+	+	+	-	+	+	-	+	+	-	+	+	+	-	-	n	-	+	+
Sugiyamaella	S. chiloensis	-	-	-	-	-	-	-	+	-	+	+	+	+	v	+	v	+	+	-	+	+	+	+	+	+	+	+	-	+	+	+	+	-	+	+	+	v	+	+	+	+	+	+	+	n	+	+	+
Sugiyamaella	S. japonica	+	+	-	-	-	-	+	+	-	-	-	-	+	v	+	-	-	-	-	+	+	+	-	+	+	+	v	-	+	+	+	+	v	+	+	-	v	+	+	+	+	+	-	-	n	-	+	+
Sugiyamaella	S. smithiae	-	-	-	-	-	-	-	+	-	+	+	+	+	+	+	+	+	+	v	+	+	+	+	+	+	+	+	-	+	+	+	+	+	+	+	+	v	+	+	+	+	n	n	+	n	+	+	+
Trichomonascus	T. apis	+	+	-	-	-	-	-	+	-	+	v	+	+	v	+	+	v	+	+	+	+	+	+	+	+	+	+	-	+	+	+	+	+	+	+	+	+	+	+	+	+	+	v	-	n	-	v	n
Trichomonascus	T. ciferrii	-	-	-	-	-	-	-	+	-	+	+	v	+	-	+	+	-	v	v	v	v	+	+	+	+	+	v	-	v	+	+	+	+	+	+	+	+	v	v	+	-	n	n	-	n	-	+	+
Trichomonascus	T. farinosus	+	v	-	v	v	-	v	+	-	-	v	v	+	v	+	v	-	v	v	+	v	v	-	v	v	v	v	n	v	+	v	+	v	+	+	-	-	v	v	-	v	n	n	-	n	-	n	n
Trichomonascus	T. petasosporus	+	+	-	+	-	-	+	+	-	-	+	+	+	-	+	+	-	+	+	+	+	+	-	+	+	+	-	-	v	+	-	+	-	+	+	+	-	+	+	v	+	+	+	-	n	-	n	n
Wickerhamiella	W. australiensis	-	-	-	-	-	-	-	+	-	-	-	-	+	-	-	-	-	-	-	-	-	+	-	v	-	-	-	-	+	+	-	+	-	+	+	-	-	+	-	-	-	-	+	+	+	-	-	n
Wickerhamiella	W. cacticola	-	-	-	-	-	-	-	+	-	-	-		+	-	-	-	-	-	-	-	-	+	-	-	-	v	-	-	+	+	-	v	-	+	+	-	-	+	+	-	-	-	-	+	+	-	-	n
Wickerhamiella	W. domercqiae	-	-	-	-	-	-	-	+	-	v	-	-	v	-	-	-	-	-	-	-	-	+	-	v	-	-	v	-	+	+	-	v	-	+	v	-	-	+	+	+	-	-	-	+	+	-	+	-
Wickerhamiella	W. lipophila	-	-	-	-	-	-	-	+	-	-	-	-	-	-	-	-	-	-	-	-	-	+	-	-	-	-	-	-	-	-	-	-	-	+	+	-	-	+	-	-	-	-	+	-	-	-	-	n
Wickerhamiella	W. occidentalis	-	-	-	-	-	-	-	+	-	-	-	-	+	-	-	-	-	-	-	-	-	+	-	-	-	-	-	-	+	+	-	+	-	+	+	-	-	+	-	-	-	-	+	+	+	-	-	n
Zygoascus	Z. hellenicus	v	v	v	v	-	v	v	+	-	+	v	-	+	v	+	+	v	v	+	+	+	+	+	+	v	v	v	-	+	+	-	v	v	+	+	+	v	+	+	+	+	n	n	-	n	-	v	n
Zygoascus	Z. meyerae	v	v	v	v	-	v	v	+	-	+	v	-	+	-	+	v	v	v	v	+	+	+	+	+	+	v	v	-	+	+	-	+	+	+	+	+	v	v	v	v	+	n	n	-	n	-	v	n
Zygoascus	Z. ofunaensis	+	+	-	-	-	-	+	+	-	v	v	+	+	+	+	v	v	v	-	+	+	+	+	+	+	-	+	-	+	+	v	+	+	+	+	+	+	+	+	+	+	+	-	+	n	-	+	n
Zygoascus	Z. tannicolus	+	+	-	-	-	-	+	+	-	-	-	+	+	v	+	-	-	-	-	-	-	-	+	+	+	-	-	-	+	+	v	+	+	+	+	v	+	+	+	v	+	+	-	-	n	-	-	n
Barnettozyma	B. californica	+	-	-	-	-	-	-	+	-	v	-	-	-	-	v	v	-	v	-	+	+	+	v	+	-	-	-	-	+	+	-	-	-	+	v	-	+	+	v	+	-	-	-	+	n	-	v	v
Barnettozyma	B. hawaiiensis	v	-	-	-	-	-	-	+	-	-	-	-	-	-	-	-	-	-	-	+	+	-	+	+	-	v	-	-	+	+	-	-	-	-	-	-	+	+	-	-	-	-	-	+	n	-	-	-
Barnettozyma	B. populi	-	-	-	-	-	-	-	+	-	-	-	-	-	-	-	-	-	-	-	+	+	-	+	+	-	-	-	-	+	+	-	-	-	+	+	-	+	+	-	+	-	-	-	+	n	-	-	-
Barnettozyma	B. pratensis	+	-	+	-	-	-	-	+	-	+	-	-	+	-	+	+	+	+	-	+	+	-	-	+	-	-	-	-	+	+	-	-	-	+	+	-	+	+	+	+	-	-	-	+	n	-	+	-
Barnettozyma	B. salicaria	-	-	-	-	-	-	-	+	-	-	-	-	-	-	-	-	-	-	-	+	+	-	+	+	-	-	-	-	+	+	-	-	-	+	+	-	+	+	+	+	-	-	-	-	n	-	+	+
Barnettozyma	B. wickerhamii	+	-	-	-	-	-	-	+	-	+	-	-	-	-	v	+	+	+	-	+	+	-	+	+	v	-	-	-	+	+	-	+	-	+	+	-	+	+	+	+	-	-	-	-	n	-	+	+
Cyberlindnera	C. americana	+	-	-	-	-	-	-	+	-	+	-	-	-	-	+	+	+	+	-	+	+	-	+	+	-	-	-	-	+	+	-	-	-	+	+	-	+	+	+	+	-	-	-	+	n	-	v	-
Cyberlindnera	C. amylophila	+	-	-	-	-	-	-	+	-	+	-	-	-	-	+	+	+	+	+	+	-	-	-	+	+	-	-	-	+	+	-	-	-	+	+	-	+	+	+	+	-	-	-	-	n	-	-	-
Cyberlindnera	C. bimundalis	+	-	-	-	-	-	-	+	-	+	-	-	-	-	+	+	+	v	-	+	+	-	+	+	v	+	-	-	+	+	-	-	-	+	+	-	+	+	+	+	-	-	-	+	n	-	v	-
Cyberlindnera	C. euphorbiae	+	-	+	-	-	-	-	+	-	+	-	-	-	-	+	+	+	+	-	+	+	-	+	+	+	-	-	-	+	+	-	-	-	+	+	-	+	+	+	+	-	-	-	-	n	-	-	-
Cyberlindnera	C. euphorbiiphila	+	-	-	-	-	-	-	+	-	+	-	-	-	-	+	+	+	+	-	+	+	-	-	+	-	-	-	-	+	+	-	-	-	+	+	-	+	+	+	+	-	-	-	+	n	-	-	-
Cyberlindnera	C. fabianii	+	-	+	+	-	+	-	+	-	+	+	-	-	-	+	+	+	+	+	+	+	-	-	+	-	-	-	-	+	+	-	-	-	+	+	-	+	+	+	+	-	-	-	+	n	-	-	-
Cyberlindnera	C. jadinii	+	-	+	-	-	+	-	+	+	+	+	-	-	-	+	+	+	+	-	+	+	-	-	+	-	-	-	-	+	+	-	-	-	+	+	-	+	+	+	+	-	-	-	+	n	+	v	-
Cyberlindnera	C. japonica	+	-	-	-	-	-	-	+	-	+	-	-	-	-	+	+	+	+	-	+	+	-	+	+	-	-	-	-	+	+	-	v	-	+	+	-	+	+	+	+	-	-	-	-	n	-	-	-
Cyberlindnera	C. lachancei	+	-	+	-	-	+	-	+	-	+	+	-	-	-	-	-	-	-	-	+	+	-	+	+	-	-	-	-	+	+	-	-	-	+	+	-	+	+	+	n	-	-	-	-	n	-	-	-
Cyberlindnera	C. maclurae	+	-	+	-	-	+	-	+	v	+	+	-	-	-	+	+	+	+	-	+	+	-	-	-	-	-	-	-	+	+	-	-	-	+	+	-	v	+	+	+	-	-	-	-	n	-	-	-
Cyberlindnera	C. meyerae	+	-	-	-	-	-	-	+	-	+	-	-	-	-	+	+	-	v	-	+	+	-	+	+	-	-	-	-	+	+	-	-	-	v	v	-	+	+	+	+	-	-	-	-	n	-	-	-
Cyberlindnera	C. mississippiensis	+	-	-	-	-	-	-	+	-	+	-	-	-	-	+	+	+	+	-	+	v	-	v	+	+	v	-	-	+	+	-	-	-	+	+	-	+	+	v	+	-	-	-	-	n	-	-	-
Cyberlindnera	C. misumaiensis	+	-	-	-	-	-	-	+	-	-	-	-	-	-	-	-	-	-	-	+	+	-	-	+	-	-	-	-	+	+	-	-	-	+	+	-	+	+	+	+	-	-	-	+	n	-	-	-
Cyberlindnera	C. mrakii	+	-	-	-	-	+	-	+	v	-	+	-	-	-	v	v	v	v	-	+	v	-	v	+	-	-	-	-	+	+	-	-	-	v	v	-	+	+	v	+	-	-	-	+	n	+	-	-
Cyberlindnera	C. petersonii	+	-	+	-	-	+	-	+	-	+	+	-	-	-	+	+	+	+	-	+	+	-	+	+	-	-	-	-	+	+	-	-	-	+	+	-	+	+	+	+	-	-	-	+	n	-	-	-
Cyberlindnera	C. rhodanensis	+	-	v	-	-	-	-	+	-	+	-	-	-	-	+	+	+	v	-	+	v	-	+	+	-	-	-	-	+	+	-	-	-	+	+	-	+	+	+	+	-	-	-	-	n	-	-	-
Cyberlindnera	C. sargentensis	+	-	-	-	-	-	-	+	-	-	-	-	-	-	-	-	-	-	-	+	+	-	+	+	-	-	-	-	+	+	-	-	-	+	+	-	+	+	-	-	-	-	-	-	n	-	-	-
Cyberlindnera	C. saturnus	+	-	+	-	-	+	-	+	v	+	+	-	-	-	v	v	v	v	-	+	v	-	v	+	-	-	-	-	+	+	-	-	-	v	v	-	+	+	v	+	-	-	-	+	n	+	-	-
Cyberlindnera	C. suaveolens	+	-	+	-	-	+	-	+	v	+	+	-	-	-	v	-	v	v	-	+	v	-	-	+	-	-	-	-	+	+	-	-	-	v	v	-	+	+	v	+	-	-	-	+	n	+	-	-
Cyberlindnera	C. subsufficiens	+	-	+	-	-	+	-	+	v	+	+	-	-	-	v	v	v	v	-	+	v	-	v	+	-	-	-	-	+	+	-	-	-	v	v	-	+	+	v	+	-	-	-	+	n	-	-	-
Cyberlindnera	C. veronae	+	-	+	-	-	-	-	+	-	+	+	-	-	-	+	+	+	+	-	+	+	-	+	+	+	-	-	-	+	+	-	-	-	+	+	-	+	+	+	+	-	-	-	-	n	-	-	-
Starmera	S. amethionina	-	-	-	-	-	-	-	+	-	-	-	-	-	-	-	-	-	-	-	-	-	-	-	+	-	-	-	-	+	+	-	-	-	-	-	-	+	+	-	+	-	-	-	-	n	-	v	-
Starmera	S. caribaea	+	-	-	-	-	-	-	+	-	-	-	-	-	-	-	-	-	-	-	-	-	-	-	v	-	-	-	-	+	+	-	-	-	+	-	-	+	+	-	+	-	-	-	-	n	-	-	-
Starmera	S. dryadoides	-	-	-	-	-	-	-	+	-	-	-	-	-	-	-	-	-	-	-	+	-	-	-	v	-	-	-	-	+	+	-	-	-	+	+	-	+	+	+	+	-	-	-	+	n	+	-	-
Starmera	S. pachycereana	-	-	-	-	-	-	-	+	-	-	-	-	-	-	-	-	-	-	-	-	-	-	-	-	-	-	-	-	+	+	-	-	-	+	-	-	+	+	-	+	-	-	-	-	n	-	v	-
Starmera	S. quercuum	+	-	-	-	-	-	-	+	-	-	-	-	-	-	-	-	-	-	-	+	+	-	-	-	-	-	-	-	+	+	-	-	-	+	+	-	+	+	+	-	-	-	-	-	n	-	-	-
Wickerhamomyces	W. alni	-	-	-	-	-	-	-	+	-	+	-	-	-	-	+	+	+	+	-	+	+	-	+	+	-	-	v	-	+	+	-	v	-	+	+	-	+	+	+	+	-	-	-	+	n	-	-	-
Wickerhamomyces	W. anomalus	+	v	+	v	-	v	-	+	-	+	+	-	v	-	+	+	+	+	+	+	+	-	-	v	v	-	v	-	+	+	+	v	-	+	+	-	+	+	+	v	-	-	-	+	n	+	-	-
Wickerhamomyces	W. bisporus	v	-	-	-	-	-	-	+	-	+	-	-	-	-	+	+	+	+	-	+	+	-	+	+	v	-	v	-	+	+	-	v	-	v	+	-	v	+	+	+	-	-	-	+	n	-	-	-
Wickerhamomyces	W. bovis	+	-	v	v	-	-	v	+	-	+	-	-	-	-	+	+	+	+	v	+	+	-	v	+	+	-	-	-	+	+	-	-	-	+	+	-	+	+	+	+	-	-	-	-	n	-	-	-
Wickerhamomyces	W. canadensis	-	-	-	-	-	-	-	+	-	+	-	-	-	-	+	+	+	v	-	+	+	-	+	+	-	-	-	-	+	+	-	v	-	+	+	-	+	+	+	+	-	-	-	v	n	-	-	-
Wickerhamomyces	W. chambardii	-	-	-	-	-	-	-	+	-	-	-	-	+	-	-	-	-	-	-	+	+	-	-	-	-	-	-	-	+	+	-	-	-	-	-	-	+	+	+	-	-	-	-	-	n	-	-	-
Wickerhamomyces	W. ciferrii	+	+	+	v	-	+	-	+	-	+	+	-	+	-	+	+	+	+	+	+	+	-	+	+	+	-	+	-	+	+	+	+	-	+	+	-	+	+	+	+	-	-	+	+	n	+	-	-
Wickerhamomyces	W. hampshirensis	+	-	-	-	-	-	-	+	-	+	-	-	-	-	+	+	+	+	-	+	+	-	+	+	-	-	-	-	+	+	-	+	-	v	+	-	+	+	+	v	-	-	-	-	n	-	-	-
Wickerhamomyces	W. lynferdii	+	-	+	-	-	+	-	+	+	+	+	-	+	-	+	+	+	+	-	+	+	-	-	-	-	-	+	-	+	+	+	+	-	+	+	-	+	+	+	+	-	-	-	+	n	+	-	-
Wickerhamomyces	W. mucosus	+	-	-	-	-	-	-	+	-	+	-	-	-	-	+	+	+	+	-	+	+	+	-	+	-	v	-	-	+	+	-	-	-	+	+	-	-	v	-	-	-	-	-	-	n	-	+	-
Wickerhamomyces	W. onychis	+	-	+	-	-	+	-	+	v	+	+	-	-	-	+	+	+	+	-	+	+	-	-	+	v	v	-	-	+	+	-	-	-	+	+	-	+	+	+	+	-	-	-	-	n	-	-	-
Wickerhamomyces	W. pijperi	+	-	-	-	-	-	-	+	-	-	-	-	-	-	-	-	-	-	-	+	+	+	-	+	-	-	-	-	+	+	-	-	-	+	+	-	+	+	v	-	-	-	-	-	n	-	-	-
Wickerhamomyces	W. rabaulensis	+	-	+	-	-	+	+	+	-	+	+	-	-	-	+	+	+	+	-	+	v	-	v	+	+	-	-	-	+	+	-	+	-	+	+	-	+	+	+	+	-	-	-	-	n	-	-	-
Wickerhamomyces	W. silvicola	+	+	-	-	-	-	-	+	-	v	-	-	+	-	v	v	v	+	-	+	+	v	+	+	+	-	v	-	+	+	v	+	-	v	+	-	v	+	v	+	-	-	-	+	n	-	-	-
Wickerhamomyces	W. strasburgensis	+	+	+	-	-	+	-	+	-	+	+	-	+	-	+	+	+	+	-	+	+	-	+	+	+	-	v	-	+	+	-	+	-	+	+	-	+	+	+	+	-	-	-	-	n	-	-	-
Wickerhamomyces	W. subpelliculosus	+	-	+	v	-	v	-	+	-	+	+	-	v	-	+	+	v	+	v	v	+	-	-	v	v	v	v	-	+	+	+	v	-	+	+	-	+	+	+	+	-	-	-	+	n	-	-	-
Wickerhamomyces	W. sydowiorum	+	+	+	v	-	+	+	+	-	+	+	+	+	-	+	+	+	+	v	+	+	-	+	v	+	-	+	-	+	+	+	+	-	+	+	-	+	+	+	+	-	-	-	+	n	+	-	-
Ambrosiozyma	A. ambrosiae	v	-	-	-	-	-	-	+	-	+	-	-	-	-	+	+	+	+	v	+	+	-	-	+	-	-	v	-	v	+	+	+	-	+	+	-	v	+	+	-	-	n	n	-	n	-	-	n
Ambrosiozyma	A. angophorae	+	-	+	+	-	-	-	+	-	+	-	-	-	-	+	+	+	+	-	+	+	-	-	+	+	-	-	-	+	-	-	+	-	+	+	-	-	+	+	-	+	+	-	-	n	-	-	-
Ambrosiozyma	A. cicatricosa	+	-	v	+	-	-	v	+	-	+	-	-	-	-	+	+	+	+	-	+	v	-	-	+	+	-	v	-	+	+	+	+	-	+	+	-	+	+	+	-	-	n	n	-	n	-	-	n
Ambrosiozyma	A. monospora	+	-	v	v	-	-	+	+	-	+	-	-	-	-	+	+	+	+	-	+	+	-	-	+	+	-	v	-	+	+	+	+	-	+	+	-	+	+	v	-	v	n	n	-	n	-	-	n
Ambrosiozyma	A. philentoma	+	-	v	-	-	-	+	+	-	+	-	-	-	-	+	+	+	+	-	+	+	-	+	+	-	-	+	-	+	+	+	+	-	+	+	-	+	+	+	-	+	n	n	-	n	-	-	n
Ambrosiozyma	A. platypodis	+	-	-	v	-	-	v	+	-	+	-	-	-	-	+	+	+	+	v	+	+	-	+	+	-	-	+	-	+	+	+	+	-	+	+	-	v	+	+	-	+	n	n	+	n	-	-	n
Ascobotryozyma	A. americana	-	-	-	-	-	-	-	+	-	-	-	-	-	-	+	-	-	-	-	-	-	v	-	-	-	-	-	-	v	+	-	-	-	v	+	-	+	+	-	-	-	n	n	-	-	-	v	n
Ascobotryozyma	A. cognata	-	-	-	-	-	-	-	+	-	-	-	-	-	-	-	-	-	-	-	-	-	v	-	-	-	-	-	-	v	+	-	-	-	+	+	-	+	+	-	-	-	n	n	-	-	n	+	n
Babjeviella	B. inositovora	-	-	-	-	-	-	-	+	-	+	-	-	+	-	+	+	+	+	-	+	+	+	-	+	-	+	-	-	+	+	-	+	-	+	+	+	-	+	+	-	-	+	-	-	n	-	-	-
Botryozyma	B. mucatilis	-	-	-	-	-	-	-	+	-	-	-	-	-	-	v	-	-	-	-	-	-	+	-	-	-	-	-	-	+	+	-	-	-	+	+	-	+	+	-	-	-	n	n	-	-	-	+	n
Botryozyma	B. nematodophila	-	-	-	-	-	-	-	+	-	-	-	-	-	-	+	-	-	-	-	-	-	+	-	-	-	-	-	-	+	+	-	-	-	+	+	-	+	+	-	-	-	n	n	-	-	-	+	n
Candida	C. aaseri	v	v	-	-	-	-	-	+	-	+	-	-	+	v	+	+	+	+	-	+	+	+	-	+	+	v	+	-	+	+	+	+	-	+	+	-	-	+	+	+	-	+	v	-	-	-	-	n
Candida	C. aglyptinia	+	-	+	+	-	-	+	+	-	+	-	-	+	-	+	+	+	+	-	+	+	-	-	-	-	-	-	-	-	+	-	+	-	+	+	-	-	+	+	+	-	n	n	-	-	-	+	n
Candida	C. akabanensis	+	+	+	+	-	+	n	+	+	+	+	-	+	-	+	+	+	+	-	+	+	-	+	+	-	+	+	-	+	-	-	+	-	+	+	-	-	+	+	+	+	+	+	-	-	-	+	n
Candida	C. alai	+	+	-	-	-	-	-	+	-	+	-	-	+	-	+	+	+	+	-	+	+	-	-	+	-	-	+	-	+	+	-	+	-	+	+	-	-	+	+	-	+	n	n	-	-	-	+	n
Candida	C. albicans	+	v	v	+	-	-	v	+	-	v	-	-	+	-	v	+	v	v	+	-	-	v	-	+	v	v	v	-	+	v	-	v	-	+	v	-	+	+	+	v	v	v	v	-	-	v	+	n
Candida	C. alimentaria	-	-	-	-	-	-	-	+	-	-	-	-	+	-	-	-	-	-	-	-	-	v	-	-	-	-	+	n	n	+	+	-	-	-	-	-	+	+	v	+	-	n	n	-	-	-	n	-
Candida	C. allociferrii	-	-	-	-	-	-	-	+	+	+	+	+	+	-	+	+	-	+	+	+	+	+	+	+	+	+	+	-	+	+	+	+	+	+	+	+	+	+	-	+	-	n	n	-	v	-	+	n
Candida	C. amapae	+	-	-	-	-	-	-	+	-	-	-	-	-	-	-	-	-	-	-	-	-	+	-	+	-	-	-	-	+	+	-	-	-	-	-	-	-	+	-	+	-	-	-	-	-	-	+	n
Candida	C. ambrosiae	+	-	+	+	-	-	+	+	-	+	-	-	+	-	+	+	+	+	-	+	+	-	-	+	+	-	+	-	+	+	+	+	-	+	+	-	-	+	+	+	+	+	+	-	-	-	+	n
Candida	C. amphixiae	+	+	+	-	-	-	+	+	-	+	-	-	+	-	+	+	+	+	-	+	+	+	+	+	+	+	+	-	+	+	+	+	-	+	+	-	+	+	+	+	+	n	n	-	-	-	-	n
Candida	C. anatomiae	+	-	-	-	-	-	-	+	-	-	-	-	-	-	+	-	-	-	-	v	+	-	+	-	-	-	-	-	+	-	-	-	-	-	-	-	-	-	-	+	-	-	-	-	+	-	-	n
Candida	C. anglica	+	v	-	-	-	-	+	+	-	-	-	-	+	-	+	-	-	-	-	-	-	+	-	-	-	-	-	-	+	+	-	+	-	+	+	-	+	+	+	+	-	+	-	-	-	-	+	n
Candida	C. anneliseae	+	-	-	-	-	-	+	+	-	+	-	-	v	-	+	+	+	+	-	+	+	v	-	+	-	+	v	-	+	+	+	+	-	+	+	-	-	+	+	+	+	n	n	-	-	-	+	n
Candida	C. anutae	-	-	-	-	-	-	-	+	-	-	-	-	-	-	+	-	-	-	-	-	-	-	-	-	-	-	-	-	-	+	-	+	-	+	+	-	-	+	+	-	-	+	+	-	-	-	-	n
Candida	C. apicola	+	-	-	-	-	v	-	+	-	+	+	-	v	-	-	-	-	-	-	-	-	v	-	v	-	-	v	-	v	+	-	-	-	+	+	-	-	+	+	+	-	-	-	-	-	-	-	n
Candida	C. apis	-	-	-	-	-	-	-	+	-	+	+	-	+	-	-	-	-	-	-	-	-	-	-	-	-	-	-	-	+	+	-	-	-	+	+	-	-	+	+	-	-	-	-	-	-	-	-	n
Candida	C. arabinofermentans	+	-	-	-	-	-	+	+	-	-	-	-	-	-	+	-	-	-	-	+	+	-	-	+	+	v	+	+	+	+	+	+	-	+	+	-	-	+	-	-	-	-	-	-	-	-	-	n
Candida	C. arcana	+	-	-	-	-	-	+	+	-	+	-	-	-	-	+	+	-	-	-	-	+	-	-	-	-	-	-	-	+	+	-	+	-	+	+	-	-	+	+	+	+	n	n	-	n	-	+	n
Candida	C. asparagi	+	+	-	-	-	-	n	+	-	+	-	-	+	-	+	+	+	+	-	+	+	+	-	+	-	+	+	-	+	+	-	+	-	+	+	-	-	+	+	n	+	n	+	-	-	-	n	n
Candida	C. atakaporum	+	-	-	-	-	-	+	+	-	+	-	-	+	-	+	+	+	+	+	+	+	n	n	+	-	+	-	-	+	+	-	+	-	+	+	-	+	+	+	+	+	n	n	-	-	-	+	n
Candida	C. atbi	+	v	-	-	-	-	+	+	-	+	-	-	+	-	+	+	v	+	-	+	+	-	-	v	-	-	+	-	+	+	-	+	-	+	+	-	-	+	+	v	v	n	n	-	-	-	+	n
Candida	C. athensensis	+	+	+	+	-	-	+	+	-	+	-	-	+	-	+	+	-	+	-	+	+	-	-	+	+	+	+	-	v	+	v	+	-	+	+	-	+	+	+	+	+	n	n	-	-	-	+	n
Candida	C. atlantica	v	-	-	-	-	-	-	+	-	+	-	-	+	-	+	+	+	+	-	+	+	-	+	+	+	+	+	-	+	+	+	+	-	+	+	-	-	+	+	+	-	+	+	-	-	-	-	n
Candida	C. atmosphaerica	+	v	v	v	-	-	+	+	-	+	-	-	+	-	+	+	-	+	-	+	-	+	-	+	+	+	+	-	+	+	+	+	-	+	+	-	-	+	+	+	+	+	+	-	-	-	-	n
Candida	C. auringiensis	+	+	-	-	+	-	+	+	-	-	-	-	+	+	+	-	-	-	-	+	+	+	-	+	+	+	v	-	+	+	+	+	+	+	+	+	-	+	-	-	+	+	-	-	-	-	+	n
Candida	C. aurita	+	-	-	-	-	-	-	+	-	-	-	-	+	-	+	-	-	-	-	-	-	-	-	-	-	-	-	-	+	-	-	-	-	+	+	-	+	+	-	+	-	+	-	-	-	-	-	n
Candida	C. azyma	-	-	-	-	-	-	-	+	-	+	-	+	+	-	+	+	+	+	-	-	-	+	-	v	v	v	-	-	+	+	-	v	v	+	+	-	-	+	-	v	-	-	+	-	-	-	+	n
Candida	C. azymoides	-	-	-	-	-	-	-	+	-	+	-	-	+	-	+	+	+	-	-	-	-	+	-	+	+	-	-	-	+	+	-	+	v	+	+	-	-	+	+	-	-	-	-	-	-	-	+	n
Candida	C. barrocoloradensis	+	+	-	-	-	-	+	+	-	+	-	-	+	-	+	+	+	+	-	+	+	-	-	+	-	-	-	-	+	+	-	+	-	+	+	-	-	+	+	+	-	n	n	-	-	-	+	n
Candida	C. batistae	+	-	-	-	-	-	-	+	-	-	-	-	+	-	-	-	-	-	-	-	-	v	-	-	-	-	-	-	-	+	-	-	-	+	+	-	-	-	-	+	-	-	-	-	-	-	-	n
Candida	C. bentonensis	+	-	-	-	-	-	-	+	-	+	-	-	+	-	+	+	+	+	-	+	+	+	-	+	-	-	-	-	+	+	-	+	-	+	+	+	+	+	+	+	+	+	+	+	n	-	+	+
Candida	C. berthetii	+	-	-	-	-	-	-	+	-	-	-	-	-	-	-	-	-	-	-	+	+	-	-	-	-	-	-	-	+	+	-	-	-	v	v	-	+	+	+	-	-	-	-	+	+	+	v	n
Candida	C. bituminiphila	+	+	-	-	-	-	+	+	-	+	+	-	+	-	+	+	-	-	+	+	+	+	-	+	+	+	+	-	+	+	-	+	+	+	+	+	+	+	+	+	+	+	+	-	-	-	-	n
Candida	C. blankii	v	v	+	v	-	-	-	+	-	+	v	-	+	+	+	+	+	+	+	+	+	+	+	+	+	v	v	-	+	v	+	v	v	+	+	+	v	+	+	+	v	+	+	-	-	+	+	n
Candida	C. blattariae	+	+	-	-	-	-	+	+	-	+	-	-	+	-	+	+	+	+	-	+	+	-	+	+	+	+	+	-	-	+	+	+	-	+	+	-	+	+	+	+	+	n	n	-	-	-	+	n
Candida	C. bohiensis	+	+	v	+	-	-	-	+	-	+	-	-	+	-	-	+	+	+	-	+	+	+	-	+	+	-	v	-	+	+	-	+	-	+	+	-	-	+	+	+	+	n	n	-	-	-	+	n
Candida	C. boidinii	+	-	-	-	-	-	-	+	-	v	-	-	-	-	v	v	v	v	-	-	-	v	-	+	v	v	+	+	+	v	+	+	-	+	+	-	+	+	v	-	v	+	v	+	+	-	v	n
Candida	C. bokatorum	+	-	v	v	-	-	+	+	-	+	-	-	+	-	+	+	+	+	-	+	+	n	n	+	-	+	-	-	+	+	-	+	-	+	+	-	-	+	+	+	v	n	n	-	-	-	+	-
Candida	C. boleticola	+	-	-	-	-	-	+	+	-	-	-	-	+	-	+	-	-	-	-	v	+	+	-	+	-	v	+	-	+	+	+	+	-	+	+	-	-	+	+	v	-	+	v	-	-	-	+	n
Candida	C. bolitotheri	+	+	-	-	-	-	+	+	-	-	-	-	+	-	+	-	-	-	-	+	+	n	n	+	-	-	v	-	+	+	+	+	-	+	+	-	-	+	+	+	+	n	n	-	-	-	+	n
Candida	C. bombi	+	-	+	-	-	-	+	+	-	+	+	-	-	-	v	-	-	-	-	-	-	+	-	-	-	-	-	-	-	+	-	-	-	v	+	-	-	+	v	v	-	-	-	-	-	-	-	n
Candida	C. bombiphila	+	n	n	n	n	n	n	+	-	-	-	-	-	-	-	-	-	-	-	-	-	+	-	-	-	-	+	-	-	+	-	-	-	+	+	-	-	+	+	+	-	-	-	+	+	-	-	n
Candida	C. boreocaroliniensis	-	-	-	-	-	-	-	+	-	+	+	+	+	v	+	+	+	+	-	+	+	+	-	+	+	+	-	-	+	+	-	+	-	+	+	+	-	+	+	+	+	+	+	+	n	-	v	+
Candida	C. bracarensis	+	-	-	-	-	-	+	+	-	-	-	-	-	-	+	-	-	-	-	-	-	-	-	-	-	-	-	-	v	v	-	-	-	-	-	-	-	-	-	+	-	n	n	-	-	-	-	-
Candida	C. bribrorum	+	v	-	v	-	-	+	+	-	+	-	-	+	-	+	+	+	+	-	+	+	n	n	+	v	v	v	-	+	+	+	+	-	+	+	-	-	+	+	+	+	n	n	-	-	-	+	n
Candida	C. bromeliacearum	+	n	n	n	n	n	n	+	-	+	-	-	-	-	+	+	+	+	-	+	+	+	-	+	-	-	-	-	+	v	v	+	-	+	+	-	-	-	v	v	+	+	+	-	-	n	+	-
Candida	C. beunavistaensis	+	+	v	+	-	-	v	+	-	+	-	-	+	-	+	+	+	+	-	-	-	+	-	+	v	-	-	-	+	+	-	+	-	+	+	-	-	v	+	+	+	n	n	-	-	-	+	n
Candida	C. buinensis	+	+	-	v	-	-	-	+	-	+	-	-	+	-	+	+	+	+	-	+	+	+	-	+	-	+	-	-	+	+	-	-	-	v	v	-	-	+	+	+	+	+	-	-	-	-	-	n
Candida	C. californica	+	-	-	-	-	-	-	+	-	-	-	-	-	-	-	-	-	-	-	-	-	-	-	v	-	-	-	-	+	+	-	-	-	-	-	-	+	+	+	-	v	n	n	-	-	+	-	n
Candida	C. canberraensis	+	+	-	-	-	-	+	+	-	+	-	-	+	-	+	+	+	+	-	+	+	+	-	+	-	-	+	-	+	+	+	+	-	+	+	-	-	+	+	+	+	+	+	-	n	-	+	n
Candida	C. carpophila	+	v	v	-	-	v	v	+	v	+	v	v	+	-	+	+	v	+	v	v	v	v	-	+	+	v	v	-	+	+	-	+	v	v	v	-	-	+	v	v	v	v	+	-	-	-	+	n
Candida	C. caryicola	+	-	-	-	-	-	-	+	-	+	-	-	+	-	-	+	+	+	-	-	-	-	-	-	-	+	-	-	+	+	-	+	-	+	+	-	-	+	+	+	+	+	-	-	-	-	+	n
Candida	C. caseinolytica	-	-	-	-	-	-	-	+	-	-	-	-	+	-	+	-	-	-	-	-	-	+	-	+	-	-	-	-	+	-	-	-	-	+	+	-	+	+	-	+	-	-	+	-	-	-	+	n
Candida	C. castellii	+	-	-	-	-	-	-	+	-	-	-	-	-	-	-	-	-	-	-	-	-	-	-	-	-	-	-	-	v	+	-	-	-	-	-	-	-	-	-	+	-	-	-	-	-	-	+	n
Candida	C. castrensis	-	-	-	-	-	-	-	+	-	+	-	-	+	-	+	+	+	+	-	+	-	+	-	+	-	+	-	-	+	-	-	-	-	+	+	+	+	+	+	+	-	+	+	-	-	-	-	n
Candida	C. catenulata	v	v	-	v	-	-	-	+	-	-	-	-	+	-	v	v	-	-	v	-	v	-	-	v	-	-	v	-	+	+	-	v	-	+	v	-	-	+	-	v	v	+	+	-	-	-	v	n
Candida	C. cellae	+	n	n	n	n	n	n	+	-	-	-	-	+	-	-	-	-	n	-	-	-	-	-	-	-	-	+	-	-	+	-	-	-	+	+	-	-	+	-	-	-	-	-	+	+	-	-	n
Candida	C. cerambycidarum	+	+	-	-	-	-	+	+	-	+	-	-	+	-	+	+	+	+	-	+	+	+	+	+	+	+	+	-	+	+	+	+	-	+	+	-	+	+	+	+	+	n	n	-	-	-	-	n
Candida	C. chickasaworum	+	+	-	-	-	-	+	+	-	+	-	-	+	-	+	+	v	+	-	+	+	n	n	+	-	-	-	-	+	+	-	+	-	+	+	-	-	+	+	v	+	n	n	-	-	-	+	n
Candida	C. chilensis	+	-	-	-	-	-	-	+	-	+	-	-	+	+	+	+	+	+	-	+	+	+	-	+	+	+	+	-	+	+	+	+	-	+	+	-	+	+	+	-	v	+	-	+	+	-	-	n
Candida	C. choctaworum	+	v	-	-	-	-	+	+	-	-	-	-	+	-	+	-	-	-	-	+	+	n	n	+	v	+	v	-	+	+	+	+	-	+	+	-	-	+	+	v	+	n	n	-	-	-	+	n
Candida	C. chrysomelidarum	+	-	-	-	-	-	-	+	-	+	-	-	-	-	+	+	+	-	-	+	+	+	-	-	-	-	-	-	+	+	-	+	-	+	+	-	-	+	+	+	+	n	n	-	n	-	+	n
Candida	C. cidri	+	-	-	-	-	-	v	+	-	-	-	-	+	-	+	+	+	v	+	-	-	+	+	+	-	-	+	+	+	+	+	+	-	+	+	-	+	+	+	-	+	+	-	+	+	-	-	n
Candida	C. coipomoensis	+	+	-	-	-	-	+	+	-	+	-	-	+	+	+	+	v	+	-	+	+	+	-	+	-	+	+	-	+	+	+	+	-	+	+	-	-	+	+	-	+	+	+	-	-	-	-	n
Candida	C. conglobata	+	+	-	-	-	-	+	+	-	-	-	-	+	-	+	-	-	-	-	+	+	+	-	+	+	+	+	-	+	+	+	+	-	+	+	-	-	+	-	+	+	+	+	-	-	-	+	n
Candida	C. cretensis	+	+	-	-	n	n	+	+	-	+	-	-	+	-	+	+	+	+	-	+	+	+	-	+	-	+	+	-	+	+	-	+	-	+	+	-	-	+	+	+	+	+	+	-	-	n	+	-
Candida	C. cylindracea	+	-	-	-	-	-	-	+	-	-	-	-	+	-	-	-	-	-	-	-	-	+	-	-	-	-	-	-	+	+	-	-	-	+	+	-	+	+	v	+	-	-	-	-	-	-	+	n
Candida	C. dajiaensis	+	-	+	-	-	-	-	+	-	+	-	-	-	-	+	+	+	+	-	+	+	-	-	+	+	-	-	-	-	+	-	+	-	+	+	-	+	+	-	-	-	-	n	-	-	n	-	-
Candida	C. davenportii	+	-	-	-	-	n	-	+	-	+	+	-	-	-	-	-	-	-	-	-	-	-	-	-	-	-	-	-	-	-	-	-	-	-	-	-	-	-	-	n	-	n	n	-	-	n	n	n
Candida	C. deformans	-	-	-	-	-	-	-	+	-	-	-	-	-	-	-	-	-	-	-	+	+	-	-	-	-	-	+	-	+	+	+	-	-	+	+	-	+	+	+	+	n	n	n	-	-	-	-	n
Candida	C. dendrica	+	-	-	-	-	-	-	+	-	-	-	-	-	-	-	-	-	-	-	+	+	-	-	-	-	-	-	-	+	+	-	-	-	-	-	-	+	+	-	+	-	+	-	-	-	-	-	n
Candida	C. dendronema	+	+	v	-	-	-	+	+	-	+	-	-	+	-	+	+	-	+	+	+	+	+	+	+	+	+	+	-	+	+	+	+	+	+	+	-	-	+	+	+	-	+	+	-	-	-	-	n
Candida	C. derodonti	+	-	-	-	-	-	-	+	-	+	-	-	-	-	+	+	-	+	-	+	+	-	-	-	-	-	+	-	+	+	-	+	-	+	+	-	-	+	+	-	+	n	n	-	n	-	+	n
Candida	C. diddensiae	+	+	v	v	-	-	+	+	-	+	-	-	+	-	v	+	+	v	-	+	v	v	-	+	v	v	v	-	+	+	+	+	-	+	+	-	-	v	v	+	v	+	+	-	-	-	v	n
Candida	C. digboiensis	-	-	-	-	-	-	-	+	+	+	+	+	+	+	+	+	+	+	+	+	+	+	+	+	+	+	+	-	+	+	+	+	+	+	+	+	n	-	-	-	-	n	n	-	n	-	n	n
Candida	C. diospyri	+	+	-	-	-	-	n	+	-	+	-	-	+	-	+	+	+	+	-	+	+	+	+	+	+	+	+	-	+	+	+	+	-	+	+	-	-	+	+	n	+	n	+	-	-	-	n	n
Candida	C. diversa	+	-	-	-	-	-	-	+	-	-	-	-	-	-	-	-	-	-	-	-	-	-	-	v	-	-	-	-	+	v	-	v	-	+	+	-	-	+	+	-	-	-	-	-	-	-	-	n
Candida	C. drosophilae	-	-	-	-	-	-	-	+	-	-	-	-	v	-	-	-	-	-	-	-	-	+	-	v	-	-	-	-	+	+	-	-	-	v	+	-	-	+	-	-	-	-	+	-	-	-	-	n
Candida	C. dubliniensis	+	+	-	+	-	-	n	+	-	+	-	-	+	-	+	+	+	+	+	-	-	-	-	+	-	-	-	-	+	+	-	+	-	+	+	-	+	+	+	-	v	+	+	-	-	-	+	n
Candida	C. easanensis	-	-	-	-	-	-	-	+	-	+	-	-	-	-	+	+	+	+	+	+	+	-	+	+	+	+	-	-	+	+	-	-	-	+	+	-	+	+	+	+	-	-	-	-	-	-	-	-
Candida	C. elateridarum	+	+	+	-	-	-	+	+	-	+	+	+	+	-	+	+	+	+	-	+	+	-	-	+	+	-	+	-	+	+	+	+	-	+	+	-	+	+	+	+	+	n	n	-	-	-	+	n
Candida	C. emberorum	+	+	-	-	-	-	+	+	-	+	-	-	+	-	+	+	+	+	-	+	+	+	-	+	-	-	-	-	+	+	-	+	-	+	+	-	-	+	+	+	+	n	n	-	-	-	+	n
Candida	C. endomychidarum	+	+	-	-	-	-	+	+	-	+	-	-	+	-	+	+	+	+	-	+	+	+	+	+	+	+	+	+	+	+	+	+	-	+	+	-	+	+	+	+	+	n	n	-	-	-	-	n
Candida	C. entomophila	+	+	+	-	-	+	+	+	-	+	+	+	+	+	+	+	+	+	-	+	+	+	-	+	+	-	+	-	+	+	+	+	-	+	+	-	-	+	-	-	+	+	+	-	-	-	-	n
Candida	C. ergatensis	+	+	-	-	-	-	-	+	-	+	-	-	+	v	+	+	-	+	-	+	+	+	-	+	-	+	v	-	+	+	-	+	-	+	+	-	-	+	v	-	+	+	+	-	-	-	-	n
Candida	C. etchellsii	v	-	-	v	-	-	-	+	-	-	-	-	v	-	-	v	-	-	-	-	-	v	-	-	-	-	v	-	v	+	-	-	-	v	v	-	v	v	v	v	-	-	-	+	+	-	v	n
Candida	C. ethanolica	v	-	-	-	-	-	-	+	-	-	-	-	-	-	-	-	-	-	-	-	-	-	-	-	-	-	-	-	+	v	-	-	-	-	-	-	v	+	-	-	-	n	n	-	-	+	-	n
Candida	C. fennica	+	+	+	+	v	v	+	+	-	+	v	v	+	v	+	+	v	v	+	v	v	v	-	v	v	-	+	-	+	+	+	+	-	+	+	-	-	+	+	+	v	+	v	-	-	v	+	n
Candida	C. fermenticarens	-	-	-	-	-	-	-	+	-	-	-	-	+	-	-	-	-	-	-	-	-	+	-	-	-	-	+	-	+	+	+	+	+	+	+	-	-	+	+	+	-	+	-	-	-	-	-	n
Candida	C. floccosa	+	-	-	-	-	-	-	+	-	v	-	-	-	-	+	+	v	-	-	-	-	+	+	-	-	v	-	+	+	+	-	-	-	+	+	-	+	v	+	-	+	+	-	-	-	-	-	n
Candida	C. floricola	+	-	+	+	-	+	-	+	-	+	+	-	+	-	-	+	-	-	-	-	-	+	-	v	-	-	+	-	v	+	-	-	-	+	+	-	-	+	-	v	-	-	-	-	-	-	-	n
Candida	C. floridensis	-	-	-	-	-	-	-	+	-	+	+	+	+	v	+	+	+	+	-	+	+	+	-	+	+	v	-	-	+	v	-	-	-	+	+	+	-	+	v	v	+	+	-	+	n	-	-	+
Candida	C. floris	v	n	n	n	n	n	n	+	-	-	-	-	v	-	-	-	-	-	-	-	-	v	-	-	-	-	-	-	-	+	-	-	-	+	+	-	-	-	-	+	-	-	-	-	-	-	n	n
Candida	C. flosculorum	+	n	n	n	n	n	n	+	-	+	-	-	-	-	-	+	+	-	-	+	+	+	-	+	-	-	-	-	-	+	-	-	-	-	-	-	-	-	-	-	-	-	-	-	-	-	n	n
Candida	C. fluviatilis	+	-	-	v	-	-	+	+	-	+	-	-	+	+	+	+	+	+	+	+	+	-	-	+	-	-	-	-	+	+	-	+	-	+	+	-	v	+	+	v	+	+	+	-	-	-	+	n
Candida	C. fragi	+	-	+	+	-	-	-	+	-	+	-	-	+	-	-	+	+	-	-	+	+	+	-	+	-	-	+	-	+	+	-	+	-	+	+	-	-	+	+	+	+	+	-	-	-	-	+	n
Candida	C. freyschussii	+	-	v	-	-	-	-	+	-	+	-	-	-	-	+	+	+	+	-	+	+	-	+	+	-	-	-	-	+	+	-	-	-	+	+	-	+	+	+	+	-	-	-	-	-	-	-	n
Candida	C. friedrichii	+	v	-	-	-	-	+	+	-	+	+	+	+	-	+	+	+	+	-	+	+	+	-	+	+	v	+	-	+	+	+	+	+	+	+	-	+	+	+	+	v	+	-	-	-	-	+	n
Candida	C. frijolesensis	+	+	+	+	-	-	+	+	-	+	-	-	+	-	+	+	+	+	-	-	-	-	-	+	-	-	-	-	+	-	-	+	-	+	+	-	+	-	-	-	+	n	n	-	n	-	+	n
Candida	C. fructus	+	-	-	-	-	-	+	+	-	-	-	-	-	-	+	-	-	-	-	-	-	+	-	+	-	-	+	-	+	+	-	+	-	+	+	-	-	+	+	+	+	+	-	-	-	-	+	n
Candida	C. fukazawae	+	-	-	-	-	-	-	+	-	+	-	-	-	-	+	+	-	+	+	+	+	-	-	+	-	-	+	-	+	+	+	+	-	+	+	-	+	+	+	+	+	+	+	-	-	-	+	n
Candida	C. fungicola	-	-	-	-	-	-	-	+	-	+	-	-	-	-	+	+	+	+	+	+	+	-	-	-	-	-	+	-	-	+	-	+	-	+	+	-	-	+	+	-	-	+	+	-	-	-	+	n
Candida	C. galacta	-	-	-	-	-	-	-	+	-	-	-	-	+	-	-	-	-	-	-	-	-	-	-	-	-	-	-	-	+	+	-	-	-	+	+	-	-	+	+	+	-	n	n	-	-	-	-	n
Candida	C. galis	-	-	-	-	-	-	-	+	-	-	-	-	-	-	-	-	-	-	-	-	-	-	-	-	-	-	-	-	+	+	-	-	-	-	-	-	+	+	-	-	-	-	v	-	-	-	-	n
Candida	C. galli	-	-	-	-	-	-	-	+	-	-	-	-	+	-	v	-	-	-	-	-	v	v	-	-	-	-	v	-	+	+	+	v	-	+	+	-	+	+	+	+	-	-	+	-	-	+	+	n
Candida	C. gatunensis	+	-	-	-	-	-	+	+	-	+	-	-	+	-	+	+	-	+	-	+	+	-	-	+	-	-	-	-	+	+	-	+	-	+	+	-	-	+	+	+	+	n	n	-	-	-	+	n
Candida	C. gelsemii	+	n	n	n	n	n	n	+	-	+	-	-	v	-	v	+	+	-	n	v	v	-	-	-	-	-	-	-	n	+	-	-	-	-	+	-	-	v	-	+	v	+	+	-	-	-	-	n
Candida	C. geochares	+	-	+	-	-	-	-	+	-	-	-	-	+	-	-	-	-	-	-	+	+	+	-	-	-	-	+	-	+	+	-	+	-	+	+	-	-	+	+	+	-	-	+	-	-	-	-	n
Candida	C. germanica	+	+	-	-	-	-	v	+	-	+	-	-	+	-	+	+	-	+	-	+	+	-	-	+	+	+	-	-	+	+	+	+	-	+	+	-	-	+	-	+	+	+	+	-	-	+	+	n
Candida	C. ghanaensis	-	-	-	-	-	-	-	+	-	+	-	-	+	-	-	+	+	+	-	-	+	-	-	+	-	-	-	-	+	-	+	-	-	+	+	-	-	+	+	-	-	+	+	-	-	-	-	n
Candida	C. gigantensis	+	+	+	+	-	-	+	+	-	+	-	-	+	-	+	+	+	+	-	-	-	-	-	+	-	-	-	-	+	+	-	+	-	+	+	-	-	+	+	+	+	n	n	-	-	-	+	n
Candida	C. glabrata	+	-	-	-	-	-	v	+	-	-	-	-	-	-	v	-	-	-	-	-	-	-	-	-	-	-	-	-	v	v	-	-	-	-	-	-	v	-	-	+	-	-	-	-	-	-	v	n
Candida	C. glaebosa	-	-	-	-	-	-	-	+	-	+	+	+	+	+	+	+	-	+	-	v	+	-	-	+	-	-	-	-	+	+	-	+	-	+	+	-	+	+	+	-	v	+	v	-	-	-	+	n
Candida	C. glucosophila	+	-	-	-	-	-	n	+	-	-	-	-	-	-	-	-	-	-	-	-	-	-	-	+	-	-	-	-	-	+	-	-	-	-	-	-	-	-	-	n	n	n	n	+	-	-	n	n
Candida	C. gorgasii	+	+	-	-	-	-	+	+	-	+	-	-	+	+	+	+	+	+	-	+	+	-	+	+	+	+	+	-	+	+	+	+	-	+	+	-	+	+	+	+	+	n	n	-	-	n	+	n
Candida	C. gotoi	+	+	+	-	-	-	-	+	-	+	+	-	+	-	+	+	+	+	+	+	+	-	+	+	+	-	+	-	+	+	+	+	+	+	+	-	+	+	+	-	-	+	+	-	-	+	+	n
Candida	C. grinbergsii	+	-	+	-	-	-	+	+	-	+	-	-	+	-	+	-	-	-	-	+	+	+	-	+	+	+	v	-	+	+	+	+	-	+	+	-	+	+	-	-	+	+	+	-	n	v	+	+
Candida	C. gropengiesseri	+	-	-	-	-	-	-	+	-	+	+	-	v	-	-	-	-	-	-	v	v	+	-	v	-	v	v	-	v	+	-	-	-	+	+	-	-	v	+	+	-	-	+	-	v	-	v	n
Candida	C. guaymorum	+	+	v	v	-	-	+	+	-	+	-	-	+	-	+	+	+	+	-	+	+	-	-	+	-	-	-	-	+	+	-	+	-	+	+	-	-	+	+	+	+	n	n	-	-	-	+	n
Candida	C. haemulonii	+	-	+	-	-	-	+	+	-	+	+	-	+	-	+	+	+	-	-	-	-	-	+	-	-	-	-	-	-	+	-	+	-	+	+	-	-	+	+	+	+	+	+	-	-	+	+	n
Candida	C. hawaiiana	+	n	n	n	n	n	n	+	-	+	-	-	+	-	+	+	+	-	-	+	+	+	-	+	-	v	v	-	v	+	-	+	-	+	+	-	-	+	+	+	+	+	+	-	-	-	+	n
Candida	C. heliconiae	+	n	n	n	n	n	n	+	-	+	-	-	+	-	-	+	+	+	-	+	+	+	-	+	v	+	-	-	+	+	-	+	-	+	+	-	-	-	-	+	v	+	-	-	-	n	-	-
Candida	C. hispaniensis	-	-	-	-	-	-	-	+	-	-	-	-	-	-	+	-	-	-	-	-	-	+	-	-	-	-	-	-	v	+	-	-	-	+	+	-	+	+	-	-	-	-	+	-	n	-	-	-
Candida	C. hollandica	-	-	-	-	-	-	-	+	-	-	-	-	+	-	-	-	-	-	-	-	-	+	-	-	-	-	-	n	n	+	+	+	-	+	-	-	+	+	+	+	-	n	n	-	n	-	n	-
Candida	C. homilentoma	+	+	-	+	-	-	+	+	-	+	-	-	+	-	+	+	+	+	+	+	+	-	+	+	+	-	+	-	+	+	+	+	-	+	+	-	-	+	+	v	+	-	-	-	-	v	+	n
Candida	C. humilis	+	+	-	-	-	-	+	+	-	-	-	-	+	-	+	-	-	-	-	-	-	-	-	-	-	-	-	-	v	+	-	-	-	-	-	-	+	-	-	-	-	-	-	-	-	-	-	n
Candida	C. hungarica	v	-	-	-	-	-	-	+	-	+	-	-	+	+	+	+	+	+	+	+	+	+	-	+	v	+	+	+	+	+	-	+	-	+	+	-	+	+	-	v	+	+	-	+	+	v	-	n
Candida	C. hyderabadensis	+	+	+	-	-	-	n	+	-	+	n	n	+	-	-	n	n	n	-	-	-	+	n	n	-	n	n	-	n	n	n	+	-	+	+	n	+	+	+	n	-	n	n	-	-	n	n	n
Candida	C. incommunis	+	-	v	-	-	-	-	+	-	+	-	-	v	-	+	+	v	+	-	+	+	+	-	v	-	-	-	-	+	+	+	-	-	+	+	+	-	+	+	+	+	+	+	+	+	-	+	n
Candida	C. inconspicua	v	-	-	-	-	-	-	+	-	-	-	-	-	-	-	-	-	-	-	-	-	-	-	-	-	-	-	-	+	+	-	-	-	-	-	-	+	+	+	-	+	v	-	-	-	-	-	n
Candida	C. infanticola	-	-	-	-	-	-	-	+	-	-	-	-	+	-	-	-	-	-	-	-	-	+	-	-	-	-	-	-	-	+	-	-	-	+	+	-	-	+	-	-	-	-	+	-	n	-	-	-
Candida	C. insectalens	-	-	-	-	-	-	-	+	-	-	-	-	+	-	+	-	-	-	-	+	+	-	-	-	-	v	-	-	+	-	-	+	-	+	+	-	v	+	-	-	+	+	-	-	-	v	-	n
Candida	C. insectamans	+	-	-	-	-	-	-	+	-	-	-	-	-	-	+	+	+	+	+	+	+	-	-	+	-	-	+	-	+	v	-	+	-	+	+	-	-	+	+	-	-	-	-	-	-	-	+	n
Candida	C. insectorum	+	+	v	-	-	-	+	+	-	+	+	v	+	v	+	+	+	+	-	+	+	+	+	+	+	v	+	-	+	+	+	+	-	+	+	-	-	+	+	+	v	+	+	-	-	-	v	n
Candida	C. insectosa	+	+	-	+	-	-	+	+	-	+	v	-	+	v	+	+	+	+	v	+	+	-	-	+	-	v	+	-	+	+	-	+	-	+	+	-	-	+	+	v	v	+	+	-	-	-	+	n
Candida	C. intermedia	+	+	+	v	-	v	v	+	v	+	+	-	+	+	+	+	+	v	v	+	+	+	v	+	v	v	v	-	+	v	-	v	v	+	+	-	-	+	+	v	v	+	+	-	-	v	+	n
Candida	C. ipomoeae	v	-	-	-	-	-	-	+	-	+	-	-	+	-	+	+	+	+	-	+	+	+	-	+	-	-	-	-	+	+	-	+	-	+	+	-	-	+	+	-	-	+	v	-	-	-	+	n
Candida	C. ishiwadae	+	v	v	+	-	-	+	+	-	+	-	-	v	-	+	+	v	v	+	+	+	+	+	+	+	v	+	-	+	+	+	+	v	+	+	-	v	+	+	+	+	+	-	+	+	-	+	n
Candida	C. jeffriesii	+	+	-	+	-	-	+	+	-	+	-	-	+	-	+	+	+	+	+	+	+	-	-	+	-	-	+	-	+	+	+	+	-	+	+	-	+	+	+	+	+	n	n	-	-	-	+	n
Candida	C. jianshihensis	-	-	-	-	-	-	-	+	-	-	-	-	-	-	-	-	-	-	-	+	+	-	-	+	-	-	-	-	-	+	-	+	-	+	+	-	+	-	-	-	-	-	n	+	n	n	-	-
Candida	C. kipukae	+	n	n	n	n	n	n	+	-	+	-	-	+	-	+	+	+	+	-	+	+	+	-	+	-	-	-	-	+	+	-	+	-	+	+	-	-	+	+	+	+	+	+	-	-	-	+	n
Candida	C. kofuensis	+	-	-	-	-	-	-	+	-	+	-	-	+	-	+	+	+	+	-	+	+	+	-	+	-	-	n	-	+	+	-	+	-	+	+	-	-	+	+	+	+	n	n	-	-	-	+	n
Candida	C. krabiensis	-	-	-	-	-	-	-	+	-	-	-	-	-	-	+	-	-	+	-	-	-	+	-	+	-	+	+	+	+	+	+	+	-	+	+	-	-	+	+	-	n	-	n	+	+	-	-	-
Candida	C. kruisii	+	+	-	-	-	-	+	+	-	+	-	-	+	-	+	+	+	+	+	+	+	+	-	+	+	-	v	-	+	+	-	+	-	+	+	-	-	+	+	+	+	+	+	-	-	-	+	n
Candida	C. kunorum	+	+	-	+	+	-	+	+	-	+	-	-	+	-	+	+	+	+	-	+	+	-	-	+	-	+	+	-	+	+	-	+	-	+	+	-	-	+	+	+	+	n	n	-	-	-	+	n
Candida	C. labiduridarum	+	+	+	+	-	-	+	+	-	+	-	-	+	-	+	+	+	+	-	v	-	v	-	+	+	-	-	-	+	+	-	+	-	+	+	-	+	-	+	-	+	n	n	-	-	-	+	n
Candida	C. lactis-condensi	+	-	+	-	-	+	-	+	-	+	v	-	-	-	-	-	-	-	-	-	-	-	-	-	-	-	-	-	-	-	-	-	-	-	-	-	-	-	-	-	-	-	-	+	+	-	-	n
Candida	C. lassenensis	-	-	-	-	-	-	-	+	-	-	-	-	-	-	-	-	-	-	+	-	-	-	-	-	-	+	+	-	+	+	+	+	-	+	+	+	-	+	-	+	-	-	-	-	-	-	+	n
Candida	C. leandrae	+	n	n	n	n	n	n	+	+	+	+	-	+	-	+	+	-	+	-	v	v	+	-	+	-	-	v	-	+	n	-	+	-	+	+	-	-	+	+	v	v	+	+	-	-	-	+	-
Candida	C. lessepsii	+	+	-	-	-	-	+	+	-	+	-	-	+	-	+	+	+	+	-	+	+	-	-	+	+	+	+	-	-	+	+	+	-	+	+	-	-	+	+	+	+	n	n	-	n	-	-	n
Candida	C. lignohabitans	+	+	-	-	-	-	+	+	-	-	-	-	+	-	+	-	-	-	-	+	+	+	-	+	+	+	+	-	+	+	+	+	+	+	+	-	+	+	v	+	+	+	+	-	n	-	+	+
Candida	C. lignosa	+	+	-	+	-	-	+	+	-	+	v	-	+	v	+	+	+	+	+	+	+	+	-	+	v	v	+	-	+	+	v	+	+	+	+	-	+	+	+	-	v	+	+	-	-	-	+	n
Candida	C. linzhiensis	+	+	-	-	-	-	n	+	-	-	+	+	+	+	+	+	-	+	-	+	+	+	-	+	+	-	+	-	+	+	+	+	-	+	+	-	-	+	-	n	-	n	-	-	-	+	n	n
Candida	C. litsaeae	+	+	+	+	-	+	+	+	-	+	+	-	+	+	+	+	+	+	+	+	+	-	-	+	+	+	+	-	+	+	+	+	-	+	+	-	-	+	+	-	+	+	+	-	-	-	+	n
Candida	C. llanquihuensis	+	-	-	-	-	-	+	+	-	-	-	-	-	-	-	-	-	-	-	-	-	-	-	+	-	-	+	-	+	+	+	+	-	+	+	-	+	+	+	-	-	-	-	-	-	-	-	n
Candida	C. lycoperdinae	+	+	-	-	-	-	+	+	-	+	-	-	+	-	+	+	-	+	-	+	+	-	-	+	-	+	-	-	-	+	-	+	-	+	+	-	-	+	+	+	+	n	n	-	-	-	+	n
Candida	C. lyxosophila	+	+	-	+	-	-	-	+	-	+	-	-	+	-	+	+	v	+	+	+	+	-	-	+	-	-	v	-	+	+	-	+	-	+	+	-	+	+	+	-	+	+	-	-	-	-	+	n
Candida	C. magnoliae	+	-	+	-	-	-	-	+	-	v	v	-	+	-	-	-	-	-	-	-	v	+	-	-	-	-	+	-	+	+	-	-	-	+	+	-	-	+	v	+	-	-	-	+	+	-	v	n
Candida	C. maltosa	+	v	+	v	-	-	+	+	-	+	-	-	+	-	+	+	+	+	-	v	v	v	-	+	-	-	-	-	+	+	-	v	-	+	+	-	v	+	v	v	v	+	+	-	-	-	+	n
Candida	C. marilandica	-	-	-	-	-	-	-	+	-	+	+	+	+	-	+	+	+	+	-	+	+	+	-	+	+	+	+	-	+	-	+	+	-	+	+	+	-	-	-	+	+	+	+	+	n	+	+	+
Candida	C. marionensis	+	+	-	-	-	-	+	+	-	-	-	-	+	-	+	-	-	-	-	+	+	+	-	+	+	+	+	-	v	-	-	+	-	+	+	-	-	v	v	+	+	+	+	-	n	-	+	+
Candida	C. maris	-	-	-	-	-	-	-	+	-	-	-	-	-	-	-	-	-	-	-	-	-	-	+	v	-	-	-	+	+	v	-	v	-	+	+	-	-	+	-	-	-	-	-	-	-	-	-	n
Candida	C. maritima	+	-	v	-	-	v	-	+	-	+	v	-	-	-	+	+	+	+	v	+	+	-	+	+	v	v	-	-	+	+	-	-	-	+	+	-	v	+	+	+	v	-	-	-	-	-	v	n
Candida	C. maxii	+	-	-	-	-	-	+	+	-	+	-	-	+	-	+	+	+	+	-	+	+	-	-	-	-	+	+	-	+	+	+	+	-	+	+	-	-	+	+	+	+	n	n	-	n	-	+	n
Candida	C. melibiosica	+	+	v	v	-	v	v	+	-	+	v	+	+	-	+	+	+	v	-	+	+	v	-	+	-	-	v	-	+	v	-	v	-	+	+	-	-	+	+	v	v	+	+	-	-	v	+	n
Candida	C. membranifaciens	+	v	+	v	-	+	+	+	+	+	+	+	+	-	+	+	+	v	v	+	+	v	v	+	+	+	+	-	+	+	+	+	+	+	+	-	v	+	+	+	v	+	+	-	-	-	+	n
Candida	C. mesenterica	v	-	-	-	-	-	-	+	-	+	-	-	-	-	+	+	v	+	-	+	+	+	-	v	-	v	v	-	+	+	+	v	-	+	+	-	-	+	v	-	v	+	-	-	-	-	+	n
Candida	C. metapsilosis	+	-	-	-	-	-	n	+	-	+	-	-	+	-	+	+	+	+	v	-	-	+	-	+	+	-	+	-	v	+	-	+	-	+	+	-	-	+	+	+	-	n	n	-	-	-	+	n
Candida	C. methanosorbosa	+	+	-	-	-	-	+	+	-	-	-	-	+	-	+	-	-	-	-	v	+	+	+	+	+	-	-	+	+	+	-	+	-	+	+	-	-	-	-	+	+	+	+	+	+	+	-	n
Candida	C. michaelii	+	+	+	+	-	-	+	+	-	+	-	-	+	-	+	+	+	+	-	+	+	-	+	+	+	-	-	-	+	+	+	+	-	+	+	-	+	+	+	+	-	n	n	-	-	-	-	n
Candida	C. milleri	+	+	+	-	-	+	+	+	v	+	+	-	+	-	+	-	-	-	-	-	-	-	-	-	-	-	-	-	v	v	-	-	-	-	-	-	v	v	-	-	-	-	-	-	-	-	-	n
Candida	C. mogii	+	-	+	v	-	-	+	+	v	+	+	-	+	-	+	+	-	-	v	-	-	-	-	+	+	v	+	-	+	+	-	v	v	+	v	-	-	+	v	+	+	+	-	-	-	-	-	n
Candida	C. montana	-	-	-	-	-	-	-	+	-	-	-	-	-	-	-	-	-	-	-	+	+	-	+	-	-	-	-	-	+	+	-	-	-	+	-	-	-	+	+	-	-	-	-	-	-	-	+	n
Candida	C. mucifera	-	-	-	-	-	-	-	+	-	-	n	-	+	-	+	+	-	-	-	-	-	+	+	+	+	+	+	-	+	+	+	+	+	-	-	+	-	+	-	+	+	+	+	-	-	-	+	n
Candida	C. multigemmis	+	-	-	-	-	-	v	+	-	+	-	-	+	-	+	+	+	-	-	-	-	+	-	+	v	-	v	-	-	+	-	v	-	-	+	-	-	+	+	v	v	n	+	-	-	-	+	n
Candida	C. musae	+	-	-	-	-	-	+	+	-	+	-	-	v	-	+	+	+	-	-	-	-	+	-	+	-	-	v	-	+	+	-	+	-	+	+	-	-	+	+	v	v	+	+	-	-	-	+	n
Candida	C. mycetangii	+	-	+	-	-	+	-	+	v	+	+	-	-	-	+	+	+	+	v	+	+	-	+	+	-	+	v	-	+	+	-	-	-	+	+	-	+	+	+	v	-	-	-	-	-	-	-	n
Candida	C. naeodendra	+	+	-	-	-	-	+	+	-	+	-	-	+	-	+	+	+	+	+	+	+	+	+	+	+	+	+	-	+	+	+	+	-	+	+	-	-	+	+	+	+	+	+	-	-	-	-	n
Candida	C. nakhonratchasimensis	+	-	+	-	-	-	n	+	-	+	+	-	-	-	+	+	+	+	+	+	+	-	+	+	-	-	-	-	+	+	-	-	-	+	+	-	+	+	+	+	-	-	-	+	+	-	-	-
Candida	C. nanaspora	+	+	-	-	-	-	+	+	-	-	-	-	+	-	+	-	-	-	-	-	-	-	+	+	+	v	+	+	+	+	+	+	-	+	+	-	-	+	-	-	+	+	+	+	+	-	-	n
Candida	C. natalensis	+	+	v	-	-	-	-	+	-	+	-	-	+	-	+	+	+	-	-	+	+	+	-	v	-	-	+	-	+	+	-	v	-	+	+	-	+	+	+	+	-	+	+	-	-	-	+	n
Candida	C. neerlandica	+	-	-	+	-	-	+	+	-	+	-	-	+	-	+	+	-	-	+	+	+	-	-	+	-	-	+	-	+	+	-	+	-	+	+	-	+	+	+	+	-	+	+	-	-	-	+	n
Candida	C. nemodendra	-	-	-	-	-	-	-	+	-	-	-	-	+	-	+	-	-	-	-	v	v	+	-	+	+	v	+	+	+	+	+	+	+	+	+	-	v	+	-	-	-	-	+	-	-	v	-	n
Candida	C. neomexicana	+	+	-	-	-	-	+	+	-	-	-	-	+	+	+	-	-	-	-	+	+	+	-	+	+	+	+	-	+	+	+	+	+	+	+	-	+	+	-	+	+	+	-	-	n	-	+	+
Candida	C. nitratophila	+	v	-	-	-	-	+	+	-	-	-	-	+	-	+	-	-	-	-	-	v	-	+	+	+	-	+	+	+	+	-	+	-	+	+	-	-	+	-	-	+	+	-	+	+	-	-	n
Candida	C. nivariensis	+	-	-	-	-	-	+	+	-	-	-	-	-	-	-	-	-	-	v	-	-	-	-	-	-	-	-	-	-	+	-	-	-	-	-	-	-	-	-	+	-	n	n	-	n	-	-	-
Candida	C. norvegica	+	-	-	-	-	-	-	+	-	-	-	-	-	-	-	-	-	-	-	+	+	-	v	v	-	v	-	-	+	+	-	-	-	+	v	-	+	+	v	v	-	-	-	+	+	-	-	n
Candida	C. novakii	+	-	-	-	-	-	-	+	-	-	-	-	+	-	+	-	-	-	-	+	+	+	-	+	+	-	+	-	+	+	+	+	-	+	+	-	+	+	+	+	+	+	+	+	+	-	+	n
Candida	C. odintsovae	+	-	+	-	-	+	-	+	v	+	+	-	v	-	+	+	+	+	-	+	+	v	+	+	+	-	v	-	+	+	-	v	-	+	+	-	v	+	v	+	-	+	+	-	-	v	+	n
Candida	C. oleophila	+	+	v	v	-	-	v	+	-	+	-	-	+	-	+	+	+	v	v	+	+	+	-	+	-	v	v	-	+	+	-	v	-	+	+	-	v	+	+	v	v	+	v	-	-	-	+	n
Candida	C. ontarioensis	+	+	+	-	-	-	+	+	-	+	v	-	+	+	+	+	+	+	+	+	+	-	-	+	+	v	+	-	+	+	+	+	-	+	+	-	-	+	+	+	v	+	+	-	-	-	-	n
Candida	C. orba	-	-	-	-	-	-	-	+	-	-	-	-	-	-	-	-	-	-	-	+	+	-	-	-	-	-	-	-	+	+	-	-	-	v	v	-	+	+	-	-	-	-	-	-	-	-	-	n
Candida	C. oregonensis	+	-	-	+	-	-	-	+	-	+	v	-	-	-	+	+	+	+	+	+	+	-	+	+	-	v	v	-	+	-	-	v	-	+	+	-	-	+	+	+	+	+	+	-	-	-	+	n
Candida	C. orthopsilosis	+	-	-	-	-	-	n	+	-	+	-	-	+	-	+	+	+	+	v	-	-	+	-	+	+	-	-	-	v	+	-	+	-	+	+	-	-	+	+	+	-	n	n	-	-	-	+	n
Candida	C. ortonii	+	-	-	-	-	-	-	+	-	+	-	-	-	-	-	+	+	-	-	+	+	-	-	-	-	-	-	-	+	-	-	+	-	+	+	-	-	-	-	-	-	-	-	-	-	-	-	n
Candida	C. oslonensis	-	-	-	-	-	-	-	+	-	-	-	-	+	-	-	-	-	-	-	-	-	+	-	v	-	-	v	n	n	+	v	+	-	-	+	-	+	+	+	+	-	n	n	-	-	-	n	-
Candida	C. ovalis	+	-	-	-	-	-	+	+	-	-	-	-	-	-	+	-	-	-	-	+	+	+	-	+	+	+	+	+	+	+	+	+	-	+	+	-	+	+	+	+	-	-	-	-	-	-	-	n
Candida	C. pallodes	+	+	-	+	-	-	+	+	-	+	-	-	+	-	+	+	+	+	-	+	+	-	-	+	-	-	v	-	v	+	-	+	-	+	+	-	v	+	+	+	+	n	n	-	-	-	+	n
Candida	C. palmioleophila	-	-	-	-	-	-	-	+	-	+	+	+	+	-	+	+	+	+	+	-	-	-	-	+	-	-	-	-	+	+	-	+	-	+	+	-	+	+	+	+	+	+	+	-	+	-	+	n
Candida	C. paludigena	v	-	-	-	-	-	-	+	-	+	v	-	+	+	+	+	+	+	-	+	+	+	-	+	+	-	-	-	+	-	-	-	-	v	-	+	-	+	+	+	+	+	-	-	-	-	+	n
Candida	C. panamensis	+	+	-	-	-	-	+	+	-	+	-	-	+	-	+	+	-	+	-	+	+	-	-	+	-	-	-	-	+	+	-	+	-	+	+	-	-	+	+	+	+	n	n	-	-	-	+	n
Candida	C. panamericana	+	+	-	-	-	-	+	+	-	+	-	-	+	-	+	+	+	+	-	+	+	n	n	+	-	-	-	-	-	+	-	+	-	+	+	-	-	+	+	+	+	n	n	-	-	v	+	n
Candida	C. parapsilosis	+	v	v	v	-	-	v	+	-	+	-	-	+	-	+	+	+	+	-	-	-	v	-	+	+	-	v	-	+	+	-	v	-	+	+	-	-	+	+	v	v	+	+	-	-	-	+	n
Candida	C. pararugosa	-	-	-	-	-	-	-	+	-	-	-	-	+	-	-	-	-	-	-	-	-	+	-	v	v	v	-	-	+	+	-	-	-	v	v	-	+	+	-	-	-	-	-	-	-	-	-	n
Candida	C. pattaniensis	+	-	+	-	-	-	n	+	-	+	-	-	-	-	+	+	+	+	+	+	+	-	+	+	+	-	-	-	+	+	-	-	-	+	+	-	+	+	+	+	-	-	-	-	-	-	-	-
Candida	C. peltata	+	+	-	-	-	-	-	+	-	+	-	-	+	-	+	+	+	+	+	+	+	+	+	+	+	+	+	-	+	+	v	+	v	+	+	-	-	+	+	-	+	+	-	-	-	-	-	n
Candida	C. peoriensis	+	-	+	-	-	-	+	+	-	+	+	-	-	-	+	+	+	+	-	+	+	+	+	+	-	-	-	-	+	+	-	+	-	+	+	-	+	+	+	+	-	-	-	+	+	-	-	n
Candida	C. petrohuensis	-	-	-	-	-	-	-	+	-	+	-	-	-	-	v	+	-	+	-	+	v	+	-	+	v	-	-	-	+	+	-	+	-	+	+	-	v	+	v	-	v	+	-	-	-	-	-	n
Candida	C. picachoensis	+	-	-	-	-	-	-	+	-	+	-	-	+	-	+	+	+	+	-	-	+	-	-	-	-	-	+	-	-	+	-	+	-	+	+	-	-	+	v	+	+	n	n	-	-	n	-	n
Candida	C. piceae	+	-	-	-	-	-	+	+	v	-	-	-	v	-	+	-	-	-	-	+	+	v	-	+	+	+	+	+	+	+	-	+	-	+	+	-	-	v	-	-	-	-	-	-	-	-	-	n
Candida	C. picinguabensis	+	n	n	n	n	n	n	+	-	+	-	-	-	-	+	+	+	+	-	-	-	+	-	+	-	-	-	-	+	-	-	+	-	+	+	-	+	+	+	v	-	-	+	-	-	n	+	-
Candida	C. pignaliae	+	-	-	-	-	-	+	+	-	+	+	-	-	-	+	+	+	+	-	-	+	+	+	+	+	-	v	+	+	+	-	+	-	+	+	-	-	+	-	+	-	-	+	+	+	-	-	n
Candida	C. pimensis	+	-	-	-	-	-	-	+	-	+	-	-	+	-	+	+	+	+	-	-	+	-	-	-	-	-	+	-	-	+	-	+	-	+	+	-	-	+	+	+	+	n	n	-	-	n	-	n
Candida	C. pini	+	-	-	-	-	-	v	+	-	-	-	-	-	-	+	-	-	-	-	-	-	-	-	+	+	-	+	+	+	-	+	+	-	+	+	-	-	-	+	-	-	-	+	-	-	-	-	n
Candida	C. pinicola	+	+	-	-	-	-	+	+	-	-	-	-	+	+	+	-	-	-	-	+	+	+	-	+	+	+	-	-	v	+	+	-	-	+	+	-	-	+	+	+	+	+	-	-	n	-	+	+
Candida	C. plutei	-	-	-	-	-	-	-	+	-	+	-	-	-	-	+	+	+	+	+	+	+	+	-	+	-	-	-	-	-	+	-	+	-	+	+	-	-	+	+	-	-	n	n	-	n	-	+	n
Candida	C. polysorbophila	+	+	+	+	-	-	+	+	-	+	+	-	+	-	+	+	+	-	+	+	+	+	-	+	+	+	+	-	+	+	-	+	+	+	+	+	+	+	+	+	+	+	-	-	n	-	-	+
Candida	C. pomicola	+	-	-	-	-	-	v	+	-	+	-	-	+	-	+	+	+	+	+	+	+	v	+	+	+	+	+	-	+	+	+	+	-	+	+	-	-	+	+	+	+	+	-	+	+	-	-	n
Candida	C. ponderosae	-	-	-	-	-	-	-	+	-	-	-	-	+	-	-	-	-	-	-	+	+	-	-	+	-	-	-	-	+	+	-	-	-	-	v	-	+	+	+	+	-	-	-	-	-	-	-	n
Candida	C. populi	+	-	-	-	-	-	+	+	-	+	-	-	-	-	+	+	+	v	-	+	+	-	+	+	+	+	+	-	+	+	-	+	-	+	+	-	-	+	+	+	+	+	-	+	+	-	-	n
Candida	C. powellii	+	-	-	+	-	-	-	+	-	-	-	-	+	-	-	+	-	-	-	-	-	+	-	-	-	-	+	-	-	+	-	-	-	+	+	-	-	+	+	-	-	-	-	-	-	-	-	n
Candida	C. prunicola	+	-	-	-	-	-	+	+	-	-	-	-	+	-	+	-	-	-	-	-	-	+	-	+	-	-	-	-	+	+	-	+	-	+	+	-	-	-	+	+	+	+	-	-	+	-	+	n
Candida	C. pseudoglaebosa	+	-	-	-	-	-	-	+	-	+	+	+	+	+	+	+	+	+	-	+	+	+	-	+	-	-	-	-	-	-	-	-	-	+	+	-	+	+	+	-	+	+	+	-	-	-	+	n
Candida	C. pseudointermedia	+	+	+	+	-	-	+	+	v	+	+	-	+	v	+	+	+	+	v	+	+	+	-	+	v	v	v	-	+	-	-	+	+	+	+	-	+	+	+	+	+	+	+	-	-	-	+	n
Candida	C. pseudolambica	+	-	-	-	-	-	-	+	-	-	-	-	-	-	-	-	-	-	-	-	-	-	-	v	-	-	-	-	+	-	-	-	-	-	-	-	+	+	-	-	v	-	-	-	-	+	-	n
Candida	C. pseudorhagii	+	+	+	-	-	+	+	+	-	+	+	-	+	-	+	+	+	+	-	+	+	v	+	+	+	v	+	-	+	+	+	+	-	+	+	-	v	+	-	+	+	+	+	-	n	+	+	-
Candida	C. psychrophila	-	-	-	-	-	-	-	+	-	-	-	-	+	-	+	-	-	-	-	-	-	v	-	+	+	-	-	-	+	+	+	v	-	+	+	-	-	-	-	-	-	n	n	-	-	-	+	n
Candida	C. pyralidae	+	-	-	-	-	-	+	+	-	-	-	-	+	-	-	-	-	-	-	-	-	+	-	+	+	-	+	-	+	+	-	-	-	+	+	-	-	+	+	+	+	+	+	-	-	+	+	n
Candida	C. qinlingensis	+	-	-	-	-	-	n	+	-	+	-	-	+	-	+	+	-	+	-	+	+	+	-	+	+	-	-	-	+	+	-	-	-	+	+	-	+	+	+	n	-	n	-	-	-	-	n	n
Candida	C. quercitrusa	+	v	v	v	-	-	-	+	-	+	-	-	+	-	v	+	+	+	-	-	-	+	-	v	-	-	+	-	+	+	-	+	-	+	+	-	+	+	v	+	+	+	v	-	-	-	+	n
Candida	C. quercuum	+	-	-	-	-	-	-	+	-	+	-	-	-	-	-	+	+	+	-	+	+	-	-	+	-	-	-	-	+	+	-	-	-	+	+	-	+	+	+	+	-	-	-	-	-	-	-	n
Candida	C. railenensis	+	+	-	-	-	-	+	+	-	+	-	-	+	-	+	+	+	v	-	+	+	+	-	+	-	-	-	-	+	+	-	v	-	+	+	-	+	+	+	+	+	+	+	-	-	-	+	n
Candida	C. rancensis	+	-	-	-	-	-	-	+	-	+	-	-	v	-	+	+	+	+	-	+	+	+	-	+	-	-	v	-	+	+	-	v	-	+	+	-	-	+	-	+	-	+	+	-	-	-	+	n
Candida	C. restingae	+	-	-	-	-	-	-	+	v	+	+	-	+	-	+	+	+	+	-	+	+	+	-	+	-	-	-	-	+	+	-	+	-	+	+	-	-	v	v	-	+	+	+	-	-	-	+	n
Candida	C. rhagii	+	v	+	-	-	v	+	+	-	+	+	-	+	-	+	+	+	v	-	+	+	v	v	+	v	-	v	-	+	+	v	+	-	+	+	-	v	+	-	v	+	+	+	-	-	v	+	n
Candida	C. riodocensis	v	n	n	n	n	n	n	+	-	-	-	-	v	-	-	-	-	n	-	-	-	+	-	-	-	-	-	-	-	+	-	-	-	+	+	-	-	-	-	-	-	-	-	-	-	-	-	n
Candida	C. rugopelliculosa	+	-	-	-	-	-	-	+	-	-	-	-	-	-	-	-	-	-	-	-	-	-	-	-	-	-	-	-	+	-	-	-	-	-	-	-	+	+	-	-	+	-	-	-	-	+	-	n
Candida	C. rugosa	-	-	-	-	-	-	-	+	-	-	-	-	v	-	-	-	-	-	-	-	-	v	-	v	-	-	-	-	+	+	-	v	-	v	v	-	v	v	v	v	-	+	-	-	-	-	-	n
Candida	C. sagamina	+	-	-	-	-	-	-	+	-	+	-	-	-	-	+	+	+	+	+	+	+	-	-	+	-	+	-	-	+	+	-	+	-	+	+	-	-	+	+	+	+	+	+	-	-	-	+	n
Candida	C. saitoana	-	-	-	-	-	-	-	+	-	+	-	-	+	-	+	+	+	+	-	-	-	+	-	+	-	-	-	-	+	+	-	-	-	+	+	-	+	+	-	-	-	+	-	-	-	+	+	n
Candida	C. sake	v	v	v	v	-	-	v	+	-	v	-	-	+	-	+	v	v	v	-	v	v	v	-	v	-	-	v	-	v	v	-	v	-	v	v	-	v	+	v	v	v	+	v	-	-	v	v	n
Candida	C. salmanticensis	+	+	+	+	-	+	+	+	+	+	+	+	+	v	+	+	+	+	-	+	+	+	-	+	v	+	-	-	+	v	-	+	-	+	v	-	+	+	v	+	+	+	-	-	-	-	+	n
Candida	C. santamariae	+	-	-	-	-	-	v	+	-	-	-	-	v	-	+	-	-	-	-	+	v	v	-	v	-	v	v	-	+	+	-	+	-	+	+	-	v	+	+	+	+	+	-	-	-	-	+	n
Candida	C. santjacobensis	+	+	-	-	-	-	+	+	-	+	+	+	+	-	+	+	+	+	-	+	+	+	v	+	+	+	+	-	+	+	+	+	-	+	+	+	v	+	+	-	+	+	-	-	-	-	+	n
Candida	C. sanyiensis	+	-	-	-	-	-	-	+	-	-	-	-	-	-	-	-	-	-	-	+	+	-	-	+	-	-	-	-	-	-	-	-	-	+	+	-	+	+	-	-	-	-	n	+	n	n	-	-
Candida	C. saopaulonensis	+	n	n	n	n	n	n	+	-	+	-	-	+	-	+	+	+	+	-	-	-	+	-	+	-	-	-	-	+	-	-	+	-	+	+	-	+	+	+	+	-	-	+	-	-	n	+	-
Candida	C. savonica	+	+	-	-	-	-	+	+	-	-	-	-	+	-	+	-	-	-	-	+	+	-	-	+	-	+	-	-	+	+	-	+	-	+	+	-	-	+	+	-	-	+	-	-	-	+	+	n
Candida	C. schatavii	+	+	-	-	-	-	+	+	-	-	-	-	+	-	+	-	-	-	-	-	-	-	-	+	-	v	+	-	+	+	+	+	-	+	+	-	-	+	+	+	+	+	+	-	-	-	+	n
Candida	C. scorzettiae	-	-	-	-	-	-	-	+	-	-	-	-	+	+	+	+	-	-	-	+	+	-	-	+	-	-	-	-	+	+	-	+	-	+	+	-	+	+	+	+	-	+	+	-	-	n	+	-
Candida	C. sequanensis	+	+	-	-	-	-	-	+	-	-	-	-	+	-	+	+	-	-	-	+	+	-	-	+	+	-	+	-	+	+	+	+	-	+	+	-	-	+	-	+	-	+	+	-	-	-	+	n
Candida	C. sergipensis	v	-	-	n	n	-	n	+	-	+	v	-	+	-	-	v	-	n	-	-	+	+	-	-	v	-	-	-	+	+	-	+	+	+	+	-	-	-	-	-	-	-	-	-	-	n	n	n
Candida	C. shehatae	+	+	-	+	-	-	+	+	-	+	v	-	+	v	+	+	+	+	+	+	+	v	-	+	v	v	+	-	+	+	v	+	-	+	+	-	-	+	+	v	v	+	+	-	-	-	+	n
Candida	C. silvae	+	-	-	-	-	-	-	+	-	-	-	-	v	-	-	-	-	-	-	-	-	-	-	-	-	v	-	-	+	v	-	v	-	+	+	-	v	+	v	v	-	-	-	-	-	-	-	n
Candida	C. silvanorum	+	+	+	+	-	+	+	+	-	+	+	+	+	-	+	+	+	+	+	+	+	-	+	+	+	-	+	-	+	+	+	+	-	+	+	-	-	+	+	+	-	+	+	-	-	v	-	n
Candida	C. silvatica	-	-	-	-	-	-	-	+	-	-	-	-	-	-	+	-	-	-	-	-	-	-	-	-	-	-	-	-	+	+	-	+	-	+	+	-	-	+	-	-	+	+	-	-	-	-	-	n
Candida	C. silvicultrix	+	+	+	+	-	+	-	+	-	+	+	+	+	-	+	+	+	+	+	+	+	-	-	+	+	+	+	-	+	+	+	+	-	+	+	-	+	+	+	+	-	-	-	-	-	+	-	n
Candida	C. sinolaborantium	+	+	-	-	-	-	+	+	-	+	-	-	+	+	+	+	+	+	-	+	+	+	+	+	+	+	+	-	+	+	+	+	+	+	+	-	+	+	+	+	-	n	n	-	-	-	+	n
Candida	C. sithepensis	+	-	-	-	-	-	+	+	-	-	-	-	+	-	+	-	-	-	-	+	+	+	-	+	+	-	+	+	+	+	+	+	-	+	+	-	+	+	+	+	n	-	n	-	-	-	n	n
Candida	C. smithsonii	+	+	-	-	-	-	+	+	-	+	-	-	+	-	+	+	+	+	-	+	+	-	-	+	-	-	v	-	-	+	-	+	-	+	+	-	+	+	+	v	+	n	n	-	-	-	-	n
Candida	C. sojae	+	+	+	-	-	-	n	+	-	+	-	-	+	-	+	+	+	+	+	+	v	+	-	+	-	-	v	-	+	+	-	+	-	+	+	-	v	+	+	-	+	+	+	-	-	-	+	n
Candida	C. solani	+	-	-	-	-	-	-	+	-	+	-	-	-	-	+	+	+	+	-	+	+	v	-	+	-	-	-	-	+	+	-	-	-	+	v	-	+	+	-	+	-	-	-	-	-	-	+	n
Candida	C. sonorensis	+	-	-	-	-	-	-	+	-	-	-	-	-	-	-	-	-	-	-	+	+	-	-	+	+	-	v	+	+	+	-	+	-	+	+	-	+	+	-	-	-	-	-	-	-	-	-	n
Candida	C. sophiae-reginae	+	+	-	-	-	-	+	+	-	+	-	-	+	-	+	+	+	+	-	-	-	+	-	-	-	-	+	-	+	+	+	+	-	+	+	-	-	+	+	-	-	+	-	-	-	-	+	n
Candida	C. sorbophila	+	n	n	n	n	n	n	+	-	-	-	-	+	-	-	-	-	-	-	-	-	+	-	+	v	-	-	-	v	-	-	-	-	+	+	-	+	+	-	-	-	-	+	-	-	-	+	n
Candida	C. sorbosivorans	+	-	+	-	-	-	-	+	-	+	+	-	+	-	-	-	-	-	-	v	+	+	-	-	-	-	v	-	v	+	-	-	-	+	+	-	v	+	+	v	-	-	-	+	+	-	v	n
Candida	C. sorboxylosa	+	-	-	-	-	-	-	+	-	-	-	-	-	-	-	-	-	-	-	-	-	+	-	+	-	-	-	-	+	+	-	-	-	-	-	-	+	+	+	-	-	-	-	-	-	-	-	n
Candida	C. spandovensis	+	+	+	-	-	v	-	+	-	+	+	-	+	-	-	-	-	-	-	-	-	+	-	v	+	-	-	-	+	+	-	+	+	+	+	-	+	+	+	-	-	-	-	-	-	-	v	n
Candida	C. spencermartinsiae	+	+	+	+	-	+	v	+	-	+	-	-	+	-	+	+	+	+	-	+	+	+	+	+	+	+	+	-	+	+	+	+	-	+	+	-	-	-	+	+	+	+	-	-	n	-	-	-
Candida	C. stellata	+	-	+	-	-	+	-	+	-	+	+	-	-	-	-	-	-	-	-	-	-	v	-	-	-	-	-	-	-	-	-	-	-	-	-	-	-	-	-	-	-	-	-	-	-	-	-	n
Candida	C. stellimalicola	+	n	n	n	n	n	n	+	-	-	-	-	-	-	-	-	-	-	-	-	-	-	-	+	-	+	-	-	+	+	-	-	-	+	+	-	+	+	-	+	-	+	-	-	-	-	-	n
Candida	C. stri	+	+	-	-	-	-	+	+	-	+	-	-	+	-	+	+	+	+	-	+	+	-	-	-	-	-	-	-	+	+	-	+	-	+	+	-	-	+	+	+	-	n	n	-	-	-	+	n
Candida	C. subhashii	-	-	-	-	-	-	-	+	-	+	-	-	+	-	-	+	+	+	-	+	+	-	-	+	+	-	-	n	n	-	-	+	-	-	-	-	-	-	-	-	-	n	n	-	-	+	n	-
Candida	C. succiphila	+	+	-	-	-	-	+	+	v	-	-	-	+	-	+	-	-	-	-	+	+	+	+	+	+	+	+	+	+	+	+	+	v	+	+	-	v	v	-	v	+	+	-	-	-	-	v	n
Candida	C. suecica	v	-	-	-	-	-	-	+	-	+	-	-	-	-	+	+	-	+	-	v	v	+	-	+	-	-	-	-	+	+	-	+	-	+	+	-	-	-	v	-	-	v	-	-	-	-	+	n
Candida	C. suzukii	-	-	-	-	-	-	-	+	-	-	-	-	+	-	+	-	-	-	-	-	-	+	+	+	+	-	+	+	+	+	+	+	-	+	+	-	+	+	-	-	+	+	-	+	+	-	-	n
Candida	C. takamatsizuyensis	+	+	-	-	-	-	+	+	n	+	-	-	+	-	+	+	-	-	-	+	+	+	+	+	+	+	+	-	+	+	+	+	-	+	+	-	-	+	+	+	+	+	-	-	-	-	+	-
Candida	C. taliae	+	+	-	-	-	-	+	+	-	+	-	-	+	-	+	+	+	+	-	+	+	n	n	+	-	+	-	-	+	+	+	+	-	+	+	-	-	+	+	+	+	n	n	-	-	-	+	n
Candida	C. tammaniensis	+	+	-	-	-	-	+	+	-	+	-	-	+	-	+	+	+	+	-	+	+	-	+	+	+	+	+	-	+	+	+	+	-	+	+	-	+	+	+	+	+	+	+	-	-	-	+	n
Candida	C. tanzawaensis	+	-	-	-	-	-	+	+	-	+	-	-	+	-	+	+	+	+	-	+	+	-	-	-	-	-	-	-	+	+	-	+	-	+	+	-	-	+	+	+	-	+	-	-	-	-	+	n
Candida	C. tartarivorans	+	+	+	+	-	+	+	+	-	+	+	+	+	+	+	+	+	+	+	+	+	+	-	+	+	+	+	-	+	+	+	+	+	+	+	+	-	+	+	+	+	+	+	-	-	-	+	n
Candida	C. taylori	+	+	+	+	+	-	+	+	-	+	-	-	+	-	+	+	+	+	-	+	+	+	+	+	+	+	+	-	+	+	+	+	-	+	+	-	-	+	+	+	+	+	-	-	n	-	+	-
Candida	C. temnochilae	+	+	-	-	-	-	+	+	-	+	-	-	+	-	+	+	+	+	-	+	+	-	+	+	+	+	+	-	+	+	+	+	-	+	+	-	v	+	+	+	+	n	n	-	n	-	+	n
Candida	C. tenuis	v	v	v	v	-	-	v	+	-	+	-	-	+	v	+	+	v	+	v	+	+	v	+	+	v	+	+	-	+	+	v	+	-	+	v	-	v	+	+	v	v	+	v	-	-	-	+	n
Candida	C. tepae	-	-	-	-	-	-	-	+	-	+	-	-	v	-	v	+	-	-	-	v	v	+	-	+	-	-	-	-	v	v	-	-	-	v	+	-	+	v	v	-	-	+	-	-	-	-	-	n
Candida	C. terraborum	+	+	+	+	-	-	+	+	-	+	-	-	+	-	+	+	+	+	-	+	+	n	n	+	-	-	-	-	+	+	-	+	-	+	+	-	-	+	+	+	+	n	n	-	n	-	+	n
Candida	C. tetrigidarum	+	+	+	+	-	-	+	+	-	+	-	-	+	-	+	+	+	+	-	-	-	-	-	+	+	-	-	-	+	+	-	+	-	+	+	-	+	-	+	+	-	n	n	-	n	-	+	n
Candida	C. tibetensis	+	-	-	-	-	-	n	+	-	+	-	-	+	-	+	+	+	+	-	+	+	-	-	+	+	+	+	-	+	+	-	+	-	+	+	-	-	+	+	n	+	n	+	-	-	+	n	n
Candida	C. thaimueangensis	-	-	-	-	-	-	-	+	-	-	-	-	-	-	-	-	-	n	n	-	n	-	-	+	-	-	-	-	+	+	-	n	-	-	n	-	+	+	-	-	n	n	n	-	-	-	-	n
Candida	C. tilneyi	+	n	n	n	n	n	n	+	-	-	-	-	+	-	-	-	-	-	-	-	-	+	-	-	-	-	-	-	-	+	-	+	-	+	+	-	-	+	+	+	-	-	+	-	-	-	+	n
Candida	C. tolerans	+	n	n	n	n	n	n	+	-	+	v	-	+	-	+	+	-	-	-	-	-	+	-	+	+	-	+	-	+	+	-	+	+	+	+	-	+	+	+	+	+	+	+	-	-	+	+	n
Candida	C. torresii	+	-	-	-	-	-	+	+	-	-	-	-	+	-	+	-	-	-	-	+	+	v	-	+	+	-	+	-	+	+	-	v	-	+	+	-	-	+	+	+	v	+	-	-	-	-	+	n
Candida	C. transvaalensis	+	+	-	-	-	-	-	+	-	+	+	+	+	-	+	+	+	+	-	+	+	+	-	+	+	+	+	-	+	+	+	+	+	+	+	+	+	+	+	-	+	+	-	-	n	-	+	+
Candida	C. tritomae	+	+	-	+	-	-	+	+	-	+	-	-	+	-	+	+	+	+	v	+	+	-	-	+	-	-	+	-	+	+	-	+	-	+	+	-	v	+	+	+	+	n	n	-	-	-	+	n
Candida	C. tropicalis	+	+	v	+	-	-	+	+	-	v	-	-	+	-	+	+	v	v	+	v	v	v	-	+	-	-	v	-	+	v	-	v	-	+	+	-	v	+	v	v	v	+	+	-	-	v	+	n
Candida	C. trypodendroni	v	-	-	-	-	-	-	+	-	+	-	-	+	-	+	+	+	+	-	+	+	-	+	+	+	+	v	-	+	+	+	+	-	+	+	-	-	+	+	+	-	+	-	-	-	-	+	n
Candida	C. tsuchiyae	+	-	+	+	-	+	+	+	-	+	+	-	-	-	+	+	+	+	+	-	-	+	-	-	-	-	-	-	+	+	-	+	-	+	+	-	-	+	+	+	+	-	-	-	-	-	+	n
Candida	C. tumicola	+	+	-	-	-	-	-	+	n	+	-	-	+	+	+	+	v	+	-	+	+	+	-	+	+	+	+	-	+	+	+	+	-	+	+	-	v	+	+	+	+	+	-	-	-	-	+	-
Candida	C. ubatubensis	+	n	n	n	n	n	n	+	-	+	-	-	+	-	+	+	+	+	-	+	+	+	+	+	-	-	+	-	+	+	+	+	-	+	+	-	-	-	-	+	-	+	+	-	n	n	-	-
Candida	C. ulmi	+	-	-	-	-	-	-	+	-	+	-	-	-	-	+	+	+	+	-	+	+	-	+	+	-	-	-	-	+	+	-	+	-	+	+	-	-	+	-	+	-	-	-	+	+	-	-	n
Candida	C. vaccinii	+	-	+	-	-	v	-	+	-	+	+	-	v	-	-	-	-	-	-	+	+	+	-	-	-	-	-	-	-	+	-	-	-	+	+	-	-	+	+	+	-	-	+	+	+	-	+	n
Candida	C. vadensis	-	-	-	-	-	-	-	+	-	+	-	-	+	-	+	+	+	+	-	+	+	-	-	+	-	-	v	-	+	+	-	+	-	+	+	-	-	+	+	+	+	+	+	-	n	n	+	-
Candida	C. valdiviana	+	-	-	-	-	-	-	+	-	+	+	+	+	v	+	+	+	+	-	+	+	+	-	+	+	v	-	-	+	+	-	+	v	+	+	+	-	+	+	+	+	+	+	+	+	-	+	n
Candida	C. vanderwaltii	-	-	-	-	-	-	-	+	-	v	-	-	+	-	+	-	-	-	-	-	-	+	-	+	+	+	+	-	-	+	-	+	+	+	+	-	-	+	+	-	-	-	-	+	+	-	v	n
Candida	C. vartiovaarae	+	-	+	v	-	-	-	+	-	+	-	-	-	-	+	+	+	+	-	+	+	-	-	+	-	-	-	-	+	+	-	-	-	+	+	-	+	+	v	+	-	-	-	+	+	+	+	n
Candida	C. versatilis	+	+	v	v	v	v	v	+	-	-	v	v	+	-	+	v	-	-	-	+	v	-	-	-	-	-	-	-	+	+	-	-	-	+	-	-	-	+	-	-	-	-	-	+	+	-	+	n
Candida	C. viswanathii	+	+	v	+	-	-	+	+	-	+	-	-	+	-	+	+	+	+	+	+	+	-	-	+	v	-	-	-	+	+	-	+	-	+	+	-	+	+	+	+	+	+	+	-	-	-	+	n
Candida	C. wickerhamii	+	-	-	-	-	-	v	+	-	-	-	-	+	-	v	-	-	-	-	+	+	-	+	+	+	v	v	-	+	+	-	+	-	+	+	-	-	+	+	v	v	+	-	+	+	-	v	n
Candida	C. wounanorum	+	+	-	-	-	-	+	+	-	+	-	-	+	-	+	+	+	+	-	+	+	n	n	+	-	-	-	-	+	+	-	+	-	+	+	-	-	+	+	-	+	n	n	-	n	-	+	n
Candida	C. wyomingensis	+	-	-	-	-	-	-	+	-	-	-	-	-	-	+	-	-	-	-	+	+	-	+	+	-	+	v	-	+	+	-	v	-	+	+	-	v	+	-	-	+	+	-	+	+	-	v	n
Candida	C. xylopsoci	+	-	-	-	-	-	+	+	-	-	-	-	+	-	v	-	-	-	-	+	-	-	-	+	-	-	-	-	+	+	-	-	-	+	+	-	-	+	+	+	+	+	+	-	-	+	+	n
Candida	C. yuanshanicus	+	-	-	-	-	-	-	+	-	+	-	-	-	-	+	+	+	+	-	+	+	-	-	+	+	-	-	-	-	+	-	-	-	+	-	-	-	-	+	-	+	-	n	-	-	n	-	-
Candida	C. yuchorum	+	+	-	-	-	-	+	+	-	+	-	-	+	-	+	+	-	+	-	+	+	n	n	+	-	-	-	-	-	+	-	+	-	+	+	-	-	+	+	+	-	n	n	-	-	-	+	n
Candida	C. zemplinina	+	-	+	-	-	+	n	+	-	v	v	-	-	-	-	-	-	-	-	-	-	-	-	-	-	-	-	-	-	-	-	-	-	-	-	-	-	-	-	-	-	-	-	-	-	-	v	n
Candida	C. zeylanoides	-	-	-	-	-	-	-	+	-	-	-	-	-	-	v	-	-	-	-	v	+	+	-	-	-	-	-	-	v	+	-	v	-	+	+	-	-	+	v	v	v	+	-	-	-	-	+	n
Citeromyces	C. matritensis	+	-	+	v	-	+	v	+	v	+	+	-	-	-	+	+	-	+	-	-	-	+	-	-	-	v	-	-	+	+	-	v	-	+	+	-	v	-	v	+	v	+	-	+	n	+	+	+
Citeromyces	C. siamensis	+	-	+	+	-	v	v	+	-	+	+	-	-	-	+	+	-	+	-	-	-	-	-	-	-	-	-	-	+	+	-	+	-	+	+	-	v	-	-	+	v	+	-	+	n	+	+	-
Kuraishia	K. capsulata	+	-	-	-	-	-	v	+	-	-	-	-	-	-	+	+	+	v	+	+	+	-	+	+	+	+	+	+	+	+	+	+	-	+	+	-	-	v	-	v	+	+	-	+	+	-	+	-
Kuraishia	K. molischiana	+	-	-	-	-	-	+	+	-	-	-	-	-	v	+	+	v	v	+	+	+	-	v	+	+	+	+	v	+	+	+	+	-	+	+	-	-	v	-	v	+	+	-	+	+	-	+	-
Magnusiomyces	M. capitatus	-	-	-	-	-	-	-	+	-	-	-	-	+	-	-	-	-	-	-	-	-	v	-	-	-	-		-	+	+	-	-	-	+	+	-	+	+	v	-	-	n	n	-	n	-	-	n
Magnusiomyces	M. ingens	-	-	-	-	-	-	-	+	-	-	-	-	+	-	-	-	-	-	-	-	-	+	-	-	-	-	-	-	+	+	-	-	-	-	-	-	+	+	-	-	-	n	n	-	n	+	-	n
Magnusiomyces	M. magnusii	+	+	+	-	-	+	n	+	-	+	+	-	+	-	-	-	-	-	-	-	-	+	-	-	-	-	-	-	-	+	-	-	-	+	+	-	v	+	-	-	-	n	n	-	n	-	-	n
Magnusiomyces	M. ovetensis	-	-	-	-	-	-	-	+	-	-	-	-	+	-	v	-	-	-	-	-	-	v	-	-	-	-	-	-	+	+	-	-	-	v	v	-	+	+	-	-	-	n	n	-	n	-	-	n
Magnusiomyces	M. spicifer	-	-	-	-	-	-	-	+	-	-	-	-	+	-	-	-	-	-	-	+	+	+	-	+	-	-	-	-	+	+	-	-	-	-	-	-	+	+	+	-	-	n	n	-	n	-	-	n
Magnusiomyces	M. starmeri	-	-	-	-	-	-	-	+	-	-	-	-	+	-	-	-	-	-	-	-	-	+	-	-	-	-	-	-	+	+	-	-	-	-	-	-	-	+	-	-	-	-	-	-	n	-	-	n
Magnusiomyces	M. tetrasperma	+	-	-	-	-	-	-	+	-	-	-	-	+	-	-	-	-	-	-	-	-	+	-	-	-	-	-	-	+	+	-	-	-	-	+	-	+	+	+	-	-	n	n	-	n	-	-	n
Nadsonia	N. commutata	-	-	-	-	-	-	-	+	-	-	-	-	-	-	-	v	-	-	-	-	-	-	-	-	-	-	-	-	+	+	-	-	-	-	v	-	-	+	-	-	-	n	-	-	n	-	-	-
Nadsonia	N. fulvescens var. fulvescens	+	+	+	+	-	-	-	+	-	+	-	-	+	-	-	+	-	+	-	-	-	+	-	-	-	-	-	-	+	+	-	v	-	+	+	-	v	+	-	-	-	n	-	-	n	v	-	-
Nadsonia	N. fulvescens var. elongata	+	-	-	-	-	-	-	+	-	-	-	-	-	-	-	-	-	-	-	-	-	+	-	-	-	-	-	-	+	+	-	v	-	-	+	-	v	+	-	-	-	n	-	-	n	v	-	-
Nakazawaea	N. holstii	+	v	-	-	-	-	+	+	-	+	-	-	+	-	+	+	+	+	+	+	+	+	+	+	+	+	+	-	+	+	v	+	v	+	+	-	-	+	+	v	+	+	-	+	n	-	v	-
Ogataea	O. allantospora	-	-	-	-	-	-	-	+	-	-	-	-	-	-	+	-	-	-	-	+	+	+	-	+	-	+	+	+	+	+	+	+	-	+	+	-	-	+	+	v	-	-	-	+	+	-	-	n
Ogataea	O. chonburiensis	-	-	-	-	-	-	-	+	-	-	-	-	-	-	+	-	-	-	-	+	+	+	-	+	+	-	-	+	+	+	+	-	-	+	+	-	-	+	+	-	n	n	n	+	+	-	-	-
Ogataea	O. corticis	+	-	-	-	-	-	-	+	-	-	-	-	-	-	+	-	-	-	-	+	+	-	+	+	-	-	-	+	+	+	+	+	-	+	+	-	+	-	+	+	-	-	-	-	-	-	n	n
Ogataea	O. dorogensis	+	-	-	-	-	-	v	+	-	-	-	-	-	-	+	-	-	-	-	+	+	+	-	+	+	+	+	+	+	+	+	+	-	+	+	-	-	+	+	-	-	-	-	-	-	-	-	n
Ogataea	O. falcaomoraisii	v	-	v	n	-	-	n	+	-	+	-	-	-	-	+	+	+	v	-	+	+	v	v	+	-	-	+	v	+	v	+	+	-	+	+	-	-	+	+	-	-	-	-	-	-	-	-	n
Ogataea	O. ganodermae	+	-	-	-	-	-	n	+	-	+	+	+	-	-	+	+	-	-	-	+	+	+	+	+	-	-	+	+	+	+	+	+	-	+	+	+	-	+	-	n	-	n	-	v	-	n	n	n
Ogataea	O. glucozyma	+	-	-	-	-	-	+	+	-	-	-	-	-	-	+	-	-	-	-	+	v	-	+	+	-	-	+	+	+	+	+	+	-	+	+	-	-	-	+	v	-	-	-	+	+	-	-	-
Ogataea	O. henricii	-	-	-	-	-	-	-	+	-	-	-	-	-	-	v	-	-	-	-	+	+	-	+	+	-	-	+	+	+	+	+	+	-	+	+	-	-	v	-	v	-	-	-	+	+	-	-	-
Ogataea	O. kodamae	+	-	-	-	-	-	-	+	-	-	-	-	-	-	-	-	-	-	-	+	+	v	-	+	v	-	+	+	+	+	+	+	-	+	+	-	-	+	-	v	-	-	-	-	n	-	-	-
Ogataea	O. methanolica	+	-	-	-	-	-	+	+	-	v	-	-	+	-	+	-	-	-	-	+	+	v	-	+	+	+	+	+	+	+	+	+	+	+	+	-	v	+	-	v	-	-	-	-	n	-	-	-
Ogataea	O. methylivora	-	-	-	-	-	-	-	+	-	+	+	-	-	-	+	-	-	-	-	-	+	+	+	+	+	+	+	+	+	+	+	+	-	+	+	-	+	-	+	+	+	+	-	+	n	-	-	-
Ogataea	O. minuta	+	-	-	-	-	-	+	+	-	-	-	-	-	-	+	-	-	-	-	+	+	-	-	+	-	-	+	+	+	+	-	+	-	+	+	-	-	v	v	v	-	-	-	v	n	-	-	-
Ogataea	O. naganishii	+	-	-	-	-	-	+	+	-	+	-	-	+	-	+	+	+	+	-	+	+	-	+	+	+	-	+	+	+	+	+	+	-	+	+	-	+	+	-	-	+	+	-	-	n	-	-	-
Ogataea	O. nakhonphanomensis	-	-	-	-	-	-	-	+	-	-	-	-	-	-	+	+	+	+	-	+	+	+	+	+	+	+	+	+	+	+	+	+	-	+	+	-	n	+	+	-	n	-	n	+	n	-	-	-
Ogataea	O. neopini	v	-	-	-	-	-	n	+	-	-	-	-	-	-	+	-	-	-	-	+	+	-	+	+	+	-	+	+	v	+	+	+	-	+	+	-	-	v	+	v	-	-	-	-	n	v	+	-
Ogataea	O. nitratoaversa	+	-	-	-	-	-	+	+	-	-	-	-	-	-	+	-	-	-	-	+	+	-	-	+	+	-	+	+	+	+	+	+	-	+	+	-	-	+	-	-	-	-	-	-	n	-	-	n
Ogataea	O. nonfermentans	-	-	-	-	-	-	-	+	-	-	-	-	-	-	+	-	-	-	-	+	+	-	-	+	-	-	+	+	+	+	-	+	-	+	+	-	-	v	v	-	-	-	-	+	n	-	-	-
Ogataea	O. paradorogensis	-	-	-	-	-	-	-	+	-	-	-	-	-	-	+	-	-	-	-	+	+	+	-	+	v	v	+	+	+	+	+	+	-	+	+	-	-	-	+	+	-	-	-	-	n	-	-	-
Ogataea	O. philodendri	-	-	-	-	-	-	-	+	-	-	-	-	-	-	+	-	-	-	-	-	-	+	-	+	v	-	+	+	+	+	+	+	-	+	+	-	-	+	+	-	-	-	-	+	n	-	-	-
Ogataea	O. pilisensis	+	-	-	-	-	-	-	+	-	-	-	-	-	-	+	-	-	-	-	+	+	-	-	+	+	-	+	+	+	+	+	+	-	+	+	-	-	+	-	-	-	-	-	-	n	v	-	n
Ogataea	O. pini	v	-	-	-	-	-	v	+	-	-	-	-	-	-	+	-	-	-	-	+	+	v	v	v	v	v	v	+	v	v	+	+	-	+	+	-	-	v	v	v	-	-	-	-	v	v	v	-
Ogataea	O. polymorpha	+	-	-	-	-	-	v	+	-	v	-	-	v	-	+	v	v	v	-	v	v	v	v	v	v	v	+	+	+	+	+	+	v	+	+	-	-	v	v	v	-	-	-	+	n	-	-	-
Ogataea	O. populialbae	-	-	-	-	-	-	-	+	-	-	-	-	-	-	-	-	-	-	-	v	+	v	+	v	-	-	v	+	+	v	-	v	-	+	+	-	v	+	+	v	-	-	-	-	n	-	-	n
Ogataea	O. ramenticola	+	+	-	-	-	-	+	+	-	-	-	-	+	-	+	-	-	-	-	-	v	-	+	+	+	+	+	+	+	+	-	+	-	+	+	-	v	v	-	v	+	+	-	+	n	v	-	-
Ogataea	O. salicorniae	+	-	-	-	-	-	-	+	-	-	-	-	-	-	-	-	-	-	-	-	-	-	-	+	+	+	+	-	+	+	+	+	-	+	+	-	-	-	-	-	-	+	n	-	n	-	-	-
Ogataea	O. siamensis	+	-	-	-	-	-	-	+	-	+	-	-	+	-	+	+	-	-	+	+	+	+	-	+	-	-	+	+	+	+	+	+	+	+	+	-	-	+	+	-	n	-	n	+	n	-	-	-
Ogataea	O. thermomethanolica	+	-	-	-	-	-	n	+	-	+	-	-	-	-	+	+	+	+	-	+	+	+	+	+	-	+	+	+	+	+	+	+	-	+	+	-	-	+	+	+	n	-	n	+	n	-	-	-
Ogataea	O. trehaloabstinens	-	-	-	-	-	-	-	+	-	-	-	-	-	-	-	-	-	-	-	+	+	+	+	+	-	+	+	+	+	+	+	+	-	+	+	-	+	+	-	+	-	-	-	+	n	+	-	n
Ogataea	O. trehalophila	+	-	-	-	-	-	v	+	-	-	-	-	-	-	+	-	-	-	-	-	-	+	-	+	+	v	+	+	+	+	+	+	-	+	+	-	-	+	-	-	-	-	-	-	n	-	-	-
Ogataea	O. wickerhamii	-	-	-	-	-	-	-	+	-	-	-	-	-	-	+	-	-	-	-	-	-	+	+	+	v	+	+	+	+	+	+	+	-	+	+	-	-	v	-	v	-	-	-	+	n	-	-	-
Ogataea	O. zsoltii	+	-	-	-	-	-	-	+	-	-	-	-	-	-	+	-	-	-	-	+	+	-	+	+	v	-	+	+	+	+	+	+	-	+	+	-	-	+	+	-	-	-	-	-	n	v	-	n
Pachysolen	P. tannophilus	+	-	-	-	-	-	-	+	-	-	-	-	+	-	-	-	-	-	-	+	+	-	-	+	+	-	v	-	+	+	-	+	-	+	+	-	-	+	-	-	-	-	-	+	n	-	-	-
Peterozyma	P. toletana	+	-	-	-	-	-	-	+	-	+	-	-	-	-	+	+	v	v	-	+	+	-	v	+	-	-	-	-	+	+	-	-	-	+	+	-	+	+	+	v	-	+	-	-	n	-	-	-
Peterozyma	P. xylosa	v	-	-	-	-	-	-	+	-	+	-	-	-	-	v	+	v	v	-	+	+	-	+	+	-	-	-	-	+	+	-	-	-	+	+	-	+	+	v	v	v	+	-	-	n	-	-	-
Saprochaete	S. chiloensis	-	-	-	-	-	-	-	+	-	-	-	-	+	-	+	-	-	-	-	-	-	+	-	-	-	-	-	-	+	+	-	-	-	-	-	-	+	+	-	-	-	n	n	-	n	+	-	n
Saprochaete	S. clavata	-	-	-	-	-	-	-	+	-	-	-	-	+	-	-	-	-	-	-	+	+	+	-	-	-	-	-	-	+	+	-	-	-	-	-	-	+	+	+	-	-	n	n	-	n	-	-	n
Saprochaete	S. fungicola	-	-	-	-	-	-	-	+	-	-	-	-	+	-	-	-	-	-	-	-	-	+	-	+	-	-	v	-	+	+	-	+	-	+	+	-	+	+	+	-	-	n	n	-	n	-	-	n
Saprochaete	S. gigas	+	+	-	-	-	-	-	+	-	-	-	-	+	-	-	-	-	-	-	-	-	+	-	-	-	-	-	-	+	+	-	-	-	+	+	-	+	+	v	-	-	n	n	-	n	-	-	n
Saprochaete	S. ingens	-	-	-	-	-	-	-	+	-	-	-	-	+	-	-	-	-	-	-	-	-	-	-	-	-	-	-	-	+	+	-	-	-	-	-	-	+	+	-	-	-	n	n	-	n	+	-	n
Saprochaete	S. japonica	-	-	-	-	-	-	-	+	-	-	-	-	+	-	-	-	-	-	-	-	-	+	-	-	-	-	-	-	+	+	-	-	-	+	+	-	+	+	+	-	-	n	n	-	n	-	-	n
Saprochaete	S. psychrophila	-	-	-	-	-	-	-	+	-	-	-	-	+	-	-	-	-	-	-	-	-	+	-	+	-	-	-	-	+	+	-	+	-	+	+	-	+	+	v	-	-	n	n	-	n	-	-	n
Saprochaete	S. quercus	-	-	-	-	-	-	-	+	-	-	-	-	+	-	-	-	-	-	-	-	-	v	-	-	-	-	-	-	+	+	-	-	-	-	-	-	+	+	-	-	-	n	n	-	n	+	-	n
Saprochaete	S. saccharophila	-	-	-	-	-	-	-	+	-	-	-	-	-	-	-	-	-	-	-	-	-	+	-	-	-	-	-	-	+	+	-	-	-	-	-	-	-	+	-	-	-	n	n	-	n	-	-	n
Saprochaete	S. suaveolens	+	v	-	-	-	-	-	+	-	-	-	-	+	-	-	-	-	-	-	-	-	+	-	-	-	-	-	-	+	+	-	-	-	v	v	-	+	+	-	-	-	n	n	-	n	-	-	n
Schizoblastosporion	S. starkeyi-henricii	-	-	-	-	-	-	-	+	-	-	-	-	v	-	v	-	-	-	-	-	-	v	-	-	-	-	v	-	-	v	-	v	-	v	+	-	-	+	-	v	-	n	n	-	n	-	v	n
Sporopachydermia	S. cereana	-	-	-	-	-	-	-	+	-	-	-	-	-	-	+	-	-	-	-	+	+	+	-	+	-	v	v	-	+	+	+	+	-	+	+	+	-	-	-	-	-	-	-	-	-	-	-	n
Sporopachydermia	S. lactativora	-	-	-	-	-	-	-	+	-	-	-	-	-	-	-	-	-	-	-	-	-	+	-	+	-	-	-	-	+	+	-	v	-	v	+	+	+	v	-	-	-	-	-	-	-	-	-	n
Sporopachydermia	S. quercuum	+	-	-	-	-	-	-	+	-	-	-	-	-	-	-	-	-	-	-	-	-	+	-	+	-	-	-	-	+	+	-	-	-	-	+	+	+	+	-	-	-	-	-	-	-	-	-	n
Starmerella	S. bombicola	+	-	+	-	-	v	-	+	-	v	v	-	v	-	-	-	-	-	-	-	-	v	-	-	-	-	-	-	+	+	-	-	-	+	v	-	-	v	v	v	-	-	-	-	-	-	-	n
Starmerella	S. meliponinorum	+	-	v	v	-	v	-	+	-	+	+	-	+	-	-	+	v	v	-	-	-	v	-	-	-	-	+	-	-	+	-	-	-	+	+	-	-	-	-	-	-	-	-	+	+	+	v	n
Trigonopsis	T. californica	-	-	-	-	-	-	-	+	-	-	-	-	+	-	-	-	-	-	-	-	-	+	-	+	-	-	-	-	+	+	+	-	-	+	+	-	+	-	-	+	-	+	-	-	n	+	+	+
Trigonopsis	T. cantarellii	+	-	-	-	-	-	-	+	-	-	-	-	v	-	+	-	-	-	-	-	-	+	-	v	-	-	+	-	+	+	+	v	-	+	+	-	v	+	v	v	v	+	-	-	n	+	+	n
Trigonopsis	T. variabilis	-	-	-	-	-	-	-	+	-	-	-	-	+	-	+	-	-	-	-	-	-	+	-	v	-	-	+	-	+	+	-	-	-	+	+	-	+	+	+	-	-	n	n	-	n	-	-	n
Trigonopsis	T. vinaria	-	-	-	-	-	-	-	+	-	-	-	-	+	-	-	-	-	-	-	-	-	+	-	v	-	-	v	-	+	+	-	-	-	v	v	-	+	+	+	-	+	+	-	-	n	-	-	-
Yarrowia	Y. lipolytica	-	-	-	-	-	-	-	+	-	-	-	-	v	-	-	-	-	-	-	v	v	v	-	-	-	-	v	-	+	+	+	v	-	+	+	-	+	+	+	v	-	+	+	-	n	-	-	-
[truncated: 28 more columns]
