# Supplementary material for: Factors driving metabolic diversity in the budding yeast subphylum
Source: BMC Biol. 2018 Mar 2;16:26. doi: 10.1186/s12915-018-0498-3 (PMC5833115; doi:10.1186/s12915-018-0498-3)
Supplement: Supplementary file 14 — Table S11. Imputed binary species trait matrix. (XLSX 137 kb) [file 12915_2018_498_MOESM14_ESM.xlsx]

## Sheet: SupplementaryTable11
Species	Glucose Fermentation	Galactose Fermentation	Sucrose Fermentation	Maltose Fermentation	Lactose Fermentation	Raffinose Fermentation	Trehalose Fermentation	Inulin	Sucrose	Raffinose	Melibiose	Galactose	Lactose	Trehalose	Maltose	Melezitose	Methyl-α-D-glucoside	Soluble Starch	Cellobiose	Salicin	L-Sorbose	L-Rhamnose	D-Xylose	L-Arabinose	D-Arabinose	D-Ribose	Methanol	Ethanol	Glycerol	Erythritol	Ribitol	Galactitol	D-Mannitol	D-Glucitol	myo-Inositol	DL-Lactate	Succinate	Citrate	D-Gluconate	D-Glucosamine	Nitrate	Vitamin-free	2-Keto-D-gluconate	Starch formation	Growth at 19°C	Growth at 25°C	Growth at 30°C	Growth at 37°C
Aciculoconidium aculeatum	1	0	1	0	0	0	1	0	1	0	0	0	0	1	1	1	1	1	1	1	0	0	0	0	0	0	0	1	1	0	1	0	1	1	0	0	1	1	0	1	0	0	0	0	1	1	1	0
Ambrosiozyma ambrosiae	1	0	0	0	0	0	0	0	1	0	0	0	0	1	1	1	1	1	1	1	0	0	1	0	0	1	0	1	1	1	1	0	1	1	0	1	1	1	0	0	0	0	0	0	1	1	1	0
Ambrosiozyma angophorae	1	0	1	1	0	0	0	0	1	0	0	0	0	1	1	1	1	0	1	1	0	0	1	1	0	0	0	1	0	0	1	0	1	1	0	0	1	1	0	1	0	0	0	0	1	1	1	0
Ambrosiozyma cicatricosa	1	0	1	1	0	0	1	0	1	0	0	0	0	1	1	1	1	0	1	1	0	0	1	1	0	1	0	1	1	1	1	0	1	1	0	1	1	1	0	0	0	0	0	0	1	1	1	1
Ambrosiozyma monospora	1	0	1	1	0	0	1	0	1	0	0	0	0	1	1	1	1	0	1	1	0	0	1	1	0	1	0	1	1	1	1	0	1	1	0	1	1	1	0	1	0	0	0	0	1	1	1	1
Ambrosiozyma philentoma	1	0	1	0	0	0	1	0	1	0	0	0	0	1	1	1	1	0	1	1	0	1	1	0	0	1	0	1	1	1	1	0	1	1	0	1	1	1	0	1	0	0	0	0	1	1	1	0
Ambrosiozyma platypodis	1	0	0	1	0	0	1	0	1	0	0	0	0	1	1	1	1	1	1	1	0	1	1	0	0	1	0	1	1	1	1	0	1	1	0	1	1	1	0	1	1	0	0	0	1	1	1	0
Ascobotryozyma americana	0	0	0	0	0	0	0	0	0	0	0	0	0	1	0	0	0	0	0	0	1	0	0	0	0	0	0	1	1	0	0	0	1	1	0	1	1	0	0	0	0	0	1	0	1	1	1	0
Ascobotryozyma cognata	0	0	0	0	0	0	0	0	0	0	0	0	0	0	0	0	0	0	0	0	1	0	0	0	0	0	0	1	1	0	0	0	1	1	0	1	1	0	0	0	0	0	1	0	1	1	1	1
Ascoidea africana	0	0	0	0	0	0	0	0	1	1	1	1	0	1	1	1	1	1	1	1	1	1	1	1	0	0	1	1	1	0	1	0	1	1	0	0	1	1	0	1	1	0	1	0	1	1	0	0
Ascoidea hylecoeti	0	0	0	0	0	0	0	0	0	0	1	0	0	1	0	1	0	1	1	1	1	1	1	1	0	0	1	1	1	0	1	0	1	1	1	0	1	0	0	1	0	0	0	0	1	1	1	0
Ascoidea rubescens	0	0	0	0	0	0	0	1	1	1	1	1	1	1	1	1	1	1	1	0	0	1	1	0	1	1	0	1	1	1	1	0	1	1	1	0	0	0	0	0	0	0	1	0	1	1	1	0
Babjeviella inositovora	0	0	0	0	0	0	0	0	1	0	0	1	0	1	1	1	1	0	1	1	1	0	1	0	1	0	0	1	1	0	1	0	1	1	1	0	1	1	0	0	0	0	0	0	1	1	1	0
Barnettozyma californica	1	0	0	0	0	0	0	0	1	0	0	0	0	1	1	0	1	0	1	1	1	1	1	0	0	0	0	1	1	0	0	0	1	1	0	1	1	1	1	0	1	0	1	0	1	1	1	0
Barnettozyma hawaiiensis	1	0	0	0	0	0	0	0	0	0	0	0	0	0	0	0	0	0	1	1	0	1	1	0	1	0	0	1	1	0	0	0	0	0	0	1	1	0	0	0	1	0	0	0	1	1	1	0
Barnettozyma populi	0	0	0	0	0	0	0	0	0	0	0	0	0	0	0	0	0	0	1	1	0	1	1	0	0	0	0	1	1	0	0	0	1	1	0	1	1	0	1	0	1	0	0	0	1	1	1	0
Barnettozyma pratensis	1	0	1	0	0	0	0	0	1	0	0	1	0	1	1	1	1	0	1	1	0	0	1	0	0	0	0	1	1	0	0	0	1	1	0	1	1	1	1	0	1	0	1	0	1	1	1	0
Barnettozyma salicaria	0	0	0	0	0	0	0	0	0	0	0	0	0	0	0	0	0	0	1	1	0	1	1	0	0	0	0	1	1	0	0	0	1	1	0	1	1	1	1	0	0	0	1	0	1	1	1	1
Barnettozyma wickerhamii	1	0	0	0	0	0	0	0	1	0	0	0	0	1	1	1	1	0	1	1	0	1	1	1	0	0	0	1	1	0	1	0	1	1	0	1	1	1	1	0	0	0	1	0	1	1	1	1
Blastobotrys adeninivorans	1	1	1	1	0	1	1	0	1	1	1	1	1	1	1	1	1	1	1	1	1	1	1	1	1	1	0	1	1	1	1	0	1	1	1	0	1	1	1	1	1	0	1	0	1	1	1	1
Blastobotrys americana	1	0	0	0	0	0	1	0	0	1	1	1	0	1	0	0	1	0	1	1	1	0	1	1	1	1	0	1	1	1	1	1	1	1	1	1	1	0	1	1	0	0	0	0	1	1	1	0
Blastobotrys arbuscula	1	1	0	1	0	0	1	1	0	0	0	1	0	1	1	0	1	1	1	0	1	0	1	1	0	1	0	0	1	1	1	1	1	1	0	1	1	0	1	1	0	0	1	0	1	1	1	0
Blastobotrys aristata	1	1	0	1	0	0	1	1	1	1	1	1	1	1	1	0	1	1	1	1	1	1	1	1	1	1	0	0	1	1	1	1	1	1	1	0	1	1	1	1	0	0	1	0	1	1	1	0
Blastobotrys attinorum	1	0	0	1	0	0	0	0	0	0	0	1	0	0	1	0	1	1	1	1	1	1	1	1	1	1	0	0	1	1	1	1	1	1	1	1	0	0	1	0	0	0	0	0	1	1	1	1
Blastobotrys capitulata	1	1	0	1	0	0	1	1	1	1	0	1	1	1	1	0	0	1	1	1	1	1	1	1	1	1	0	1	1	1	1	1	1	1	1	0	1	1	1	1	0	0	1	0	1	1	1	1
Blastobotrys chiropterorum	0	0	0	0	0	0	0	0	1	1	0	1	0	1	1	1	1	1	1	1	1	1	1	1	1	1	0	0	1	1	1	1	1	1	1	1	0	1	1	1	0	0	1	0	1	1	1	1
Blastobotrys elegans	0	0	0	0	0	0	0	1	0	0	0	1	1	1	1	0	0	1	1	1	1	0	1	1	0	1	0	1	1	1	1	1	1	1	0	0	1	1	1	1	0	0	0	0	1	1	1	0
Blastobotrys illinoisensis	1	1	1	1	0	0	1	0	1	0	0	1	0	0	1	0	1	1	1	1	1	1	1	1	1	0	0	1	1	1	1	1	1	1	1	0	1	1	1	1	0	1	1	0	1	1	1	1
Blastobotrys indianensis	1	1	0	1	0	0	1	0	0	1	1	1	0	1	1	0	1	1	1	0	1	0	1	1	1	0	0	1	1	0	1	0	1	1	1	0	1	1	0	1	0	0	1	0	1	1	1	0
Blastobotrys malaysiensis	1	1	1	1	0	0	1	0	1	0	0	1	1	1	1	1	1	1	1	1	1	1	1	1	1	1	0	1	1	1	1	0	1	1	1	1	1	1	0	1	0	1	1	0	1	1	1	1
Blastobotrys mokoenaii	1	1	0	0	0	0	1	1	1	0	0	1	0	1	1	0	1	1	1	0	1	1	1	1	0	0	0	1	1	1	1	1	1	1	1	0	1	1	1	1	0	1	1	0	1	1	1	1
Blastobotrys muscicola	0	0	0	0	0	0	0	0	1	1	1	1	1	1	1	1	1	1	1	1	0	0	0	0	0	0	0	0	1	0	0	0	1	0	0	0	1	1	0	1	0	1	0	0	1	1	1	1
Blastobotrys nivea	1	1	0	1	0	0	1	1	1	0	1	1	1	1	1	0	1	1	1	1	1	0	1	1	1	1	0	1	1	1	1	1	1	1	1	0	1	1	1	1	0	0	1	0	1	1	1	1
Blastobotrys parvus	0	0	0	0	0	0	0	0	1	0	0	1	0	1	1	0	0	0	1	0	0	1	1	1	1	1	0	0	1	1	1	0	1	1	1	0	0	0	0	1	0	0	0	0	1	1	0	0
Blastobotrys peoriensis	1	1	0	0	0	0	1	0	1	1	1	1	1	0	1	1	1	1	1	1	1	0	1	1	1	1	0	1	1	1	1	1	1	1	1	0	1	0	1	1	1	0	1	0	1	1	1	0
Blastobotrys proliferans	1	1	1	1	0	1	1	1	1	1	1	1	1	1	1	1	1	1	1	1	1	1	1	1	1	1	0	1	1	1	1	1	1	1	1	1	1	1	1	1	0	0	1	0	1	1	1	1
Blastobotrys raffinosifermentans	1	1	1	1	0	1	1	1	1	1	1	1	0	0	1	1	1	1	1	1	1	0	1	1	1	1	0	1	1	1	1	1	1	1	1	1	1	1	1	1	1	0	1	0	1	1	1	1
Blastobotrys robertii	0	0	0	0	0	0	0	0	1	1	1	1	1	1	1	0	1	1	1	1	0	0	0	0	0	0	0	0	0	0	0	0	1	0	0	0	1	1	1	0	0	0	0	0	1	1	1	0
Blastobotrys serpentis	0	0	0	0	0	0	0	0	1	1	1	1	0	1	1	0	1	0	1	1	1	1	1	1	1	1	0	0	1	1	1	1	1	1	1	1	1	1	1	1	0	0	0	0	1	1	1	0
Blastobotrys terrestris	0	0	0	0	0	0	0	0	1	1	0	1	0	1	1	0	1	1	1	1	1	1	1	1	1	1	0	1	1	1	1	1	1	1	1	1	1	1	1	0	1	0	0	0	1	1	1	1
Botryozyma mucatilis	0	0	0	0	0	0	0	0	0	0	0	0	0	1	0	0	0	0	0	0	1	0	0	0	0	0	0	1	1	0	0	0	1	1	0	1	1	0	0	0	0	0	1	0	1	1	1	0
Botryozyma nematodophila	0	0	0	0	0	0	0	0	0	0	0	0	0	1	0	0	0	0	0	0	1	0	0	0	0	0	0	1	1	0	0	0	1	1	0	1	1	0	0	0	0	0	1	0	1	1	1	0
Brettanomyces custersianus	1	0	0	0	0	0	1	0	0	0	0	0	0	1	0	0	0	0	0	0	0	0	0	0	0	1	0	1	1	0	0	0	0	0	0	1	1	0	0	0	0	0	0	0	1	1	1	1
Brettanomyces naardenensis	1	1	0	0	0	0	1	0	0	0	0	1	0	1	1	0	0	1	1	1	0	1	1	0	1	0	0	1	0	0	1	0	1	1	0	1	1	0	0	1	0	0	1	0	1	1	1	0
Brettanomyces nanus	1	1	0	0	0	0	0	0	0	0	0	1	1	1	0	0	0	0	1	1	0	1	1	0	0	0	0	1	0	0	1	0	1	1	0	0	0	0	0	0	0	0	0	0	1	1	1	0
Candida aaseri	1	1	0	0	0	0	0	0	1	0	0	1	1	1	1	1	1	0	1	1	1	0	1	1	1	1	0	1	1	1	1	0	1	1	0	0	1	1	1	0	0	0	0	0	1	1	1	1
Candida aglyptinia	1	0	1	1	0	0	1	0	1	0	0	1	0	1	1	1	1	0	1	1	0	0	0	0	0	0	0	0	1	0	1	0	1	1	0	0	1	1	1	0	0	0	1	0	1	1	1	0
Candida akabanensis	1	1	1	1	0	1	0	1	1	1	0	1	0	1	1	1	1	0	1	1	0	1	1	0	1	1	0	1	0	0	1	0	1	1	0	0	1	1	1	1	0	0	1	0	1	1	1	0
Candida alai	1	1	0	0	0	0	0	0	1	0	0	1	0	1	1	1	1	0	1	1	0	0	1	0	0	1	0	1	1	0	1	0	1	1	0	0	1	1	0	1	0	0	1	0	1	1	1	1
Candida albicans	1	1	1	1	0	0	1	0	1	0	0	1	0	1	1	1	1	1	0	0	1	0	1	1	1	1	0	1	1	0	1	0	1	1	0	1	1	1	1	1	0	1	1	0	1	1	1	1
Candida alimentaria	0	0	0	0	0	0	0	0	0	0	0	1	0	0	0	0	0	0	0	0	1	0	0	0	0	1	0	1	1	1	0	0	0	0	0	1	1	1	1	0	0	0	0	0	1	1	0	0
Candida allociferrii	0	0	0	0	0	0	0	1	1	1	1	1	0	1	1	0	1	1	1	1	1	1	1	1	1	1	0	1	1	1	1	1	1	1	1	1	1	0	1	0	0	0	1	0	1	1	1	1
Candida amapae	1	0	0	0	0	0	0	0	0	0	0	0	0	0	0	0	0	0	0	0	1	0	1	0	0	0	0	1	1	0	0	0	0	0	0	0	1	0	1	0	0	0	1	0	1	1	1	0
Candida ambrosiae	1	0	1	1	0	0	1	0	1	0	0	1	0	1	1	1	1	0	1	1	0	0	1	1	0	1	0	1	1	1	1	0	1	1	0	0	1	1	1	1	0	0	1	0	1	1	1	1
Candida amphixiae	1	1	1	0	0	0	1	0	1	0	0	1	0	1	1	1	1	0	1	1	1	1	1	1	1	1	0	1	1	1	1	0	1	1	0	1	1	1	1	1	0	0	0	0	1	1	1	0
Candida anatomiae	1	0	0	0	0	0	0	0	0	0	0	0	0	1	0	0	0	0	1	1	0	1	0	0	0	0	0	1	0	0	0	0	0	0	0	0	0	0	1	0	0	0	0	0	1	1	0	0
Candida anglica	1	1	0	0	0	0	1	0	0	0	0	1	0	1	0	0	0	0	0	0	1	0	0	0	0	0	0	1	1	0	1	0	1	1	0	1	1	1	1	0	0	0	1	0	1	1	1	0
Candida anneliseae	1	0	0	0	0	0	1	0	1	0	0	1	0	1	1	1	1	0	1	1	1	0	1	0	1	1	0	1	1	1	1	0	1	1	0	0	1	1	1	1	0	0	1	0	1	1	1	0
Candida anutae	0	0	0	0	0	0	0	0	0	0	0	0	0	1	0	0	0	0	0	0	0	0	0	0	0	0	0	0	1	0	1	0	1	1	0	0	1	1	0	0	0	0	0	0	1	1	0	0
Candida apicola	1	0	0	0	0	1	0	0	1	1	0	1	0	0	0	0	0	0	0	0	1	0	1	0	0	1	0	1	1	0	0	0	1	1	0	0	1	1	1	0	0	0	0	0	1	1	1	0
Candida apis	0	0	0	0	0	0	0	0	1	1	0	1	0	0	0	0	0	0	0	0	0	0	0	0	0	0	0	1	1	0	0	0	1	1	0	0	1	1	0	0	0	0	0	0	1	1	1	0
Candida arabinofermentans	1	0	0	0	0	0	1	0	0	0	0	0	0	1	0	0	0	0	1	1	0	0	1	1	1	1	1	1	1	1	1	0	1	1	0	0	1	0	0	0	0	0	0	0	1	1	1	1
Candida arcana	1	0	0	0	0	0	1	0	1	0	0	0	0	1	1	0	0	0	0	1	0	0	0	0	0	0	0	1	1	0	1	0	1	1	0	0	1	1	1	1	0	0	1	0	1	1	0	0
Candida asparagi	1	1	0	0	0	0	0	0	1	0	0	1	0	1	1	1	1	0	1	1	1	0	1	0	1	1	0	1	1	0	1	0	1	1	0	0	1	1	1	1	0	0	0	0	1	1	1	0
Candida atakaporum	1	0	0	0	0	0	1	0	1	0	0	1	0	1	1	1	1	1	1	1	1	0	1	0	1	0	0	1	1	0	1	0	1	1	0	1	1	1	1	1	0	0	1	0	1	1	1	0
Candida atbi	1	1	0	0	0	0	1	0	1	0	0	1	0	1	1	1	1	0	1	1	0	0	1	0	0	1	0	1	1	0	1	0	1	1	0	0	1	1	1	1	0	0	1	0	1	1	1	0
Candida athensensis	1	1	1	1	0	0	1	0	1	0	0	1	0	1	1	0	1	0	1	1	0	0	1	1	1	1	0	1	1	1	1	0	1	1	0	1	1	1	1	1	0	0	1	0	1	1	1	1
Candida atlantica	1	0	0	0	0	0	0	0	1	0	0	1	0	1	1	1	1	0	1	1	0	1	1	1	1	1	0	1	1	1	1	0	1	1	0	0	1	1	1	0	0	0	0	0	1	1	0	0
Candida atmosphaerica	1	1	1	1	0	0	1	0	1	0	0	1	0	1	1	0	1	0	1	0	1	0	1	1	1	1	0	1	1	1	1	0	1	1	0	0	1	1	1	1	0	0	0	0	1	1	1	0
Candida auringiensis	1	1	0	0	1	0	1	0	0	0	0	1	1	1	0	0	0	0	1	1	1	0	1	1	1	1	0	1	1	1	1	1	1	1	1	0	1	0	0	1	0	0	1	0	1	1	1	1
Candida aurita	1	0	0	0	0	0	0	0	0	0	0	1	0	1	0	0	0	0	0	0	0	0	0	0	0	0	0	1	0	0	0	0	1	1	0	1	1	0	1	0	0	0	0	0	1	1	0	0
Candida azyma	0	0	0	0	0	0	0	0	1	0	1	1	0	1	1	1	1	0	0	0	1	0	1	1	1	0	0	1	1	0	1	1	1	1	0	0	1	0	1	0	0	0	1	0	1	1	1	0
Candida azymoides	0	0	0	0	0	0	0	0	1	0	0	1	0	1	1	1	0	0	0	0	1	0	1	1	0	0	0	1	1	0	1	1	1	1	0	0	1	1	0	0	0	0	1	0	1	1	1	0
Candida barrocoloradensis	1	1	0	0	0	0	1	0	1	0	0	1	0	1	1	1	1	0	1	1	0	0	1	0	0	0	0	1	1	0	1	0	1	1	0	0	1	1	1	0	0	0	1	0	1	1	1	0
Candida batistae	1	0	0	0	0	0	0	0	0	0	0	1	0	0	0	0	0	0	0	0	1	0	0	0	0	0	0	0	1	0	0	0	1	1	0	0	0	0	1	0	0	0	0	0	1	1	1	1
Candida bentonensis	1	0	0	0	0	0	0	0	1	0	0	1	0	1	1	1	1	0	1	1	1	0	1	0	0	0	0	1	1	0	1	0	1	1	1	1	1	1	1	1	1	0	1	0	1	1	1	1
Candida berthetii	1	0	0	0	0	0	0	0	0	0	0	0	0	0	0	0	0	0	1	1	0	0	0	0	0	0	0	1	1	0	0	0	1	1	0	1	1	1	0	0	1	1	1	0	1	1	1	1
Candida beunavistaensis	1	1	1	1	0	0	1	0	1	0	0	1	0	1	1	1	1	0	0	0	1	0	1	1	0	0	0	1	1	0	1	0	1	1	0	0	1	1	1	1	0	0	1	0	1	1	1	1
Candida bituminiphila	1	1	0	0	0	0	1	0	1	1	0	1	0	1	1	0	0	1	1	1	1	0	1	1	1	1	0	1	1	0	1	1	1	1	1	1	1	1	1	1	0	0	0	0	1	1	1	0
Candida blankii	1	1	1	1	0	0	0	0	1	1	0	1	1	1	1	1	1	1	1	1	1	1	1	1	1	1	0	1	1	1	1	1	1	1	1	1	1	1	1	1	0	1	1	0	1	1	1	1
Candida blattariae	1	1	0	0	0	0	1	0	1	0	0	1	0	1	1	1	1	0	1	1	0	1	1	1	1	1	0	0	1	1	1	0	1	1	0	1	1	1	1	1	0	0	1	0	1	1	1	0
Candida bohiensis	1	1	1	1	0	0	0	0	1	0	0	1	0	0	1	1	1	0	1	1	1	0	1	1	0	1	0	1	1	0	1	0	1	1	0	0	1	1	1	1	0	0	1	0	1	1	1	0
Candida boidinii	1	0	0	0	0	0	0	0	1	0	0	0	0	1	1	1	1	0	0	0	1	0	1	1	1	1	1	1	1	1	1	0	1	1	0	1	1	1	0	1	1	0	1	0	1	1	1	1
Candida bokatorum	1	0	1	1	0	0	1	0	1	0	0	1	0	1	1	1	1	0	1	1	1	0	1	0	1	0	0	1	1	0	1	0	1	1	0	0	1	1	1	1	0	0	1	0	1	1	1	0
Candida boleticola	1	0	0	0	0	0	1	0	0	0	0	1	0	1	0	0	0	0	1	1	1	0	1	0	1	1	0	1	1	1	1	0	1	1	0	0	1	1	1	0	0	0	1	0	1	1	1	0
Candida bolitotheri	1	1	0	0	0	0	1	0	0	0	0	1	0	1	0	0	0	0	1	1	0	0	1	0	0	1	0	1	1	1	1	0	1	1	0	0	1	1	1	1	0	0	1	0	1	1	1	0
Candida bombi	1	0	1	0	0	0	1	0	1	1	0	0	0	1	0	0	0	0	0	0	1	0	0	0	0	0	0	0	1	0	0	0	1	1	0	0	1	1	1	0	0	0	0	0	1	1	1	1
Candida bombiphila	1	0	0	0	0	0	0	0	0	0	0	0	0	0	0	0	0	0	0	0	1	0	0	0	0	1	0	0	1	0	0	0	1	1	0	0	1	1	1	0	1	0	0	0	1	1	1	1
Candida boreocaroliniensis	0	0	0	0	0	0	0	0	1	1	1	1	1	1	1	1	1	0	1	1	1	0	1	1	1	0	0	1	1	0	1	0	1	1	1	0	1	1	1	1	1	0	1	0	1	1	1	0
Candida bracarensis	1	0	0	0	0	0	1	0	0	0	0	0	0	1	0	0	0	0	0	0	0	0	0	0	0	0	0	1	1	0	0	0	0	0	0	0	0	0	1	0	0	0	0	0	1	1	1	1
Candida bribrorum	1	1	0	1	0	0	1	0	1	0	0	1	0	1	1	1	1	0	1	1	1	0	1	1	1	1	0	1	1	1	1	0	1	1	0	0	1	1	1	1	0	0	1	0	1	1	1	1
Candida bromeliacearum	1	0	0	0	0	0	0	0	1	0	0	0	0	1	1	1	1	0	1	1	1	0	1	0	0	0	0	1	1	1	1	0	1	1	0	0	0	1	1	1	0	0	1	0	1	1	1	0
Candida buinensis	1	1	0	1	0	0	0	0	1	0	0	1	0	1	1	1	1	0	1	1	1	0	1	0	1	0	0	1	1	0	0	0	1	1	0	0	1	1	1	1	0	0	0	0	1	1	1	0
Candida californica	1	0	0	0	0	0	0	0	0	0	0	0	0	0	0	0	0	0	0	0	0	0	1	0	0	0	0	1	1	0	0	0	0	0	0	1	1	1	0	1	0	1	0	0	1	1	1	0
Candida canberraensis	1	1	0	0	0	0	1	0	1	0	0	1	0	1	1	1	1	0	1	1	1	0	1	0	0	1	0	1	1	1	1	0	1	1	0	0	1	1	1	1	0	0	1	0	1	1	1	0
Candida carpophila	1	1	1	0	0	1	1	1	1	1	1	1	0	1	1	1	1	1	1	1	1	0	1	1	1	1	0	1	1	0	1	1	1	1	0	0	1	1	1	1	0	0	1	0	1	1	1	1
Candida caryicola	1	0	0	0	0	0	0	0	1	0	0	1	0	0	1	1	1	0	0	0	0	0	0	0	1	0	0	1	1	0	1	0	1	1	0	0	1	1	1	1	0	0	1	0	1	1	1	0
Candida caseinolytica	0	0	0	0	0	0	0	0	0	0	0	1	0	1	0	0	0	0	0	0	1	0	1	0	0	0	0	1	0	0	0	0	1	1	0	1	1	0	1	0	0	0	1	0	1	1	1	1
Candida castellii	1	0	0	0	0	0	0	0	0	0	0	0	0	0	0	0	0	0	0	0	0	0	0	0	0	0	0	1	1	0	0	0	0	0	0	0	0	0	1	0	0	0	1	0	1	1	1	1
Candida castrensis	0	0	0	0	0	0	0	0	1	0	0	1	0	1	1	1	1	0	1	0	1	0	1	0	1	0	0	1	0	0	0	0	1	1	1	1	1	1	1	0	0	0	0	0	1	1	0	0
Candida catenulata	1	1	0	1	0	0	0	0	0	0	0	1	0	1	1	0	0	1	0	1	0	0	1	0	0	1	0	1	1	0	1	0	1	1	0	0	1	0	1	1	0	0	1	0	1	1	1	1
Candida cellae	1	0	0	0	0	0	0	0	0	0	0	1	0	0	0	0	0	0	0	0	0	0	0	0	0	1	0	0	1	0	0	0	1	1	0	0	1	0	0	0	1	0	0	0	1	1	1	1
Candida cerambycidarum	1	1	0	0	0	0	1	0	1	0	0	1	0	1	1	1	1	0	1	1	1	1	1	1	1	1	0	1	1	1	1	0	1	1	0	1	1	1	1	1	0	0	0	0	1	1	1	1
Candida chickasaworum	1	1	0	0	0	0	1	0	1	0	0	1	0	1	1	1	1	0	1	1	1	0	1	0	0	0	0	1	1	0	1	0	1	1	0	0	1	1	1	1	0	0	1	0	1	1	1	0
Candida chilensis	1	0	0	0	0	0	0	0	1	0	0	1	1	1	1	1	1	0	1	1	1	0	1	1	1	1	0	1	1	1	1	0	1	1	0	1	1	1	0	1	1	0	0	0	1	1	1	0
Candida choctaworum	1	1	0	0	0	0	1	0	0	0	0	1	0	1	0	0	0	0	1	1	1	0	1	1	1	1	0	1	1	1	1	0	1	1	0	0	1	1	1	1	0	0	1	0	1	1	1	0
Candida chrysomelidarum	1	0	0	0	0	0	0	0	1	0	0	0	0	1	1	1	0	0	1	1	1	0	0	0	0	0	0	1	1	0	1	0	1	1	0	0	1	1	1	1	0	0	1	0	1	1	1	0
Candida cidri	1	0	0	0	0	0	1	0	0	0	0	1	0	1	1	1	1	1	0	0	1	1	1	0	0	1	1	1	1	1	1	0	1	1	0	1	1	1	0	1	1	0	0	0	1	1	1	0
Candida coipomoensis	1	1	0	0	0	0	1	0	1	0	0	1	1	1	1	1	1	0	1	1	1	0	1	0	1	1	0	1	1	1	1	0	1	1	0	0	1	1	0	1	0	0	0	0	1	1	1	0
Candida conglobata	1	1	0	0	0	0	1	0	0	0	0	1	0	1	0	0	0	0	1	1	1	0	1	1	1	1	0	1	1	1	1	0	1	1	0	0	1	0	1	1	0	0	1	0	1	1	1	0
Candida cretensis	1	1	0	0	0	0	1	0	1	0	0	1	0	1	1	1	1	0	1	1	1	0	1	0	1	1	0	1	1	0	1	0	1	1	0	0	1	1	1	1	0	0	1	0	1	1	1	0
Candida cylindracea	1	0	0	0	0	0	0	0	0	0	0	1	0	0	0	0	0	0	0	0	1	0	0	0	0	0	0	1	1	0	0	0	1	1	0	1	1	1	1	0	0	0	1	0	1	1	1	0
Candida dajiaensis	1	0	1	0	0	0	0	0	1	0	0	0	0	1	1	1	1	0	1	1	0	0	1	1	0	0	0	0	1	0	1	0	1	1	0	1	1	0	0	0	0	0	0	0	1	1	1	0
Candida davenportii	1	0	0	0	0	0	0	0	1	1	0	0	0	0	0	0	0	0	0	0	0	0	0	0	0	0	0	0	0	0	0	0	0	0	0	0	0	0	0	0	0	0	0	0	1	1	0	0
Candida deformans	0	0	0	0	0	0	0	0	0	0	0	0	0	0	0	0	0	0	1	1	0	0	0	0	0	1	0	1	1	1	0	0	1	1	0	1	1	1	1	0	0	0	0	0	1	1	1	0
Candida dendrica	1	0	0	0	0	0	0	0	0	0	0	0	0	0	0	0	0	0	1	1	0	0	0	0	0	0	0	1	1	0	0	0	0	0	0	1	1	0	1	0	0	0	0	0	1	1	1	0
Candida dendronema	1	1	1	0	0	0	1	0	1	0	0	1	0	1	1	0	1	1	1	1	1	1	1	1	1	1	0	1	1	1	1	1	1	1	0	0	1	1	1	0	0	0	0	0	1	1	1	1
Candida derodonti	1	0	0	0	0	0	0	0	1	0	0	0	0	1	1	0	1	0	1	1	0	0	0	0	0	1	0	1	1	0	1	0	1	1	0	0	1	1	0	1	0	0	1	0	1	1	1	0
Candida diddensiae	1	1	1	1	0	0	1	0	1	0	0	1	0	1	1	1	1	0	1	1	1	0	1	1	1	1	0	1	1	1	1	0	1	1	0	0	1	1	1	1	0	0	1	0	1	1	1	1
Candida digboiensis	0	0	0	0	0	0	0	1	1	1	1	1	1	1	1	1	1	1	1	1	1	1	1	1	1	1	0	1	1	1	1	1	1	1	1	1	0	0	0	0	0	0	1	0	1	1	1	1
Candida diospyri	1	1	0	0	0	0	0	0	1	0	0	1	0	1	1	1	1	0	1	1	1	1	1	1	1	1	0	1	1	1	1	0	1	1	0	0	1	1	1	1	0	0	1	0	1	1	1	0
Candida diversa	1	0	0	0	0	0	0	0	0	0	0	0	0	0	0	0	0	0	0	0	0	0	1	0	0	0	0	1	1	0	1	0	1	1	0	0	1	1	0	0	0	0	0	0	1	1	1	1
Candida drosophilae	0	0	0	0	0	0	0	0	0	0	0	1	0	0	0	0	0	0	0	0	1	0	1	0	0	0	0	1	1	0	0	0	1	1	0	0	1	0	0	0	0	0	0	0	1	1	1	0
Candida dubliniensis	1	1	0	1	0	0	0	0	1	0	0	1	0	1	1	1	1	1	0	0	0	0	1	0	0	0	0	1	1	0	1	0	1	1	0	1	1	1	0	1	0	0	1	0	1	1	1	1
Candida easanensis	0	0	0	0	0	0	0	0	1	0	0	0	0	1	1	1	1	1	1	1	0	1	1	1	1	0	0	1	1	0	0	0	1	1	0	1	1	1	1	0	0	0	0	0	1	1	1	1
Candida elateridarum	1	1	1	0	0	0	1	0	1	1	1	1	0	1	1	1	1	0	1	1	0	0	1	1	0	1	0	1	1	1	1	0	1	1	0	1	1	1	1	1	0	0	1	0	1	1	1	1
Candida emberorum	1	1	0	0	0	0	1	0	1	0	0	1	0	1	1	1	1	0	1	1	1	0	1	0	0	0	0	1	1	0	1	0	1	1	0	0	1	1	1	1	0	0	1	0	1	1	1	0
Candida endomychidarum	1	1	0	0	0	0	1	0	1	0	0	1	0	1	1	1	1	0	1	1	1	1	1	1	1	1	1	1	1	1	1	0	1	1	0	1	1	1	1	1	0	0	0	0	1	1	1	0
Candida entomophila	1	1	1	0	0	1	1	0	1	1	1	1	1	1	1	1	1	0	1	1	1	0	1	1	0	1	0	1	1	1	1	0	1	1	0	0	1	0	0	1	0	0	0	0	1	1	1	1
Candida ergatensis	1	1	0	0	0	0	0	0	1	0	0	1	1	1	1	0	1	0	1	1	1	0	1	0	1	1	0	1	1	0	1	0	1	1	0	0	1	1	0	1	0	0	0	0	1	1	0	0
Candida etchellsii	1	0	0	1	0	0	0	0	0	0	0	1	0	0	1	0	0	0	0	0	1	0	0	0	0	1	0	1	1	0	0	0	1	1	0	1	1	1	1	0	1	0	1	0	1	1	1	0
Candida ethanolica	1	0	0	0	0	0	0	0	0	0	0	0	0	0	0	0	0	0	0	0	0	0	0	0	0	0	0	1	1	0	0	0	0	0	0	1	1	0	0	0	0	1	0	0	1	1	1	1
Candida fennica	1	1	1	1	1	1	1	0	1	1	1	1	1	1	1	1	1	1	1	1	1	0	1	1	0	1	0	1	1	1	1	0	1	1	0	0	1	1	1	1	0	1	1	0	1	1	1	0
Candida fermenticarens	0	0	0	0	0	0	0	0	0	0	0	1	0	0	0	0	0	0	0	0	1	0	0	0	0	1	0	1	1	1	1	1	1	1	0	0	1	1	1	0	0	0	0	0	1	1	1	0
Candida floccosa	1	0	0	0	0	0	0	0	1	0	0	0	0	1	1	1	0	0	0	0	1	1	0	0	1	0	1	1	1	0	0	0	1	1	0	1	1	1	0	1	0	0	0	0	1	1	1	0
Candida floricola	1	0	1	1	0	1	0	0	1	1	0	1	0	0	1	0	0	0	0	0	1	0	1	0	0	1	0	1	1	0	0	0	1	1	0	0	1	0	1	0	0	0	0	0	1	1	1	0
Candida floridensis	0	0	0	0	0	0	0	0	1	1	1	1	1	1	1	1	1	0	1	1	1	0	1	1	1	0	0	1	1	0	0	0	1	1	1	0	1	1	1	1	1	0	0	0	1	1	1	1
Candida floris	1	0	0	0	0	0	0	0	0	0	0	1	0	0	0	0	0	0	0	0	1	0	0	0	0	0	0	0	1	0	0	0	1	1	0	0	0	0	1	0	0	0	0	0	1	1	1	1
Candida flosculorum	1	0	0	0	0	0	0	0	1	0	0	0	0	0	1	1	0	0	1	1	1	0	1	0	0	0	0	0	1	0	0	0	0	0	0	0	0	0	0	0	0	0	0	0	1	1	1	1
Candida fluviatilis	1	0	0	1	0	0	1	0	1	0	0	1	1	1	1	1	1	1	1	1	0	0	1	0	0	0	0	1	1	0	1	0	1	1	0	1	1	1	1	1	0	0	1	0	1	1	1	1
Candida fragi	1	0	1	1	0	0	0	0	1	0	0	1	0	0	1	1	0	0	1	1	1	0	1	0	0	1	0	1	1	0	1	0	1	1	0	0	1	1	1	1	0	0	1	0	1	1	1	0
Candida freyschussii	1	0	1	0	0	0	0	0	1	0	0	0	0	1	1	1	1	0	1	1	0	1	1	0	0	0	0	1	1	0	0	0	1	1	0	1	1	1	1	0	0	0	0	0	1	1	1	1
Candida friedrichii	1	1	0	0	0	0	1	0	1	1	1	1	0	1	1	1	1	0	1	1	1	0	1	1	1	1	0	1	1	1	1	1	1	1	0	1	1	1	1	1	0	0	1	0	1	1	1	0
Candida frijolesensis	1	1	1	1	0	0	1	0	1	0	0	1	0	1	1	1	1	0	0	0	0	0	1	0	0	0	0	1	0	0	1	0	1	1	0	1	0	0	0	1	0	0	1	0	1	1	1	0
Candida fructus	1	0	0	0	0	0	1	0	0	0	0	0	0	1	0	0	0	0	0	0	1	0	1	0	0	1	0	1	1	0	1	0	1	1	0	0	1	1	1	1	0	0	1	0	1	1	1	0
Candida fukazawae	1	0	0	0	0	0	0	0	1	0	0	0	0	1	1	0	1	1	1	1	0	0	1	0	0	1	0	1	1	1	1	0	1	1	0	1	1	1	1	1	0	0	1	0	1	1	1	0
Candida fungicola	0	0	0	0	0	0	0	0	1	0	0	0	0	1	1	1	1	1	1	1	0	0	0	0	0	1	0	0	1	0	1	0	1	1	0	0	1	1	0	0	0	0	1	0	1	1	1	0
Candida galacta	0	0	0	0	0	0	0	0	0	0	0	1	0	0	0	0	0	0	0	0	0	0	0	0	0	0	0	1	1	0	0	0	1	1	0	0	1	1	1	0	0	0	0	0	1	1	1	0
Candida galis	0	0	0	0	0	0	0	0	0	0	0	0	0	0	0	0	0	0	0	0	0	0	0	0	0	0	0	1	1	0	0	0	0	0	0	1	1	0	0	0	0	0	0	0	1	1	1	0
Candida galli	0	0	0	0	0	0	0	0	0	0	0	1	0	1	0	0	0	0	0	1	1	0	0	0	0	1	0	1	1	1	1	0	1	1	0	1	1	1	1	0	0	1	1	0	1	1	1	0
Candida gatunensis	1	0	0	0	0	0	1	0	1	0	0	1	0	1	1	0	1	0	1	1	0	0	1	0	0	0	0	1	1	0	1	0	1	1	0	0	1	1	1	1	0	0	1	0	1	1	1	0
Candida gelsemii	1	0	0	0	0	0	0	0	1	0	0	1	0	1	1	1	0	0	1	1	0	0	0	0	0	0	0	1	1	0	0	0	0	1	0	0	1	0	1	1	0	0	0	0	1	1	1	0
Candida geochares	1	0	1	0	0	0	0	0	0	0	0	1	0	0	0	0	0	0	1	1	1	0	0	0	0	1	0	1	1	0	1	0	1	1	0	0	1	1	1	0	0	0	0	0	1	1	1	1
Candida germanica	1	1	0	0	0	0	1	0	1	0	0	1	0	1	1	0	1	0	1	1	0	0	1	1	1	0	0	1	1	1	1	0	1	1	0	0	1	0	1	1	0	1	1	0	1	1	1	1
Candida ghanaensis	0	0	0	0	0	0	0	0	1	0	0	1	0	0	1	1	1	0	0	1	0	0	1	0	0	0	0	1	0	1	0	0	1	1	0	0	1	1	0	0	0	0	0	0	1	1	1	1
Candida gigantensis	1	1	1	1	0	0	1	0	1	0	0	1	0	1	1	1	1	0	0	0	0	0	1	0	0	0	0	1	1	0	1	0	1	1	0	0	1	1	1	1	0	0	1	0	1	1	1	0
Candida glabrata	1	0	0	0	0	0	1	0	0	0	0	0	0	1	0	0	0	0	0	0	0	0	0	0	0	0	0	1	1	0	0	0	0	0	0	1	0	0	1	0	0	0	1	0	1	1	1	1
Candida glaebosa	0	0	0	0	0	0	0	0	1	1	1	1	1	1	1	0	1	0	1	1	0	0	1	0	0	0	0	1	1	0	1	0	1	1	0	1	1	1	0	1	0	0	1	0	1	1	0	0
Candida glucosophila	1	0	0	0	0	0	0	0	0	0	0	0	0	0	0	0	0	0	0	0	0	0	1	0	0	0	0	0	1	0	0	0	0	0	0	0	0	0	0	0	1	0	0	0	1	1	1	1
Candida gorgasii	1	1	0	0	0	0	1	0	1	0	0	1	1	1	1	1	1	0	1	1	0	1	1	1	1	1	0	1	1	1	1	0	1	1	0	1	1	1	1	1	0	0	1	0	1	1	1	1
Candida gotoi	1	1	1	0	0	0	0	0	1	1	0	1	0	1	1	1	1	1	1	1	0	1	1	1	0	1	0	1	1	1	1	1	1	1	0	1	1	1	0	0	0	1	1	0	1	1	1	1
Candida grinbergsii	1	0	1	0	0	0	1	0	1	0	0	1	0	1	0	0	0	0	1	1	1	0	1	1	1	1	0	1	1	1	1	0	1	1	0	1	1	0	0	1	0	1	1	0	1	1	1	0
Candida gropengiesseri	1	0	0	0	0	0	0	0	1	1	0	1	0	0	0	0	0	0	1	1	1	0	1	0	1	1	0	1	1	0	0	0	1	1	0	0	1	1	1	0	0	0	1	0	1	1	1	1
Candida guaymorum	1	1	1	1	0	0	1	0	1	0	0	1	0	1	1	1	1	0	1	1	0	0	1	0	0	0	0	1	1	0	1	0	1	1	0	0	1	1	1	1	0	0	1	0	1	1	1	0
Candida haemulonii	1	0	1	0	0	0	1	0	1	1	0	1	0	1	1	1	0	0	0	0	0	1	0	0	0	0	0	0	1	0	1	0	1	1	0	0	1	1	1	1	0	1	1	0	1	1	1	0
Candida hawaiiana	1	0	0	0	0	0	0	0	1	0	0	1	0	1	1	1	0	0	1	1	1	0	1	0	1	1	0	1	1	0	1	0	1	1	0	0	1	1	1	1	0	0	1	0	1	1	1	0
Candida heliconiae	1	0	0	0	0	0	0	0	1	0	0	1	0	0	1	1	1	0	1	1	1	0	1	1	1	0	0	1	1	0	1	0	1	1	0	0	0	0	1	1	0	0	0	0	1	1	1	0
Candida hispaniensis	0	0	0	0	0	0	0	0	0	0	0	0	0	1	0	0	0	0	0	0	1	0	0	0	0	0	0	1	1	0	0	0	1	1	0	1	1	0	0	0	0	0	0	0	1	1	1	1
Candida hollandica	0	0	0	0	0	0	0	0	0	0	0	1	0	0	0	0	0	0	0	0	1	0	0	0	0	0	0	1	1	1	1	0	1	0	0	1	1	1	1	0	0	0	0	0	1	1	1	0
Candida homilentoma	1	1	0	1	0	0	1	0	1	0	0	1	0	1	1	1	1	1	1	1	0	1	1	1	0	1	0	1	1	1	1	0	1	1	0	0	1	1	1	1	0	1	1	0	1	1	1	1
Candida humilis	1	1	0	0	0	0	1	0	0	0	0	1	0	1	0	0	0	0	0	0	0	0	0	0	0	0	0	1	1	0	0	0	0	0	0	1	0	0	0	0	0	0	0	0	1	1	1	0
Candida hungarica	1	0	0	0	0	0	0	0	1	0	0	1	1	1	1	1	1	1	1	1	1	0	1	1	1	1	1	1	1	0	1	0	1	1	0	1	1	0	1	1	1	1	0	0	1	1	1	0
Candida hyderabadensis	1	1	1	0	0	0	0	0	1	0	0	1	0	0	1	0	0	0	0	0	1	0	1	0	0	0	0	1	1	0	1	0	1	1	0	1	1	1	1	0	0	0	0	0	1	1	1	0
Candida incommunis	1	0	1	0	0	0	0	0	1	0	0	1	0	1	1	1	1	0	1	1	1	0	1	0	0	0	0	1	1	1	0	0	1	1	1	0	1	1	1	1	1	0	1	0	1	1	1	1
Candida inconspicua	1	0	0	0	0	0	0	0	0	0	0	0	0	0	0	0	0	0	0	0	0	0	0	0	0	0	0	1	1	0	0	0	0	0	0	1	1	1	0	1	0	0	0	0	1	1	1	1
Candida infanticola	0	0	0	0	0	0	0	0	0	0	0	1	0	0	0	0	0	0	0	0	1	0	0	0	0	0	0	0	1	0	0	0	1	1	0	0	1	0	0	0	0	0	0	0	1	1	1	1
Candida insectalens	0	0	0	0	0	0	0	0	0	0	0	1	0	1	0	0	0	0	1	1	0	0	0	0	1	0	0	1	0	0	1	0	1	1	0	1	1	0	0	1	0	1	0	0	1	1	1	1
Candida insectamans	1	0	0	0	0	0	0	0	0	0	0	0	0	1	1	1	1	1	1	1	0	0	1	0	0	1	0	1	1	0	1	0	1	1	0	0	1	1	0	0	0	0	1	0	1	1	1	1
Candida insectorum	1	1	1	0	0	0	1	0	1	1	1	1	1	1	1	1	1	0	1	1	1	1	1	1	1	1	0	1	1	1	1	0	1	1	0	0	1	1	1	1	0	0	1	0	1	1	1	1
Candida insectosa	1	1	0	1	0	0	1	0	1	1	0	1	1	1	1	1	1	1	1	1	0	0	1	0	1	1	0	1	1	0	1	0	1	1	0	0	1	1	1	1	0	0	1	0	1	1	1	0
Candida intermedia	1	1	1	1	0	1	1	1	1	1	0	1	1	1	1	1	1	1	1	1	1	1	1	1	1	1	0	1	1	0	1	1	1	1	0	0	1	1	1	1	0	1	1	0	1	1	1	0
Candida ipomoeae	1	0	0	0	0	0	0	0	1	0	0	1	0	1	1	1	1	0	1	1	1	0	1	0	0	0	0	1	1	0	1	0	1	1	0	0	1	1	0	0	0	0	1	0	1	1	1	1
Candida ishiwadae	1	1	1	1	0	0	1	0	1	0	0	1	0	1	1	1	1	1	1	1	1	1	1	1	1	1	0	1	1	1	1	1	1	1	0	1	1	1	1	1	1	0	1	0	1	1	1	0
Candida jeffriesii	1	1	0	1	0	0	1	0	1	0	0	1	0	1	1	1	1	1	1	1	0	0	1	0	0	1	0	1	1	1	1	0	1	1	0	1	1	1	1	1	0	0	1	0	1	1	1	0
Candida jianshihensis	0	0	0	0	0	0	0	0	0	0	0	0	0	0	0	0	0	0	1	1	0	0	1	0	0	0	0	0	1	0	1	0	1	1	0	1	0	0	0	0	1	0	0	0	1	1	1	0
Candida kipukae	1	0	0	0	0	0	0	0	1	0	0	1	0	1	1	1	1	0	1	1	1	0	1	0	0	0	0	1	1	0	1	0	1	1	0	0	1	1	1	1	0	0	1	0	1	1	1	0
Candida kofuensis	1	0	0	0	0	0	0	0	1	0	0	1	0	1	1	1	1	0	1	1	1	0	1	0	0	0	0	1	1	0	1	0	1	1	0	0	1	1	1	1	0	0	1	0	1	1	1	0
Candida krabiensis	0	0	0	0	0	0	0	0	0	0	0	0	0	1	0	0	1	0	0	0	1	0	1	0	1	1	1	1	1	1	1	0	1	1	0	0	1	1	0	0	1	0	0	0	1	1	1	1
Candida kruisii	1	1	0	0	0	0	1	0	1	0	0	1	0	1	1	1	1	1	1	1	1	0	1	1	0	1	0	1	1	0	1	0	1	1	0	0	1	1	1	1	0	0	1	0	1	1	1	0
Candida kunorum	1	1	0	1	1	0	1	0	1	0	0	1	0	1	1	1	1	0	1	1	0	0	1	0	1	1	0	1	1	0	1	0	1	1	0	0	1	1	1	1	0	0	1	0	1	1	1	0
Candida labiduridarum	1	1	1	1	0	0	1	0	1	0	0	1	0	1	1	1	1	0	1	0	1	0	1	1	0	0	0	1	1	0	1	0	1	1	0	1	0	1	0	1	0	0	1	0	1	1	1	0
Candida lactis-condensi	1	0	1	0	0	1	0	0	1	1	0	0	0	0	0	0	0	0	0	0	0	0	0	0	0	0	0	0	0	0	0	0	0	0	0	0	0	0	0	0	1	0	0	0	1	1	1	0
Candida lassenensis	0	0	0	0	0	0	0	0	0	0	0	0	0	0	0	0	0	1	0	0	0	0	0	0	1	1	0	1	1	1	1	0	1	1	1	0	1	0	1	0	0	0	1	0	1	1	1	1
Candida leandrae	1	0	0	0	0	0	0	1	1	1	0	1	0	1	1	0	1	0	1	1	1	0	1	0	0	1	0	1	1	0	1	0	1	1	0	0	1	1	1	1	0	0	1	0	1	1	1	0
Candida lessepsii	1	1	0	0	0	0	1	0	1	0	0	1	0	1	1	1	1	0	1	1	0	0	1	1	1	1	0	0	1	1	1	0	1	1	0	0	1	1	1	1	0	0	0	0	1	1	1	0
Candida lignohabitans	1	1	0	0	0	0	1	0	0	0	0	1	0	1	0	0	0	0	1	1	1	0	1	1	1	1	0	1	1	1	1	1	1	1	0	1	1	1	1	1	0	0	1	0	1	1	1	1
Candida lignosa	1	1	0	1	0	0	1	0	1	1	0	1	1	1	1	1	1	1	1	1	1	0	1	1	1	1	0	1	1	1	1	1	1	1	0	1	1	1	0	1	0	0	1	0	1	1	1	0
Candida linzhiensis	1	1	0	0	0	0	0	0	0	1	1	1	1	1	1	0	1	0	1	1	1	0	1	1	0	1	0	1	1	1	1	0	1	1	0	0	1	0	1	0	0	1	0	0	1	1	0	0
Candida litsaeae	1	1	1	1	0	1	1	0	1	1	0	1	1	1	1	1	1	1	1	1	0	0	1	1	1	1	0	1	1	1	1	0	1	1	0	0	1	1	0	1	0	0	1	0	1	1	1	1
Candida llanquihuensis	1	0	0	0	0	0	1	0	0	0	0	0	0	0	0	0	0	0	0	0	0	0	1	0	0	1	0	1	1	1	1	0	1	1	0	1	1	1	0	0	0	0	0	0	1	1	1	0
Candida lycoperdinae	1	1	0	0	0	0	1	0	1	0	0	1	0	1	1	0	1	0	1	1	0	0	1	0	1	0	0	0	1	0	1	0	1	1	0	0	1	1	1	1	0	0	1	0	1	1	1	0
Candida lyxosophila	1	1	0	1	0	0	0	0	1	0	0	1	0	1	1	1	1	1	1	1	0	0	1	0	0	1	0	1	1	0	1	0	1	1	0	1	1	1	0	1	0	0	1	0	1	1	1	0
Candida magnoliae	1	0	1	0	0	0	0	0	1	1	0	1	0	0	0	0	0	0	0	1	1	0	0	0	0	1	0	1	1	0	0	0	1	1	0	0	1	1	1	0	1	0	1	0	1	1	1	1
Candida maltosa	1	1	1	1	0	0	1	0	1	0	0	1	0	1	1	1	1	0	1	1	1	0	1	0	0	0	0	1	1	0	1	0	1	1	0	1	1	1	1	1	0	0	1	0	1	1	1	1
Candida marilandica	0	0	0	0	0	0	0	0	1	1	1	1	0	1	1	1	1	0	1	1	1	0	1	1	1	1	0	1	0	1	1	0	1	1	1	0	0	0	1	1	1	1	1	0	1	1	1	1
Candida marionensis	1	1	0	0	0	0	1	0	0	0	0	1	0	1	0	0	0	0	1	1	1	0	1	1	1	1	0	1	0	0	1	0	1	1	0	0	1	1	1	1	0	0	1	0	1	1	1	1
Candida maris	0	0	0	0	0	0	0	0	0	0	0	0	0	0	0	0	0	0	0	0	0	1	1	0	0	0	1	1	1	0	1	0	1	1	0	0	1	0	0	0	0	0	0	0	1	1	1	1
Candida maritima	1	0	1	0	0	1	0	0	1	1	0	0	0	1	1	1	1	1	1	1	0	1	1	1	1	0	0	1	1	0	0	0	1	1	0	1	1	1	1	1	0	0	1	0	1	1	1	0
Candida maxii	1	0	0	0	0	0	1	0	1	0	0	1	0	1	1	1	1	0	1	1	0	0	0	0	1	1	0	1	1	1	1	0	1	1	0	0	1	1	1	1	0	0	1	0	1	1	1	0
Candida melibiosica	1	1	1	1	0	1	1	0	1	1	1	1	0	1	1	1	1	0	1	1	1	0	1	0	0	1	0	1	1	0	1	0	1	1	0	0	1	1	1	1	0	1	1	0	1	1	1	1
Candida membranifaciens	1	1	1	1	0	1	1	1	1	1	1	1	0	1	1	1	1	1	1	1	1	1	1	1	1	1	0	1	1	1	1	1	1	1	0	1	1	1	1	1	0	0	1	0	1	1	1	1
Candida mesenterica	1	0	0	0	0	0	0	0	1	0	0	0	0	1	1	1	1	0	1	1	1	0	1	0	1	1	0	1	1	1	1	0	1	1	0	0	1	1	0	1	0	0	1	0	1	1	0	0
Candida metapsilosis	1	0	0	0	0	0	0	0	1	0	0	1	0	1	1	1	1	1	0	0	1	0	1	1	0	1	0	1	1	0	1	0	1	1	0	0	1	1	1	0	0	0	1	0	1	1	1	1
Candida methanosorbosa	1	1	0	0	0	0	1	0	0	0	0	1	0	1	0	0	0	0	1	1	1	1	1	1	0	0	1	1	1	0	1	0	1	1	0	0	0	0	1	1	1	1	0	0	1	1	1	1
Candida michaelii	1	1	1	1	0	0	1	0	1	0	0	1	0	1	1	1	1	0	1	1	0	1	1	1	0	0	0	1	1	1	1	0	1	1	0	1	1	1	1	0	0	0	0	0	1	1	1	0
Candida milleri	1	1	1	0	0	1	1	1	1	1	0	1	0	1	0	0	0	0	0	0	0	0	0	0	0	0	0	1	1	0	0	0	0	0	0	1	1	0	0	0	0	0	0	0	1	1	1	0
Candida mogii	1	0	1	1	0	0	1	1	1	1	0	1	0	1	1	0	0	1	0	0	0	0	1	1	1	1	0	1	1	0	1	1	1	1	0	0	1	1	1	1	0	0	0	0	1	1	1	1
Candida montana	0	0	0	0	0	0	0	0	0	0	0	0	0	0	0	0	0	0	1	1	0	1	0	0	0	0	0	1	1	0	0	0	1	0	0	0	1	1	0	0	0	0	1	0	1	1	1	0
Candida mucifera	0	0	0	0	0	0	0	0	0	0	0	1	0	1	1	0	0	0	0	0	1	1	1	1	1	1	0	1	1	1	1	1	0	0	1	0	1	0	1	1	0	0	1	0	1	1	1	0
Candida multigemmis	1	0	0	0	0	0	1	0	1	0	0	1	0	1	1	1	0	0	0	0	1	0	1	1	0	1	0	0	1	0	1	0	0	1	0	0	1	1	1	1	0	0	1	0	1	1	1	0
Candida musae	1	0	0	0	0	0	1	0	1	0	0	1	0	1	1	1	0	0	0	0	1	0	1	0	0	1	0	1	1	0	1	0	1	1	0	0	1	1	1	1	0	0	1	0	1	1	1	0
Candida mycetangii	1	0	1	0	0	1	0	1	1	1	0	0	0	1	1	1	1	1	1	1	0	1	1	0	1	1	0	1	1	0	0	0	1	1	0	1	1	1	1	0	0	0	0	0	1	1	1	1
Candida naeodendra	1	1	0	0	0	0	1	0	1	0	0	1	0	1	1	1	1	1	1	1	1	1	1	1	1	1	0	1	1	1	1	0	1	1	0	0	1	1	1	1	0	0	0	0	1	1	1	1
Candida nakhonratchasimensis	1	0	1	0	0	0	0	0	1	1	0	0	0	1	1	1	1	1	1	1	0	1	1	0	0	0	0	1	1	0	0	0	1	1	0	1	1	1	1	0	1	0	0	0	1	1	1	0
Candida nanaspora	1	1	0	0	0	0	1	0	0	0	0	1	0	1	0	0	0	0	0	0	0	1	1	1	1	1	1	1	1	1	1	0	1	1	0	0	1	0	0	1	1	0	0	0	1	1	1	1
Candida natalensis	1	1	1	0	0	0	0	0	1	0	0	1	0	1	1	1	0	0	1	1	1	0	1	0	0	1	0	1	1	0	1	0	1	1	0	1	1	1	1	0	0	0	1	0	1	1	0	0
Candida neerlandica	1	0	0	1	0	0	1	0	1	0	0	1	0	1	1	0	0	1	1	1	0	0	1	0	0	1	0	1	1	0	1	0	1	1	0	1	1	1	1	0	0	0	1	0	1	1	1	0
Candida nemodendra	0	0	0	0	0	0	0	0	0	0	0	1	0	1	0	0	0	0	1	1	1	0	1	1	1	1	1	1	1	1	1	1	1	1	0	1	1	0	0	0	0	1	0	0	1	1	1	0
Candida neomexicana	1	1	0	0	0	0	1	0	0	0	0	1	1	1	0	0	0	0	1	1	1	0	1	1	1	1	0	1	1	1	1	1	1	1	0	1	1	0	1	1	0	0	1	0	1	1	1	0
Candida nitratophila	1	1	0	0	0	0	1	0	0	0	0	1	0	1	0	0	0	0	0	1	0	1	1	1	0	1	1	1	1	0	1	0	1	1	0	0	1	0	0	1	1	0	0	0	1	1	1	0
Candida nivariensis	1	0	0	0	0	0	1	0	0	0	0	0	0	0	0	0	0	1	0	0	0	0	0	0	0	0	0	0	1	0	0	0	0	0	0	0	0	0	1	0	0	0	0	0	1	1	1	1
Candida norvegica	1	0	0	0	0	0	0	0	0	0	0	0	0	0	0	0	0	0	1	1	0	1	1	0	1	0	0	1	1	0	0	0	1	1	0	1	1	1	1	0	1	0	0	0	1	1	1	0
Candida novakii	1	0	0	0	0	0	0	0	0	0	0	1	0	1	0	0	0	0	1	1	1	0	1	1	0	1	0	1	1	1	1	0	1	1	0	1	1	1	1	1	1	0	1	0	1	1	1	0
Candida odintsovae	1	0	1	0	0	1	0	1	1	1	0	1	0	1	1	1	1	0	1	1	1	1	1	1	0	1	0	1	1	0	1	0	1	1	0	1	1	1	1	0	0	1	1	0	1	1	1	1
Candida oleophila	1	1	1	1	0	0	1	0	1	0	0	1	0	1	1	1	1	1	1	1	1	0	1	0	1	1	0	1	1	0	1	0	1	1	0	1	1	1	1	1	0	0	1	0	1	1	1	0
Candida ontarioensis	1	1	1	0	0	0	1	0	1	1	0	1	1	1	1	1	1	1	1	1	0	0	1	1	1	1	0	1	1	1	1	0	1	1	0	0	1	1	1	1	0	0	0	0	1	1	1	0
Candida orba	0	0	0	0	0	0	0	0	0	0	0	0	0	0	0	0	0	0	1	1	0	0	0	0	0	0	0	1	1	0	0	0	1	1	0	1	1	0	0	0	0	0	0	0	1	1	1	0
Candida oregonensis	1	0	0	1	0	0	0	0	1	1	0	0	0	1	1	1	1	1	1	1	0	1	1	0	1	1	0	1	0	0	1	0	1	1	0	0	1	1	1	1	0	0	1	0	1	1	1	0
Candida orthopsilosis	1	0	0	0	0	0	0	0	1	0	0	1	0	1	1	1	1	1	0	0	1	0	1	1	0	0	0	1	1	0	1	0	1	1	0	0	1	1	1	0	0	0	1	0	1	1	1	1
Candida ortonii	1	0	0	0	0	0	0	0	1	0	0	0	0	0	1	1	0	0	1	1	0	0	0	0	0	0	0	1	0	0	1	0	1	1	0	0	0	0	0	0	0	0	0	0	1	1	1	0
Candida oslonensis	0	0	0	0	0	0	0	0	0	0	0	1	0	0	0	0	0	0	0	0	1	0	1	0	0	1	0	1	1	1	1	0	0	1	0	1	1	1	1	0	0	0	0	0	1	1	1	0
Candida ovalis	1	0	0	0	0	0	1	0	0	0	0	0	0	1	0	0	0	0	1	1	1	0	1	1	1	1	1	1	1	1	1	0	1	1	0	1	1	1	1	0	0	0	0	0	1	1	1	0
Candida pallodes	1	1	0	1	0	0	1	0	1	0	0	1	0	1	1	1	1	0	1	1	0	0	1	0	0	1	0	1	1	0	1	0	1	1	0	1	1	1	1	1	0	0	1	0	1	1	1	0
Candida palmioleophila	0	0	0	0	0	0	0	0	1	1	1	1	0	1	1	1	1	1	0	0	0	0	1	0	0	0	0	1	1	0	1	0	1	1	0	1	1	1	1	1	0	0	1	0	1	1	1	1
Candida paludigena	1	0	0	0	0	0	0	0	1	1	0	1	1	1	1	1	1	0	1	1	1	0	1	1	0	0	0	1	0	0	0	0	1	0	1	0	1	1	1	1	0	0	1	0	1	1	1	0
Candida panamensis	1	1	0	0	0	0	1	0	1	0	0	1	0	1	1	0	1	0	1	1	0	0	1	0	0	0	0	1	1	0	1	0	1	1	0	0	1	1	1	1	0	0	1	0	1	1	1	0
Candida panamericana	1	1	0	0	0	0	1	0	1	0	0	1	0	1	1	1	1	0	1	1	1	0	1	0	0	0	0	0	1	0	1	0	1	1	0	0	1	1	1	1	0	1	1	0	1	1	1	0
Candida parapsilosis	1	1	1	1	0	0	1	0	1	0	0	1	0	1	1	1	1	0	0	0	1	0	1	1	0	1	0	1	1	0	1	0	1	1	0	0	1	1	1	1	0	0	1	0	1	1	1	1
Candida pararugosa	0	0	0	0	0	0	0	0	0	0	0	1	0	0	0	0	0	0	0	0	1	0	1	1	1	0	0	1	1	0	0	0	1	1	0	1	1	0	0	0	0	0	0	0	1	1	1	1
Candida pattaniensis	1	0	1	0	0	0	0	0	1	0	0	0	0	1	1	1	1	1	1	1	0	1	1	1	0	0	0	1	1	0	0	0	1	1	0	1	1	1	1	0	0	0	0	0	1	1	1	0
Candida peltata	1	1	0	0	0	0	0	0	1	0	0	1	0	1	1	1	1	1	1	1	1	1	1	1	1	1	0	1	1	1	1	1	1	1	0	0	1	1	0	1	0	0	0	0	1	1	1	1
Candida peoriensis	1	0	1	0	0	0	1	0	1	1	0	0	0	1	1	1	1	0	1	1	1	1	1	0	0	0	0	1	1	0	1	0	1	1	0	1	1	1	1	0	1	0	0	0	1	1	1	0
Candida petrohuensis	0	0	0	0	0	0	0	0	1	0	0	0	0	1	1	0	1	0	1	1	1	0	1	1	0	0	0	1	1	0	1	0	1	1	0	1	1	1	0	1	0	0	0	0	1	1	0	0
Candida picachoensis	1	0	0	0	0	0	0	0	1	0	0	1	0	1	1	1	1	0	0	1	0	0	0	0	0	1	0	0	1	0	1	0	1	1	0	0	1	1	1	1	0	0	0	0	1	1	1	0
Candida piceae	1	0	0	0	0	0	1	1	0	0	0	1	0	1	0	0	0	0	1	1	1	0	1	1	1	1	1	1	1	0	1	0	1	1	0	0	1	0	0	0	0	0	0	0	1	1	1	0
Candida picinguabensis	1	0	0	0	0	0	0	0	1	0	0	0	0	1	1	1	1	0	0	0	1	0	1	0	0	0	0	1	0	0	1	0	1	1	0	1	1	1	1	0	0	0	1	0	1	1	1	0
Candida pignaliae	1	0	0	0	0	0	1	0	1	1	0	0	0	1	1	1	1	0	0	1	1	1	1	1	0	1	1	1	1	0	1	0	1	1	0	0	1	0	1	0	1	0	0	0	1	1	1	0
Candida pimensis	1	0	0	0	0	0	0	0	1	0	0	1	0	1	1	1	1	0	0	1	0	0	0	0	0	1	0	0	1	0	1	0	1	1	0	0	1	1	1	1	0	0	0	0	1	1	1	0
Candida pini	1	0	0	0	0	0	1	0	0	0	0	0	0	1	0	0	0	0	0	0	0	0	1	1	0	1	1	1	0	1	1	0	1	1	0	0	0	1	0	0	0	0	0	0	1	1	0	0
Candida pinicola	1	1	0	0	0	0	1	0	0	0	0	1	1	1	0	0	0	0	1	1	1	0	1	1	1	0	0	1	1	1	0	0	1	1	0	0	1	1	1	1	0	0	1	0	1	1	1	0
Candida plutei	0	0	0	0	0	0	0	0	1	0	0	0	0	1	1	1	1	1	1	1	1	0	1	0	0	0	0	0	1	0	1	0	1	1	0	0	1	1	0	0	0	0	1	0	1	1	1	0
Candida polysorbophila	1	1	1	1	0	0	1	0	1	1	0	1	0	1	1	1	0	1	1	1	1	0	1	1	1	1	0	1	1	0	1	1	1	1	1	1	1	1	1	1	0	0	0	0	1	1	1	0
Candida pomicola	1	0	0	0	0	0	1	0	1	0	0	1	0	1	1	1	1	1	1	1	1	1	1	1	1	1	0	1	1	1	1	0	1	1	0	0	1	1	1	1	1	0	0	0	1	1	1	0
Candida ponderosae	0	0	0	0	0	0	0	0	0	0	0	1	0	0	0	0	0	0	1	1	0	0	1	0	0	0	0	1	1	0	0	0	0	1	0	1	1	1	1	0	0	0	0	0	1	1	1	0
Candida populi	1	0	0	0	0	0	1	0	1	0	0	0	0	1	1	1	1	0	1	1	0	1	1	1	1	1	0	1	1	0	1	0	1	1	0	0	1	1	1	1	1	0	0	0	1	1	1	0
Candida powellii	1	0	0	1	0	0	0	0	0	0	0	1	0	0	1	0	0	0	0	0	1	0	0	0	0	1	0	0	1	0	0	0	1	1	0	0	1	1	0	0	0	0	0	0	1	1	1	1
Candida prunicola	1	0	0	0	0	0	1	0	0	0	0	1	0	1	0	0	0	0	0	0	1	0	1	0	0	0	0	1	1	0	1	0	1	1	0	0	0	1	1	1	0	0	1	0	1	1	1	1
Candida pseudoglaebosa	1	0	0	0	0	0	0	0	1	1	1	1	1	1	1	1	1	0	1	1	1	0	1	0	0	0	0	0	0	0	0	0	1	1	0	1	1	1	0	1	0	0	1	0	1	1	1	0
Candida pseudointermedia	1	1	1	1	0	0	1	1	1	1	0	1	1	1	1	1	1	1	1	1	1	0	1	1	1	1	0	1	0	0	1	1	1	1	0	1	1	1	1	1	0	0	1	0	1	1	1	1
Candida pseudolambica	1	0	0	0	0	0	0	0	0	0	0	0	0	0	0	0	0	0	0	0	0	0	1	0	0	0	0	1	0	0	0	0	0	0	0	1	1	0	0	1	0	1	0	0	1	1	1	0
Candida pseudorhagii	1	1	1	0	0	1	1	0	1	1	0	1	0	1	1	1	1	0	1	1	1	1	1	1	1	1	0	1	1	1	1	0	1	1	0	1	1	0	1	1	0	1	1	0	1	1	1	1
Candida psychrophila	0	0	0	0	0	0	0	0	0	0	0	1	0	1	0	0	0	0	0	0	1	0	1	1	0	0	0	1	1	1	1	0	1	1	0	0	0	0	0	0	0	0	1	0	0	0	0	0
Candida pyralidae	1	0	0	0	0	0	1	0	0	0	0	1	0	0	0	0	0	0	0	0	1	0	1	1	0	1	0	1	1	0	0	0	1	1	0	0	1	1	1	1	0	1	1	0	1	1	1	1
Candida qinlingensis	1	0	0	0	0	0	0	0	1	0	0	1	0	1	1	0	1	0	1	1	1	0	1	1	0	0	0	1	1	0	0	0	1	1	0	1	1	1	0	0	0	0	0	0	1	1	1	0
Candida quercitrusa	1	1	1	1	0	0	0	0	1	0	0	1	0	1	1	1	1	0	0	0	1	0	1	0	0	1	0	1	1	0	1	0	1	1	0	1	1	1	1	1	0	0	1	0	1	1	1	0
Candida quercuum	1	0	0	0	0	0	0	0	1	0	0	0	0	0	1	1	1	0	1	1	0	0	1	0	0	0	0	1	1	0	0	0	1	1	0	1	1	1	1	0	0	0	0	0	1	1	1	0
Candida railenensis	1	1	0	0	0	0	1	0	1	0	0	1	0	1	1	1	1	0	1	1	1	0	1	0	0	0	0	1	1	0	1	0	1	1	0	1	1	1	1	1	0	0	1	0	1	1	1	0
Candida rancensis	1	0	0	0	0	0	0	0	1	0	0	1	0	1	1	1	1	0	1	1	1	0	1	0	0	1	0	1	1	0	1	0	1	1	0	0	1	0	1	0	0	0	1	0	1	1	1	0
Candida restingae	1	0	0	0	0	0	0	1	1	1	0	1	0	1	1	1	1	0	1	1	1	0	1	0	0	0	0	1	1	0	1	0	1	1	0	0	1	1	0	1	0	0	1	0	1	1	1	1
Candida rhagii	1	1	1	0	0	1	1	0	1	1	0	1	0	1	1	1	1	0	1	1	1	1	1	1	0	1	0	1	1	1	1	0	1	1	0	1	1	0	1	1	0	1	1	0	1	1	1	0
Candida riodocensis	1	0	0	0	0	0	0	0	0	0	0	1	0	0	0	0	0	0	0	0	1	0	0	0	0	0	0	0	1	0	0	0	1	1	0	0	0	0	0	0	0	0	0	0	1	1	1	1
Candida rugopelliculosa	1	0	0	0	0	0	0	0	0	0	0	0	0	0	0	0	0	0	0	0	0	0	0	0	0	0	0	1	0	0	0	0	0	0	0	1	1	0	0	1	0	1	0	0	1	1	1	1
Candida rugosa	0	0	0	0	0	0	0	0	0	0	0	1	0	0	0	0	0	0	0	0	1	0	1	0	0	0	0	1	1	0	1	0	1	1	0	1	1	1	1	0	0	0	0	0	1	1	1	1
Candida sagamina	1	0	0	0	0	0	0	0	1	0	0	0	0	1	1	1	1	1	1	1	0	0	1	0	1	0	0	1	1	0	1	0	1	1	0	0	1	1	1	1	0	0	1	0	1	1	1	0
Candida saitoana	0	0	0	0	0	0	0	0	1	0	0	1	0	1	1	1	1	0	0	0	1	0	1	0	0	0	0	1	1	0	0	0	1	1	0	1	1	0	0	0	0	1	1	0	1	1	1	0
Candida sake	1	1	1	1	0	0	1	0	1	0	0	1	0	1	1	1	1	0	1	1	1	0	1	0	0	1	0	1	1	0	1	0	1	1	0	1	1	1	1	1	0	1	1	0	1	1	1	0
Candida salmanticensis	1	1	1	1	0	1	1	1	1	1	1	1	1	1	1	1	1	0	1	1	1	0	1	1	1	0	0	1	1	0	1	0	1	1	0	1	1	1	1	1	0	0	1	0	1	1	1	0
Candida santamariae	1	0	0	0	0	0	1	0	0	0	0	1	0	1	0	0	0	0	1	1	1	0	1	0	1	1	0	1	1	0	1	0	1	1	0	1	1	1	1	1	0	0	1	0	1	1	1	0
Candida santjacobensis	1	1	0	0	0	0	1	0	1	1	1	1	0	1	1	1	1	0	1	1	1	1	1	1	1	1	0	1	1	1	1	0	1	1	1	1	1	1	0	1	0	0	1	0	1	1	1	0
Candida sanyiensis	1	0	0	0	0	0	0	0	0	0	0	0	0	0	0	0	0	0	1	1	0	0	1	0	0	0	0	0	0	0	0	0	1	1	0	1	1	0	0	0	1	0	0	0	1	1	1	0
Candida saopaulonensis	1	0	0	0	0	0	0	0	1	0	0	1	0	1	1	1	1	0	0	0	1	0	1	0	0	0	0	1	0	0	1	0	1	1	0	1	1	1	1	0	0	0	1	0	1	1	1	0
Candida savonica	1	1	0	0	0	0	1	0	0	0	0	1	0	1	0	0	0	0	1	1	0	0	1	0	1	0	0	1	1	0	1	0	1	1	0	0	1	1	0	0	0	1	1	0	1	1	1	0
Candida schatavii	1	1	0	0	0	0	1	0	0	0	0	1	0	1	0	0	0	0	0	0	0	0	1	0	1	1	0	1	1	1	1	0	1	1	0	0	1	1	1	1	0	0	1	0	1	1	1	1
Candida scorzettiae	0	0	0	0	0	0	0	0	0	0	0	1	1	1	1	0	0	0	1	1	0	0	1	0	0	0	0	1	1	0	1	0	1	1	0	1	1	1	1	0	0	0	1	0	1	1	1	0
Candida sequanensis	1	1	0	0	0	0	0	0	0	0	0	1	0	1	1	0	0	0	1	1	0	0	1	1	0	1	0	1	1	1	1	0	1	1	0	0	1	0	1	0	0	0	1	0	1	1	0	0
Candida sergipensis	1	0	0	0	0	0	0	0	1	1	0	1	0	0	1	0	0	0	0	1	1	0	0	1	0	0	0	1	1	0	1	1	1	1	0	0	0	0	0	0	0	0	0	0	1	1	1	0
Candida shehatae	1	1	0	1	0	0	1	0	1	1	0	1	1	1	1	1	1	1	1	1	1	0	1	1	1	1	0	1	1	1	1	0	1	1	0	0	1	1	1	1	0	0	1	0	1	1	1	0
Candida silvae	1	0	0	0	0	0	0	0	0	0	0	1	0	0	0	0	0	0	0	0	0	0	0	0	1	0	0	1	1	0	1	0	1	1	0	1	1	1	1	0	0	0	0	0	1	1	1	1
Candida silvanorum	1	1	1	1	0	1	1	0	1	1	1	1	0	1	1	1	1	1	1	1	0	1	1	1	0	1	0	1	1	1	1	0	1	1	0	0	1	1	1	0	0	1	0	0	1	1	1	1
Candida silvatica	0	0	0	0	0	0	0	0	0	0	0	0	0	1	0	0	0	0	0	0	0	0	0	0	0	0	0	1	1	0	1	0	1	1	0	0	1	0	0	1	0	0	0	0	1	1	1	1
Candida silvicultrix	1	1	1	1	0	1	0	0	1	1	1	1	0	1	1	1	1	1	1	1	0	0	1	1	1	1	0	1	1	1	1	0	1	1	0	1	1	1	1	0	0	1	0	0	1	1	1	1
Candida sinolaborantium	1	1	0	0	0	0	1	0	1	0	0	1	1	1	1	1	1	0	1	1	1	1	1	1	1	1	0	1	1	1	1	1	1	1	0	1	1	1	1	0	0	0	1	0	1	1	1	0
Candida sithepensis	1	0	0	0	0	0	1	0	0	0	0	1	0	1	0	0	0	0	1	1	1	0	1	1	0	1	1	1	1	1	1	0	1	1	0	1	1	1	1	0	0	0	0	0	1	1	1	1
Candida smithsonii	1	1	0	0	0	0	1	0	1	0	0	1	0	1	1	1	1	0	1	1	0	0	1	0	0	1	0	0	1	0	1	0	1	1	0	1	1	1	1	1	0	0	0	0	1	1	1	0
Candida sojae	1	1	1	0	0	0	0	0	1	0	0	1	0	1	1	1	1	1	1	1	1	0	1	0	0	1	0	1	1	0	1	0	1	1	0	1	1	1	0	1	0	0	1	0	1	1	1	1
Candida solani	1	0	0	0	0	0	0	0	1	0	0	0	0	1	1	1	1	0	1	1	1	0	1	0	0	0	0	1	1	0	0	0	1	1	0	1	1	0	1	0	0	0	1	0	1	1	1	0
Candida sonorensis	1	0	0	0	0	0	0	0	0	0	0	0	0	0	0	0	0	0	1	1	0	0	1	1	0	1	1	1	1	0	1	0	1	1	0	1	1	0	0	0	0	0	0	0	1	1	1	1
Candida sophiae-reginae	1	1	0	0	0	0	1	0	1	0	0	1	0	1	1	1	1	0	0	0	1	0	0	0	0	1	0	1	1	1	1	0	1	1	0	0	1	1	0	0	0	0	1	0	1	1	0	0
Candida sorbophila	1	0	0	0	0	0	0	0	0	0	0	1	0	0	0	0	0	0	0	0	1	0	1	1	0	0	0	1	0	0	0	0	1	1	0	1	1	0	0	0	0	0	1	0	1	1	1	1
Candida sorbosivorans	1	0	1	0	0	0	0	0	1	1	0	1	0	0	0	0	0	0	1	1	1	0	0	0	0	1	0	1	1	0	0	0	1	1	0	1	1	1	1	0	1	0	1	0	1	1	1	1
Candida sorboxylosa	1	0	0	0	0	0	0	0	0	0	0	0	0	0	0	0	0	0	0	0	1	0	1	0	0	0	0	1	1	0	0	0	0	0	0	1	1	1	0	0	0	0	0	0	1	1	1	1
Candida spandovensis	1	1	1	0	0	1	0	0	1	1	0	1	0	0	0	0	0	0	0	0	1	0	1	1	0	0	0	1	1	0	1	1	1	1	0	1	1	1	0	0	0	0	1	0	1	1	1	0
Candida spencermartinsiae	1	1	1	1	0	1	1	0	1	0	0	1	0	1	1	1	1	0	1	1	1	1	1	1	1	1	0	1	1	1	1	0	1	1	0	0	0	1	1	1	0	0	0	0	1	1	1	1
Candida stellata	1	0	1	0	0	1	0	0	1	1	0	0	0	0	0	0	0	0	0	0	1	0	0	0	0	0	0	0	0	0	0	0	0	0	0	0	0	0	0	0	0	0	0	0	1	1	1	0
Candida stellimalicola	1	0	0	0	0	0	0	0	0	0	0	0	0	0	0	0	0	0	0	0	0	0	1	0	1	0	0	1	1	0	0	0	1	1	0	1	1	0	1	0	0	0	0	0	1	1	1	1
Candida stri	1	1	0	0	0	0	1	0	1	0	0	1	0	1	1	1	1	0	1	1	0	0	0	0	0	0	0	1	1	0	1	0	1	1	0	0	1	1	1	0	0	0	1	0	1	1	1	0
Candida subhashii	0	0	0	0	0	0	0	0	1	0	0	1	0	0	1	1	1	0	1	1	0	0	1	1	0	0	0	1	0	0	1	0	0	0	0	0	0	0	0	0	0	1	0	0	1	1	1	1
Candida succiphila	1	1	0	0	0	0	1	1	0	0	0	1	0	1	0	0	0	0	1	1	1	1	1	1	1	1	1	1	1	1	1	1	1	1	0	1	1	0	1	1	0	0	1	0	1	1	1	1
Candida suecica	1	0	0	0	0	0	0	0	1	0	0	0	0	1	1	0	1	0	1	1	1	0	1	0	0	0	0	1	1	0	1	0	1	1	0	0	0	1	0	0	0	0	1	0	1	1	0	0
Candida suzukii	0	0	0	0	0	0	0	0	0	0	0	1	0	1	0	0	0	0	0	0	1	1	1	1	0	1	1	1	1	1	1	0	1	1	0	1	1	0	0	1	1	0	0	0	1	1	1	0
Candida takamatsizuyensis	1	1	0	0	0	0	1	0	1	0	0	1	0	1	1	0	0	0	1	1	1	1	1	1	1	1	0	1	1	1	1	0	1	1	0	0	1	1	1	1	0	0	1	0	1	1	1	0
Candida taliae	1	1	0	0	0	0	1	0	1	0	0	1	0	1	1	1	1	0	1	1	1	0	1	0	1	0	0	1	1	1	1	0	1	1	0	0	1	1	1	1	0	0	1	0	1	1	1	0
Candida tammaniensis	1	1	0	0	0	0	1	0	1	0	0	1	0	1	1	1	1	0	1	1	0	1	1	1	1	1	0	1	1	1	1	0	1	1	0	1	1	1	1	1	0	0	1	0	1	1	1	0
Candida tanzawaensis	1	0	0	0	0	0	1	0	1	0	0	1	0	1	1	1	1	0	1	1	0	0	0	0	0	0	0	1	1	0	1	0	1	1	0	0	1	1	1	0	0	0	1	0	1	1	1	0
Candida tartarivorans	1	1	1	1	0	1	1	0	1	1	1	1	1	1	1	1	1	1	1	1	1	0	1	1	1	1	0	1	1	1	1	1	1	1	1	0	1	1	1	1	0	0	1	0	1	1	1	1
Candida taylori	1	1	1	1	1	0	1	0	1	0	0	1	0	1	1	1	1	0	1	1	1	1	1	1	1	1	0	1	1	1	1	0	1	1	0	0	1	1	1	1	0	0	1	0	1	1	1	0
Candida temnochilae	1	1	0	0	0	0	1	0	1	0	0	1	0	1	1	1	1	0	1	1	0	1	1	1	1	1	0	1	1	1	1	0	1	1	0	1	1	1	1	1	0	0	1	0	1	1	1	0
Candida tenuis	1	1	1	1	0	0	1	0	1	0	0	1	1	1	1	1	1	1	1	1	1	1	1	1	1	1	0	1	1	1	1	0	1	1	0	1	1	1	1	1	0	0	1	0	1	1	1	0
Candida tepae	0	0	0	0	0	0	0	0	1	0	0	1	0	1	1	0	0	0	1	1	1	0	1	0	0	0	0	1	1	0	0	0	1	1	0	1	1	1	0	0	0	0	0	0	1	1	0	0
Candida terraborum	1	1	1	1	0	0	1	0	1	0	0	1	0	1	1	1	1	0	1	1	1	0	1	0	0	0	0	1	1	0	1	0	1	1	0	0	1	1	1	1	0	0	1	0	1	1	1	0
Candida tetrigidarum	1	1	1	1	0	0	1	0	1	0	0	1	0	1	1	1	1	0	0	0	0	0	1	1	0	0	0	1	1	0	1	0	1	1	0	1	0	1	1	0	0	0	1	0	1	1	1	1
Candida thaimueangensis	0	0	0	0	0	0	0	0	0	0	0	0	0	0	0	0	0	0	0	0	0	0	1	0	0	0	0	1	1	0	0	0	0	0	0	1	1	0	0	0	0	0	0	0	1	1	1	1
Candida tibetensis	1	0	0	0	0	0	0	0	1	0	0	1	0	1	1	1	1	0	1	1	0	0	1	1	1	1	0	1	1	0	1	0	1	1	0	0	1	1	1	1	0	1	0	0	1	1	0	0
Candida tilneyi	1	0	0	0	0	0	0	0	0	0	0	1	0	0	0	0	0	0	0	0	1	0	0	0	0	0	0	0	1	0	1	0	1	1	0	0	1	1	1	0	0	0	1	0	1	1	1	0
Candida tolerans	1	0	0	0	0	0	0	0	1	1	0	1	0	1	1	0	0	0	0	0	1	0	1	1	0	1	0	1	1	0	1	1	1	1	0	1	1	1	1	1	0	1	1	0	1	1	1	1
Candida torresii	1	0	0	0	0	0	1	0	0	0	0	1	0	1	0	0	0	0	1	1	1	0	1	1	0	1	0	1	1	0	1	0	1	1	0	0	1	1	1	1	0	0	1	0	1	1	1	0
Candida transvaalensis	1	1	0	0	0	0	0	0	1	1	1	1	0	1	1	1	1	0	1	1	1	0	1	1	1	1	0	1	1	1	1	1	1	1	1	1	1	1	0	1	0	0	1	0	1	1	1	0
Candida tritomae	1	1	0	1	0	0	1	0	1	0	0	1	0	1	1	1	1	1	1	1	0	0	1	0	0	1	0	1	1	0	1	0	1	1	0	1	1	1	1	1	0	0	1	0	1	1	1	0
Candida tropicalis	1	1	1	1	0	0	1	0	1	0	0	1	0	1	1	1	1	1	1	1	1	0	1	0	0	1	0	1	1	0	1	0	1	1	0	1	1	1	1	1	0	1	1	0	1	1	1	1
Candida trypodendroni	1	0	0	0	0	0	0	0	1	0	0	1	0	1	1	1	1	0	1	1	0	1	1	1	1	1	0	1	1	1	1	0	1	1	0	0	1	1	1	0	0	0	1	0	1	1	1	0
Candida tsuchiyae	1	0	1	1	0	1	1	0	1	1	0	0	0	1	1	1	1	1	0	0	1	0	0	0	0	0	0	1	1	0	1	0	1	1	0	0	1	1	1	1	0	0	1	0	1	1	0	0
Candida tumicola	1	1	0	0	0	0	0	0	1	0	0	1	1	1	1	1	1	0	1	1	1	0	1	1	1	1	0	1	1	1	1	0	1	1	0	1	1	1	1	1	0	0	1	0	1	1	1	1
Candida ubatubensis	1	0	0	0	0	0	0	0	1	0	0	1	0	1	1	1	1	0	1	1	1	1	1	0	0	1	0	1	1	1	1	0	1	1	0	0	0	0	1	0	0	0	0	0	1	1	1	0
Candida ulmi	1	0	0	0	0	0	0	0	1	0	0	0	0	1	1	1	1	0	1	1	0	1	1	0	0	0	0	1	1	0	1	0	1	1	0	0	1	0	1	0	1	0	0	0	1	1	1	1
Candida vaccinii	1	0	1	0	0	1	0	0	1	1	0	1	0	0	0	0	0	0	1	1	1	0	0	0	0	0	0	0	1	0	0	0	1	1	0	0	1	1	1	0	1	0	1	0	1	1	1	1
Candida vadensis	0	0	0	0	0	0	0	0	1	0	0	1	0	1	1	1	1	0	1	1	0	0	1	0	0	1	0	1	1	0	1	0	1	1	0	0	1	1	1	1	0	0	1	0	1	1	1	0
Candida valdiviana	1	0	0	0	0	0	0	0	1	1	1	1	1	1	1	1	1	0	1	1	1	0	1	1	1	0	0	1	1	0	1	1	1	1	1	0	1	1	1	1	1	0	1	0	1	1	1	1
Candida vanderwaltii	0	0	0	0	0	0	0	0	1	0	0	1	0	1	0	0	0	0	0	0	1	0	1	1	1	1	0	0	1	0	1	1	1	1	0	0	1	1	0	0	1	0	1	0	1	1	1	0
Candida vartiovaarae	1	0	1	1	0	0	0	0	1	0	0	0	0	1	1	1	1	0	1	1	0	0	1	0	0	0	0	1	1	0	0	0	1	1	0	1	1	1	1	0	1	1	1	0	1	1	1	0
Candida versatilis	1	1	1	1	1	1	1	0	0	1	1	1	0	1	1	0	0	0	1	1	0	0	0	0	0	0	0	1	1	0	0	0	1	0	0	0	1	0	0	0	1	0	1	0	1	1	1	0
Candida viswanathii	1	1	1	1	0	0	1	0	1	0	0	1	0	1	1	1	1	1	1	1	0	0	1	1	0	0	0	1	1	0	1	0	1	1	0	1	1	1	1	1	0	0	1	0	1	1	1	1
Candida wickerhamii	1	0	0	0	0	0	1	0	0	0	0	1	0	1	0	0	0	0	1	1	0	1	1	1	1	1	0	1	1	0	1	0	1	1	0	0	1	1	1	1	1	0	1	0	1	1	1	0
Candida wounanorum	1	1	0	0	0	0	1	0	1	0	0	1	0	1	1	1	1	0	1	1	1	0	1	0	0	0	0	1	1	0	1	0	1	1	0	0	1	1	0	1	0	0	1	0	1	1	1	0
Candida wyomingensis	1	0	0	0	0	0	0	0	0	0	0	0	0	1	0	0	0	0	1	1	0	1	1	0	1	1	0	1	1	0	1	0	1	1	0	1	1	0	0	1	1	0	1	0	1	1	1	0
Candida xylopsoci	1	0	0	0	0	0	1	0	0	0	0	1	0	1	0	0	0	0	1	0	0	0	1	0	0	0	0	1	1	0	0	0	1	1	0	0	1	1	1	1	0	1	1	0	1	1	1	1
Candida yuanshanicus	1	0	0	0	0	0	0	0	1	0	0	0	0	1	1	1	1	0	1	1	0	0	1	1	0	0	0	0	1	0	0	0	1	0	0	0	0	1	0	1	0	0	0	0	1	1	1	1
Candida yuchorum	1	1	0	0	0	0	1	0	1	0	0	1	0	1	1	0	1	0	1	1	0	0	1	0	0	0	0	0	1	0	1	0	1	1	0	0	1	1	1	0	0	0	1	0	1	1	1	0
Candida zemplinina	1	0	1	0	0	1	0	0	1	1	0	0	0	0	0	0	0	0	0	0	0	0	0	0	0	0	0	0	0	0	0	0	0	0	0	0	0	0	0	0	0	0	1	0	1	1	1	1
Candida zeylanoides	0	0	0	0	0	0	0	0	0	0	0	0	0	1	0	0	0	0	1	1	1	0	0	0	0	0	0	1	1	0	1	0	1	1	0	0	1	1	1	1	0	0	1	0	1	1	1	0
Cephaloascus albidus	1	1	0	0	0	0	0	0	0	1	1	1	0	1	0	0	0	0	1	1	1	0	1	1	1	0	0	1	1	0	1	0	1	1	0	1	1	1	0	0	0	0	0	0	1	1	1	0
Cephaloascus fragrans	0	0	0	0	0	0	0	0	0	0	0	1	0	1	0	0	0	1	0	0	1	0	1	1	0	0	0	1	1	0	1	0	1	1	0	1	1	1	0	0	0	1	0	0	1	1	1	0
Citeromyces matritensis	1	0	1	1	0	1	1	1	1	1	0	0	0	1	1	0	1	0	0	0	1	0	0	0	1	0	0	1	1	0	1	0	1	1	0	1	0	1	1	1	1	1	1	0	1	1	1	0
Citeromyces siamensis	1	0	1	1	0	1	1	0	1	1	0	0	0	1	1	0	1	0	0	0	0	0	0	0	0	0	0	1	1	0	1	0	1	1	0	1	0	0	1	1	1	1	1	0	1	1	1	1
Clavispora lusitaniae	1	1	1	1	0	0	1	0	1	0	0	1	0	1	1	1	1	0	1	1	1	1	1	0	1	1	0	1	1	0	1	0	1	1	0	1	1	1	1	1	0	0	1	0	1	1	1	1
Clavispora opuntiae	1	1	1	1	0	0	1	0	1	0	0	1	0	1	1	1	1	0	1	1	1	0	1	0	0	0	0	1	1	0	1	0	1	1	0	1	1	1	1	1	0	0	1	0	1	1	1	1
Cyniclomyces guttulatus	1	0	1	0	0	1	0	1	1	1	0	0	0	1	0	1	0	0	0	0	0	0	0	0	0	0	0	0	0	0	0	0	0	0	0	0	1	0	0	0	0	0	0	0	0	0	1	1
Debaryomyces coudertii	0	0	0	0	0	0	0	0	0	0	0	1	0	1	1	0	0	1	1	1	0	1	1	1	1	1	0	1	1	1	1	0	1	1	0	0	1	1	1	1	0	0	1	0	1	1	0	0
Debaryomyces fabryi	1	0	1	0	0	1	1	0	1	1	1	1	1	1	1	1	1	1	1	1	1	0	1	1	1	1	0	1	1	1	1	1	1	1	0	1	1	1	1	1	0	0	1	0	1	1	1	0
Debaryomyces hansenii	1	1	1	1	0	1	1	1	1	1	1	1	1	1	1	1	1	1	1	1	1	1	1	1	1	1	0	1	1	1	1	1	1	1	0	1	1	1	1	1	0	0	1	0	1	1	1	0
Debaryomyces maramus	1	0	0	0	0	0	0	1	1	1	1	1	1	1	1	1	1	1	1	1	1	0	1	1	0	1	0	1	1	1	1	0	1	1	0	0	1	1	1	1	0	0	1	0	1	1	0	0
Debaryomyces mycophilus	0	0	0	0	0	0	0	0	0	0	0	1	0	1	0	0	0	0	0	0	0	0	1	1	0	0	0	0	0	0	1	0	0	1	0	0	0	0	0	0	0	0	0	0	1	1	1	0
Debaryomyces nepalensis	1	0	1	0	0	1	1	0	1	1	1	1	1	1	1	1	1	1	1	1	1	0	1	1	1	1	0	1	1	1	1	1	1	1	0	1	1	1	1	1	0	0	1	0	1	1	1	1
Debaryomyces prosopidis	0	0	0	0	0	0	0	0	1	1	0	1	0	1	1	1	1	1	0	0	1	0	1	1	0	1	0	1	1	1	1	0	1	1	0	0	1	1	1	0	0	0	1	0	1	1	1	1
Debaryomyces robertsiae	1	0	1	1	0	1	1	0	1	1	0	1	0	1	1	1	1	0	1	1	1	1	1	1	0	1	0	1	1	1	1	0	1	1	0	0	1	1	1	0	0	1	1	0	1	1	1	0
Debaryomyces singareniensis	1	1	0	0	0	0	0	0	0	1	0	1	0	0	0	0	0	0	0	0	1	0	0	0	0	1	0	1	1	1	0	0	1	1	0	0	0	0	0	1	0	0	0	0	1	1	1	0
Debaryomyces subglobosus	1	0	1	0	0	1	0	1	1	1	1	1	1	1	1	1	1	1	1	1	1	0	1	1	1	1	0	1	1	1	1	0	1	1	0	1	1	1	1	1	0	0	1	0	1	1	1	1
Debaryomyces udenii	1	0	1	1	0	0	1	0	1	1	1	1	0	1	1	1	1	1	1	1	1	1	1	1	0	1	0	1	1	1	1	0	1	1	0	0	1	1	1	1	0	0	1	0	1	1	0	0
Dekkera anomala	1	1	1	1	1	1	1	0	1	1	0	1	1	1	1	1	1	0	1	1	0	0	0	0	0	0	0	1	1	0	0	0	0	0	0	1	1	0	0	1	1	0	0	0	1	1	1	1
Dekkera bruxellensis	1	1	1	1	0	0	1	0	1	1	0	1	0	1	1	1	1	0	1	1	0	0	0	0	0	1	0	1	1	0	0	0	0	0	0	1	0	0	0	1	1	0	0	0	1	1	1	1
Dipodascopsis anomala	0	0	0	0	0	0	0	0	0	0	0	1	1	0	1	0	0	0	1	1	1	0	1	0	0	0	0	0	1	0	1	0	0	0	0	0	0	0	0	0	0	0	0	1	1	1	0	0
Dipodascopsis tothii	0	0	0	0	0	0	0	1	1	1	0	1	1	1	1	1	1	1	1	1	1	0	1	1	1	0	0	1	1	0	1	0	1	1	1	0	1	0	1	0	0	0	1	1	1	1	1	0
Dipodascopsis uninucleata var. uninucleata	0	0	0	0	0	0	0	1	1	1	1	1	0	1	1	1	1	1	0	0	1	0	1	1	1	0	0	1	1	0	1	0	1	1	1	0	0	0	1	0	0	0	0	1	1	1	1	1
Dipodascopsis uninucleata var. wickerhamii	0	0	0	0	0	0	0	0	0	0	1	1	0	1	1	1	1	1	0	0	1	1	1	1	1	0	0	1	1	0	1	0	1	1	1	0	0	0	1	0	0	0	0	1	1	1	1	1
Dipodascus aggregatus	0	0	0	0	0	0	0	0	0	0	0	1	0	0	0	0	0	0	0	0	1	0	1	0	0	1	0	1	1	0	1	0	1	1	0	1	1	1	0	0	0	0	0	0	1	1	1	0
Dipodascus albidus	0	0	0	0	0	0	0	0	0	0	0	1	0	0	0	0	0	0	0	0	1	0	1	0	0	0	0	1	1	0	0	0	1	1	0	1	1	0	0	0	0	0	0	0	1	1	0	0
Dipodascus armillariae	0	0	0	0	0	0	0	0	0	0	0	1	0	0	0	0	0	0	0	0	0	0	1	0	0	1	0	1	1	0	0	0	1	1	0	1	1	1	0	0	0	1	0	0	1	1	0	0
Dipodascus australiensis	0	0	0	0	0	0	0	0	0	0	0	1	0	0	0	0	0	1	0	0	1	0	1	0	0	0	0	1	1	0	1	0	1	1	0	1	1	0	0	0	0	0	0	0	1	1	1	1
Dipodascus geniculatus	1	0	0	0	0	0	0	0	0	0	0	1	0	0	1	0	0	1	0	0	1	0	1	0	0	0	0	1	1	0	0	0	1	1	0	1	1	1	0	0	0	0	0	0	1	1	1	0
Dipodascus macrosporus	0	0	0	0	0	0	0	0	0	0	0	1	0	0	0	0	0	0	1	0	1	0	1	0	0	0	0	1	1	0	1	0	1	1	0	1	1	1	0	0	0	1	0	0	1	1	0	0
Eremothecium ashbyi	1	0	1	1	0	1	1	0	1	1	0	0	0	1	1	0	0	0	0	0	0	0	0	0	0	0	0	0	1	0	0	0	0	1	0	0	1	1	0	0	0	0	0	0	1	1	1	1
Eremothecium coryli	1	0	1	1	0	1	1	0	1	1	0	0	0	1	1	0	1	1	0	0	0	0	0	0	0	0	0	1	1	0	0	0	0	0	0	0	1	0	0	0	0	0	0	0	1	1	1	1
Eremothecium cymbalariae	0	0	0	0	0	0	0	0	1	1	1	1	0	1	1	1	0	1	0	0	0	0	0	0	0	0	0	1	1	0	0	0	0	0	0	0	1	0	0	0	0	0	0	0	1	1	1	1
Eremothecium gossypii	0	0	0	0	0	0	0	0	1	1	0	0	0	1	1	0	0	0	1	1	0	0	0	0	0	0	0	1	1	0	0	0	0	1	0	0	1	1	1	0	0	0	0	0	1	1	1	1
Eremothecium sinecaudum	1	0	1	1	0	0	1	0	1	0	0	0	0	1	1	0	0	1	0	0	0	0	0	0	0	1	0	0	1	0	0	0	0	1	0	0	0	0	0	0	0	0	0	0	1	1	1	1
Galactomyces candidus	1	1	0	0	0	0	0	0	0	0	0	1	0	0	0	0	0	0	0	0	1	0	1	0	0	0	0	1	1	0	1	0	1	1	0	1	1	1	0	0	0	1	0	0	1	1	1	1
Galactomyces citri-aurantii	1	1	0	0	0	0	0	0	0	0	0	1	0	0	0	0	0	0	0	0	1	0	1	1	0	0	0	1	1	0	1	0	1	1	0	1	1	1	0	0	0	0	0	0	1	1	1	0
Galactomyces geotrichum	1	0	0	0	0	0	0	0	0	0	0	1	0	0	0	0	0	0	0	0	1	0	1	0	0	0	0	1	1	0	0	0	1	1	0	1	1	1	0	0	0	0	0	0	1	1	1	0
Galactomyces pseudocandidus	0	0	0	0	0	0	0	0	0	0	0	1	0	0	0	0	0	0	0	0	1	0	1	0	0	0	0	1	1	0	0	0	0	1	0	1	1	1	0	0	0	1	0	0	1	1	1	0
Galactomyces reessii	0	0	0	0	0	0	0	0	0	0	0	1	0	0	0	0	0	0	0	0	1	0	1	0	0	0	0	1	1	0	0	0	0	1	0	1	1	1	0	0	0	0	0	0	1	1	1	0
Geotrichum carabidarum	1	0	0	0	0	0	0	0	0	0	0	0	0	0	0	0	0	0	0	0	1	0	1	0	0	0	0	1	1	0	0	0	1	1	0	1	1	1	0	0	0	0	1	0	1	1	1	0
Geotrichum cucujoidarum	0	0	0	0	0	0	0	0	0	0	0	1	0	0	0	0	0	1	1	1	0	0	1	0	0	0	0	1	1	0	1	0	1	1	0	1	1	1	1	0	0	1	1	0	1	1	1	1
Geotrichum europaeum	0	0	0	0	0	0	0	0	0	0	0	1	0	0	0	0	0	0	0	0	1	0	1	0	0	0	0	1	1	0	0	0	0	1	0	1	1	1	0	0	0	1	0	0	1	1	1	0
Geotrichum fermentans	1	1	0	0	0	0	0	0	0	0	0	1	0	0	0	0	0	0	1	1	1	0	1	1	1	1	0	1	1	0	1	0	1	1	0	1	1	1	0	0	0	1	0	0	1	1	1	1
Geotrichum histeridarum	1	0	0	0	0	0	0	0	0	0	0	1	0	0	0	0	0	0	0	0	1	0	1	0	0	0	0	1	1	0	1	0	1	1	0	1	1	1	1	0	0	0	1	0	1	1	1	0
Geotrichum klebahnii	1	1	0	0	0	0	0	0	0	0	0	1	0	0	0	0	0	0	0	0	1	0	1	0	0	0	0	1	1	0	1	0	1	1	0	1	1	1	0	0	0	1	0	0	1	1	1	0
Geotrichum restrictum	0	0	0	0	0	0	0	0	0	0	0	1	0	0	0	0	0	0	0	0	1	0	1	0	0	0	0	1	1	0	0	0	1	1	0	0	0	0	0	0	0	0	0	0	1	1	0	0
Hanseniaspora clermontiae	1	0	0	0	0	0	0	0	0	0	0	0	0	0	0	0	0	0	1	1	0	0	0	0	0	0	0	0	0	0	0	0	0	0	0	0	0	0	1	0	0	0	1	0	1	1	1	0
Hanseniaspora guilliermondii	1	0	0	0	0	0	0	0	0	0	0	0	0	0	0	0	0	0	1	1	0	0	0	0	0	0	0	0	0	0	0	0	0	0	0	0	0	0	1	0	0	0	1	0	1	1	1	1
Hanseniaspora lachancei	1	0	0	0	0	0	0	0	0	0	0	0	0	0	0	0	0	0	1	1	0	0	0	0	0	0	0	0	0	0	0	0	0	0	0	0	0	0	1	0	0	0	0	0	1	1	1	1
Hanseniaspora meyeri	1	0	0	0	0	0	0	0	0	0	0	0	0	0	0	0	0	0	1	1	0	0	0	0	0	0	0	0	0	0	0	0	0	0	0	0	0	0	1	0	0	0	1	0	1	1	1	0
Hanseniaspora occidentalis var. citrica	1	0	1	0	0	0	0	0	1	0	0	0	0	1	0	0	0	0	1	1	0	0	0	0	0	0	0	0	1	0	0	0	0	0	0	0	0	0	0	0	0	0	0	0	1	1	1	0
Hanseniaspora occidentalis var. occidentalis	1	0	1	0	0	0	0	0	1	0	0	0	0	0	0	0	0	0	1	1	0	0	0	0	0	0	0	0	1	0	0	0	0	0	0	0	0	0	0	0	0	0	0	0	1	1	1	0
Hanseniaspora opuntiae	1	0	0	0	0	0	0	0	0	0	0	0	0	0	0	0	0	0	1	1	0	0	0	0	0	0	0	0	0	0	0	0	0	0	0	0	0	0	1	0	0	0	1	0	1	1	1	1
Hanseniaspora osmophila	1	0	0	0	0	0	0	0	1	0	0	0	0	0	1	0	0	0	1	1	0	0	0	0	0	0	0	0	0	0	0	0	0	0	0	0	0	0	0	0	0	0	0	0	1	1	1	0
Hanseniaspora pseudoguilliermondii	1	0	0	0	0	0	0	0	0	0	0	0	0	0	0	0	0	0	1	1	0	0	0	0	0	0	0	0	0	0	0	0	0	0	0	0	0	0	1	0	0	0	1	0	1	1	1	1
Hanseniaspora uvarum	1	0	0	0	0	0	0	0	0	0	0	0	0	0	0	0	0	0	1	1	0	0	0	0	0	0	0	0	0	0	0	0	0	1	0	0	0	0	1	0	0	0	1	0	1	1	1	0
Hanseniaspora valbyensis	1	0	0	0	0	0	0	0	0	0	0	0	0	0	0	0	0	0	1	1	0	0	0	0	0	0	0	0	0	0	0	0	0	0	0	0	0	0	0	0	0	0	0	0	1	1	1	0
Hanseniaspora vineae	1	0	0	0	0	0	0	0	1	0	0	0	0	0	1	0	0	0	1	1	0	0	0	0	0	0	0	0	0	0	0	0	0	0	0	0	0	0	0	0	0	0	0	0	1	1	1	0
Hyphopichia burtonii	1	1	1	1	0	1	1	0	1	1	0	1	0	1	1	1	1	1	1	1	1	0	1	1	0	1	0	1	1	1	1	0	1	1	0	0	1	1	1	1	0	1	1	0	1	1	1	1
Hyphopichia heimii	1	1	1	1	0	0	1	0	1	1	0	1	0	1	1	1	1	0	1	1	0	1	1	1	0	1	0	1	1	1	1	1	1	1	0	0	1	1	1	1	0	1	1	0	1	1	1	0
Kazachstania aerobica	1	1	0	1	0	0	0	0	0	0	0	1	0	1	0	0	0	0	0	0	0	0	0	0	0	1	0	0	1	0	0	0	1	0	0	0	1	0	0	0	0	0	0	0	1	1	1	1
Kazachstania africana	1	1	0	0	0	0	0	0	0	0	0	1	0	0	0	0	0	0	0	0	0	0	0	0	0	0	0	0	1	0	0	0	0	0	0	1	0	0	1	0	0	0	0	0	1	1	1	1
Kazachstania aquatica	1	1	0	0	0	0	0	0	0	0	0	1	0	1	0	0	0	0	0	0	0	0	0	0	0	0	0	1	0	0	0	0	0	0	0	0	0	0	0	0	0	0	0	0	1	1	1	1
Kazachstania barnettii	1	1	1	0	0	1	1	0	1	1	0	1	0	1	0	0	0	0	0	0	0	0	0	0	0	0	0	0	0	0	0	0	0	0	0	1	1	0	1	0	0	0	0	0	1	1	1	0
Kazachstania bovina	1	0	0	0	0	0	0	0	0	0	0	0	0	0	0	0	0	0	0	0	0	0	0	0	0	0	0	1	0	0	0	0	0	0	0	1	1	0	0	0	0	0	0	0	1	1	1	1
Kazachstania bulderi	1	1	1	0	0	1	1	0	1	1	1	1	0	1	1	0	0	0	1	0	0	0	1	1	0	1	0	0	1	0	0	0	1	0	0	1	0	0	1	0	0	0	0	0	1	1	1	1
Kazachstania exigua	1	1	1	0	0	1	1	0	1	1	0	1	0	1	0	0	0	0	0	0	0	0	0	0	0	0	0	1	1	0	0	0	0	0	0	1	1	1	0	0	0	0	0	0	1	1	1	0
Kazachstania gamospora	1	0	1	0	0	1	0	1	1	0	0	0	0	1	0	0	0	0	0	0	0	0	0	0	0	0	0	1	1	0	0	0	0	0	0	1	0	0	0	0	0	0	0	0	1	1	1	0
Kazachstania hellenica	1	1	1	0	0	0	0	1	1	1	0	1	0	1	1	1	0	0	1	1	0	0	1	1	0	0	0	0	1	0	0	0	0	1	0	0	0	0	0	0	0	0	0	0	1	1	1	0
Kazachstania heterogenica	1	0	0	0	0	0	0	0	0	0	0	0	0	0	0	0	0	0	0	0	0	0	0	0	0	0	0	1	0	0	0	0	0	0	0	0	0	0	0	0	0	0	0	0	1	1	1	1
Kazachstania humantica	1	1	0	0	0	0	0	0	0	0	0	1	0	0	0	0	0	0	0	0	0	0	0	0	0	0	0	0	0	0	0	0	0	0	0	0	0	0	0	0	0	0	0	0	1	1	1	0
Kazachstania jiainica	1	1	0	1	0	0	0	0	0	0	0	1	0	0	0	0	0	0	0	0	0	0	0	0	0	0	0	0	0	0	0	0	0	0	0	0	0	0	0	0	0	0	0	0	1	1	1	0
Kazachstania kunashirensis	1	1	0	0	0	0	0	0	0	0	0	1	0	1	0	0	0	0	0	0	0	0	0	0	0	0	0	0	1	0	0	0	0	0	0	0	0	0	0	0	0	0	0	0	1	1	1	0
Kazachstania lodderae	1	1	1	1	0	1	1	0	1	1	0	1	0	1	0	0	1	0	0	1	0	0	0	0	0	0	0	1	1	0	0	0	0	0	0	1	1	0	1	0	0	0	0	0	1	1	1	0
Kazachstania martiniae	1	1	0	0	0	0	0	0	0	0	0	1	0	1	0	0	0	0	0	0	0	0	0	0	0	0	0	0	1	0	0	0	0	0	0	1	1	0	1	0	0	0	0	0	1	1	1	0
Kazachstania naganishii	1	1	1	0	0	1	1	0	1	1	0	1	0	1	0	0	0	0	0	0	0	0	0	0	0	0	0	0	1	0	0	0	0	0	0	0	0	1	1	0	0	0	1	0	1	1	1	1
Kazachstania piceae	1	0	0	0	0	0	0	0	1	1	0	1	0	1	1	1	1	0	1	1	1	0	0	0	0	1	0	1	1	0	0	1	1	1	0	1	1	0	1	0	0	0	0	0	1	1	1	1
Kazachstania pintolopesii	1	0	0	0	0	0	0	0	0	0	0	0	0	0	0	0	0	0	0	0	0	0	0	0	0	0	0	1	0	0	0	0	0	0	0	1	0	0	0	0	0	0	0	0	1	1	1	1
Kazachstania rosinii	1	1	0	0	0	0	0	0	0	0	0	1	0	0	0	0	0	0	0	0	0	0	0	0	0	0	0	0	0	0	0	0	0	0	0	0	0	0	0	0	0	0	0	0	1	1	0	0
Kazachstania servazzii	1	1	0	0	0	0	0	0	1	0	0	1	0	1	0	0	0	0	0	0	0	0	0	0	0	0	0	1	1	0	0	0	0	0	0	0	1	0	0	0	0	0	0	0	1	1	1	1
Kazachstania siamensis	1	1	0	0	0	0	0	0	0	0	0	1	0	1	0	0	0	0	0	0	0	0	0	0	0	0	0	0	0	0	0	0	0	0	0	0	0	0	0	0	0	0	0	0	1	1	1	1
Kazachstania sinensis	1	1	1	0	0	1	0	0	0	1	0	0	0	1	0	0	0	0	1	0	0	0	0	0	0	0	0	0	0	0	0	0	0	0	0	0	1	0	0	0	0	0	0	0	1	1	1	1
Kazachstania slooffiae	1	0	0	0	0	0	0	0	0	0	0	0	0	0	0	0	0	0	0	0	0	0	0	0	0	0	0	0	0	0	0	0	0	0	0	0	0	0	0	0	0	0	0	0	1	1	1	1
Kazachstania solicola	1	1	0	0	0	0	0	0	0	0	0	1	0	1	0	0	0	0	0	0	0	0	0	0	0	1	1	0	1	0	0	0	0	0	0	0	0	0	0	1	0	0	0	0	1	1	1	1
Kazachstania spencerorum	1	1	0	0	0	0	1	0	0	0	0	1	0	1	0	0	0	0	0	0	0	0	0	0	0	0	0	0	1	0	0	0	1	0	0	1	1	0	0	0	0	0	0	0	1	1	1	1
Kazachstania telluris	1	0	0	0	0	0	0	0	0	0	0	0	0	0	0	0	0	0	0	0	0	0	0	0	0	0	0	1	0	0	0	0	0	0	0	0	1	0	0	0	0	0	0	0	1	1	1	1
Kazachstania transvaalensis	1	1	0	0	0	0	0	0	0	0	0	1	0	1	0	0	0	0	0	0	0	0	0	0	0	0	0	0	0	0	0	0	0	0	0	0	0	0	0	0	0	0	0	0	1	1	1	1
Kazachstania turicensis	1	0	0	0	0	0	0	0	1	0	0	1	0	1	0	0	0	0	0	0	0	0	0	0	0	0	0	1	0	0	0	0	0	0	0	0	0	0	0	0	0	0	0	0	1	1	1	1
Kazachstania unispora	1	1	0	0	0	0	0	0	0	0	0	1	0	1	0	0	0	0	0	0	0	0	0	0	0	0	0	1	0	0	0	0	0	0	0	0	1	0	0	0	0	0	0	0	1	1	1	1
Kazachstania viticola	1	1	0	0	0	0	0	0	0	0	0	1	0	1	0	0	0	0	0	0	0	0	0	0	0	0	0	0	1	0	0	0	0	0	0	0	0	0	0	0	0	0	0	0	1	1	1	1
Kazachstania yakushimaenisis	1	1	0	0	0	0	0	0	0	0	0	1	0	0	0	0	0	0	0	0	0	0	0	0	0	0	0	0	0	0	0	0	0	0	0	0	0	0	0	0	0	0	0	0	1	1	1	0
Kazachstania zonata	1	0	1	0	0	1	0	1	1	1	0	0	0	1	0	0	0	0	0	0	0	0	0	0	0	0	0	1	1	0	0	0	0	0	0	1	0	0	0	0	0	0	0	0	1	1	1	0
Kloeckera lindneri	1	0	0	0	0	0	0	0	0	0	0	0	0	0	0	0	0	0	1	1	0	0	0	0	0	0	0	0	0	0	0	0	0	0	0	0	0	0	0	0	0	0	0	0	1	1	1	0
Kluyveromyces aestuarii	1	1	1	0	0	1	0	0	1	1	0	1	1	0	1	0	1	0	1	1	0	0	0	0	0	0	0	1	1	0	0	0	1	1	0	1	1	0	0	0	0	0	0	0	1	1	1	0
Kluyveromyces dobzhanskii	1	1	1	1	0	1	1	0	1	1	0	1	0	1	1	1	1	0	1	1	1	0	0	0	0	0	0	1	1	0	0	0	1	1	0	1	1	1	0	0	0	0	0	0	1	1	1	0
Kluyveromyces lactis var. drosophilarum	1	1	1	1	0	1	1	1	1	1	0	1	1	1	1	1	1	0	1	1	1	0	1	0	0	0	0	1	1	0	1	0	1	1	0	1	1	0	0	0	0	0	0	0	1	1	1	1
Kluyveromyces lactis var. lactis	1	1	1	1	1	1	1	1	1	1	0	1	1	1	1	1	1	0	1	1	1	0	1	0	0	0	0	1	1	0	1	0	1	1	0	1	1	0	0	0	0	0	0	0	1	1	1	1
Kluyveromyces marxianus	1	1	1	0	1	1	0	1	1	1	0	1	1	0	0	0	0	0	1	1	0	0	1	1	0	1	0	1	1	0	1	0	1	1	0	1	1	1	0	0	0	0	0	0	1	1	1	1
Kluyveromyces nonfermentans	0	0	0	0	0	0	0	0	0	0	0	1	1	0	0	0	0	0	1	1	0	0	0	0	0	0	0	1	0	0	1	0	1	0	0	0	0	0	0	0	0	0	0	0	1	1	1	1
Kluyveromyces wickerhamii	1	1	1	0	0	0	0	0	1	0	0	1	1	0	0	0	0	0	1	1	1	0	1	0	0	0	0	1	1	0	0	0	0	1	0	1	1	0	0	0	0	0	0	0	1	1	1	1
Kodamaea anthophila	1	0	0	0	0	0	0	1	1	1	0	1	0	1	1	0	1	0	1	1	1	0	1	0	0	0	0	1	1	0	1	0	1	1	0	0	0	1	0	0	0	0	1	0	1	1	1	1
Kodamaea kakaduensis	1	0	0	0	0	0	0	1	1	1	0	1	0	1	1	1	1	0	1	1	1	0	0	0	0	0	0	1	1	0	1	0	1	1	0	0	1	1	0	1	0	0	1	0	1	1	1	1
Kodamaea laetipori	1	0	0	1	0	0	1	0	1	0	0	0	0	1	1	1	1	1	1	1	1	0	1	0	1	0	0	1	1	0	1	0	1	1	0	1	1	1	1	0	0	0	1	0	1	1	1	0
Kodamaea nitidulidarum	1	0	0	0	0	0	0	0	1	1	0	1	0	0	1	1	1	0	1	1	1	0	0	0	1	0	0	1	1	0	1	0	1	1	0	0	1	1	0	1	0	0	1	0	1	1	1	1
Kodamaea ohmeri	1	1	1	1	0	1	1	1	1	1	0	1	0	1	1	1	1	0	1	1	1	0	1	0	0	1	0	1	1	0	1	0	1	1	0	0	1	1	0	1	0	0	1	0	1	1	1	1
Komagataella pastoris	1	0	0	0	0	0	0	0	0	0	0	0	0	1	0	0	0	0	0	0	0	1	1	0	0	0	1	1	1	0	0	0	1	1	0	1	1	1	0	0	0	0	0	0	1	1	1	1
Komagataella phaffii	1	0	0	0	0	0	0	0	0	0	0	0	0	1	0	0	0	0	0	0	0	1	0	0	0	0	1	1	1	0	0	0	1	1	0	1	1	1	0	0	0	0	0	0	1	1	1	1
Komagataella pseudopastoris	1	0	0	0	0	0	0	0	0	0	0	0	0	1	0	0	0	0	0	0	0	1	1	0	1	0	1	1	1	0	0	0	1	1	0	1	1	0	0	0	0	1	0	0	1	1	1	0
Kregervanrija delftensis	1	0	0	0	0	0	0	0	0	0	0	0	0	0	0	0	0	0	0	0	0	0	0	0	0	0	0	1	0	0	1	0	1	1	0	0	1	0	0	0	0	0	0	0	1	1	1	0
Kregervanrija fluxuum	0	0	0	0	0	0	0	0	0	0	0	0	0	0	0	0	0	0	0	0	0	0	0	0	0	0	0	1	1	0	1	0	1	1	0	1	1	0	0	0	0	0	0	0	1	1	1	0
Kregervanrija pseudodelftensis	0	0	0	0	0	0	0	0	0	0	0	0	0	0	0	0	0	0	0	0	0	0	0	0	0	0	0	1	0	0	1	0	1	1	0	0	0	0	0	0	0	0	0	0	1	1	1	0
Kuraishia capsulata	1	0	0	0	0	0	1	0	0	0	0	0	0	1	1	1	1	1	1	1	0	1	1	1	1	1	1	1	1	1	1	0	1	1	0	0	1	0	1	1	1	0	1	0	1	1	1	1
Kuraishia molischiana	1	0	0	0	0	0	1	0	0	0	0	0	1	1	1	1	1	1	1	1	0	1	1	1	1	1	1	1	1	1	1	0	1	1	0	0	1	0	1	1	1	0	1	0	1	1	1	1
Kurtzmaniella cleridarum	1	0	1	0	0	0	0	0	1	0	0	1	0	1	1	1	1	0	0	1	1	0	1	0	0	1	0	1	1	0	1	0	1	1	0	1	1	1	1	1	0	0	1	0	1	1	1	1
Lachancea cidri	1	1	1	1	0	1	1	0	1	1	1	1	0	1	1	1	1	0	0	0	1	0	1	0	0	0	0	1	1	0	1	0	1	1	0	1	1	0	0	0	0	0	1	0	1	1	1	0
Lachancea fermentati	1	1	1	1	0	1	1	1	1	1	0	1	0	1	1	1	1	0	1	1	1	0	1	0	0	0	0	1	1	0	1	0	1	1	0	1	1	0	1	0	0	0	1	0	1	1	1	1
Lachancea kluyveri	1	1	1	0	0	1	0	0	1	1	1	1	0	1	1	0	1	0	1	1	1	0	1	0	0	1	0	1	1	0	0	0	1	1	0	1	1	0	1	0	0	1	1	0	1	1	1	1
Lachancea meyersii	1	0	1	1	0	1	1	1	1	1	0	1	0	1	1	1	1	0	0	0	1	0	0	0	0	0	0	1	1	0	1	0	1	1	0	0	0	0	1	0	0	0	1	0	1	1	1	0
Lachancea thermotolerans	1	1	1	1	0	1	1	1	1	1	0	1	0	1	1	1	1	0	0	0	1	0	0	0	0	0	0	1	1	0	1	0	1	1	0	0	1	0	1	0	0	0	1	0	1	1	1	1
Lachancea waltii	1	0	1	0	0	1	0	0	1	1	0	0	0	0	0	0	0	0	0	0	1	0	1	0	1	0	0	1	0	0	1	0	1	1	0	0	0	0	0	0	0	0	0	0	1	1	1	0
CyberCyberlindnera americana	1	0	0	0	0	0	0	0	1	0	0	0	0	1	1	1	1	0	1	1	0	1	1	0	0	0	0	1	1	0	0	0	1	1	0	1	1	1	1	0	1	0	1	0	1	1	1	0
CyberCyberlindnera amylophila	1	0	0	0	0	0	0	0	1	0	0	0	0	1	1	1	1	1	1	0	0	0	1	1	0	0	0	1	1	0	0	0	1	1	0	1	1	1	1	0	0	0	0	0	1	1	1	1
CyberCyberlindnera bimundalis	1	0	0	0	0	0	0	0	1	0	0	0	0	1	1	1	1	0	1	1	0	1	1	1	1	0	0	1	1	0	0	0	1	1	0	1	1	1	1	0	1	0	1	0	1	1	1	1
CyberCyberlindnera euphorbiae	1	0	1	0	0	0	0	0	1	0	0	0	0	1	1	1	1	0	1	1	0	1	1	1	0	0	0	1	1	0	0	0	1	1	0	1	1	1	1	0	0	0	0	0	1	1	1	1
CyberCyberlindnera euphorbiiphila	1	0	0	0	0	0	0	0	1	0	0	0	0	1	1	1	1	0	1	1	0	0	1	0	0	0	0	1	1	0	0	0	1	1	0	1	1	1	1	0	1	0	0	0	1	1	1	1
CyberCyberlindnera fabianii	1	0	1	1	0	1	0	0	1	1	0	0	0	1	1	1	1	1	1	1	0	0	1	0	0	0	0	1	1	0	0	0	1	1	0	1	1	1	1	0	1	0	0	0	1	1	1	1
CyberCyberlindnera jadinii	1	0	1	0	0	1	0	1	1	1	0	0	0	1	1	1	1	0	1	1	0	0	1	0	0	0	0	1	1	0	0	0	1	1	0	1	1	1	1	0	1	1	1	0	1	1	1	1
CyberCyberlindnera japonica	1	0	0	0	0	0	0	0	1	0	0	0	0	1	1	1	1	0	1	1	0	1	1	0	0	0	0	1	1	0	1	0	1	1	0	1	1	1	1	0	0	0	0	0	1	1	1	1
CyberCyberlindnera lachancei	1	0	1	0	0	1	0	0	1	1	0	0	0	0	0	0	0	0	1	1	0	1	1	0	0	0	0	1	1	0	0	0	1	1	0	1	1	1	0	0	0	0	0	0	1	1	1	0
CyberCyberlindnera maclurae	1	0	1	0	0	1	0	1	1	1	0	0	0	1	1	1	1	0	1	1	0	0	0	0	0	0	0	1	1	0	0	0	1	1	0	1	1	1	1	0	0	0	0	0	1	1	1	0
CyberCyberlindnera meyerae	1	0	0	0	0	0	0	0	1	0	0	0	0	1	1	0	1	0	1	1	0	1	1	0	0	0	0	1	1	0	0	0	1	1	0	1	1	1	1	0	0	0	0	0	1	1	1	1
CyberCyberlindnera mississippiensis	1	0	0	0	0	0	0	0	1	0	0	0	0	1	1	1	1	0	1	1	0	1	1	1	1	0	0	1	1	0	0	0	1	1	0	1	1	1	1	0	0	0	0	0	1	1	1	1
CyberCyberlindnera misumaiensis	1	0	0	0	0	0	0	0	0	0	0	0	0	0	0	0	0	0	1	1	0	0	1	0	0	0	0	1	1	0	0	0	1	1	0	1	1	1	1	0	1	0	0	0	1	1	1	0
CyberCyberlindnera mrakii	1	0	0	0	0	1	0	1	0	1	0	0	0	1	1	1	1	0	1	1	0	1	1	0	0	0	0	1	1	0	0	0	1	1	0	1	1	1	1	0	1	1	0	0	1	1	1	1
CyberCyberlindnera petersonii	1	0	1	0	0	1	0	0	1	1	0	0	0	1	1	1	1	0	1	1	0	1	1	0	0	0	0	1	1	0	0	0	1	1	0	1	1	1	1	0	1	0	0	0	1	1	1	1
CyberCyberlindnera rhodanensis	1	0	1	0	0	0	0	0	1	0	0	0	0	1	1	1	1	0	1	1	0	1	1	0	0	0	0	1	1	0	0	0	1	1	0	1	1	1	1	0	0	0	0	0	1	1	1	1
CyberCyberlindnera sargentensis	1	0	0	0	0	0	0	0	0	0	0	0	0	0	0	0	0	0	1	1	0	1	1	0	0	0	0	1	1	0	0	0	1	1	0	1	1	0	0	0	0	0	0	0	1	1	1	1
CyberCyberlindnera saturnus	1	0	1	0	0	1	0	1	1	1	0	0	0	1	1	1	1	0	1	1	0	1	1	0	0	0	0	1	1	0	0	0	1	1	0	1	1	1	1	0	1	1	0	0	1	1	1	1
CyberCyberlindnera suaveolens	1	0	1	0	0	1	0	1	1	1	0	0	0	1	0	1	1	0	1	1	0	0	1	0	0	0	0	1	1	0	0	0	1	1	0	1	1	1	1	0	1	1	0	0	1	1	1	1
CyberCyberlindnera subsufficiens	1	0	1	0	0	1	0	1	1	1	0	0	0	1	1	1	1	0	1	1	0	1	1	0	0	0	0	1	1	0	0	0	1	1	0	1	1	1	1	0	1	0	0	0	1	1	1	1
CyberCyberlindnera veronae	1	0	1	0	0	0	0	0	1	1	0	0	0	1	1	1	1	0	1	1	0	1	1	1	0	0	0	1	1	0	0	0	1	1	0	1	1	1	1	0	0	0	0	0	1	1	1	0
Lipomyces arxii	0	0	0	0	0	0	0	0	0	0	0	1	0	1	0	0	0	0	1	1	1	0	1	1	0	0	0	0	1	0	0	0	0	0	0	0	1	0	0	0	0	0	0	0	1	1	1	0
Lipomyces doorenjongii	0	0	0	0	0	0	0	1	1	1	1	1	1	1	1	1	1	1	1	1	1	0	1	1	0	0	0	1	0	1	0	1	1	1	0	0	1	1	0	0	0	1	1	0	1	1	1	0
Lipomyces japonicus	0	0	0	0	0	0	0	0	1	0	0	1	1	0	0	0	0	0	1	1	1	0	1	1	0	0	0	1	1	0	1	0	1	1	0	0	0	1	0	0	0	0	0	0	1	1	1	0
Lipomyces kockii	0	0	0	0	0	0	0	1	1	1	1	1	0	1	1	1	1	1	1	1	1	0	1	1	0	0	0	1	0	1	0	1	1	1	0	0	1	0	0	0	0	1	0	0	1	1	1	0
Lipomyces kononenkoae	0	0	0	0	0	0	0	1	1	1	1	1	0	1	1	1	1	1	1	1	1	0	1	0	1	0	0	1	1	0	0	1	1	1	0	0	1	1	1	0	0	1	1	0	1	1	1	0
Lipomyces lipofer	0	0	0	0	0	0	0	1	1	1	1	1	1	1	1	1	1	1	1	1	1	0	1	1	1	0	0	1	1	1	1	1	1	1	0	0	1	1	1	0	0	1	1	0	1	1	1	1
Lipomyces mesembrius	0	0	0	0	0	0	0	1	1	1	1	1	1	1	1	1	1	1	1	1	1	0	1	1	0	0	0	1	1	0	1	1	1	1	0	0	1	1	1	0	0	1	1	0	1	1	1	1
Lipomyces oligophaga	0	0	0	0	0	0	0	0	0	0	0	1	0	0	0	0	0	0	0	0	1	0	1	0	0	0	0	1	1	0	0	1	0	1	1	0	1	0	1	0	0	0	0	0	1	1	1	0
Lipomyces orientalis	0	0	0	0	0	0	0	1	1	1	1	1	1	1	1	1	1	1	1	1	1	1	1	1	1	0	0	1	0	1	1	1	1	1	0	0	1	1	1	0	0	1	1	0	1	1	1	1
Lipomyces smithiae	0	0	0	0	0	0	0	0	1	0	0	0	0	0	0	0	0	0	0	1	0	0	1	0	0	0	0	1	1	0	0	0	0	0	0	0	1	0	0	0	0	0	0	0	1	1	1	0
Lipomyces spencer-martinsiae	0	0	0	0	0	0	0	1	1	1	1	1	0	1	1	1	1	1	1	1	1	0	0	0	1	0	0	1	1	0	0	0	1	1	0	0	0	1	1	0	0	1	0	0	1	1	1	1
Lipomyces starkeyi	0	0	0	0	0	0	0	1	1	1	1	1	1	1	1	1	1	1	1	1	1	1	1	1	1	1	0	1	1	1	1	1	1	1	1	0	1	1	1	0	0	1	1	1	1	1	1	1
Lipomyces suomiensis	0	0	0	0	0	0	0	0	0	0	0	1	1	0	0	0	0	0	1	1	1	0	1	1	1	0	0	1	1	0	1	0	1	1	0	0	1	1	1	0	0	0	0	0	1	1	1	0
Lipomyces tetrasporus	0	0	0	0	0	0	0	1	1	1	1	1	1	1	1	1	1	1	1	1	1	1	1	1	1	1	0	1	1	1	1	1	1	1	1	0	1	1	1	0	0	1	1	0	1	1	1	0
Lipomyces yamadae	0	0	0	0	0	0	0	1	1	1	1	1	0	1	1	1	1	1	1	1	1	0	0	0	0	0	0	1	0	0	0	0	1	1	0	0	0	1	1	0	0	1	0	0	1	1	1	0
Lipomyces yarrowii	0	0	0	0	0	0	0	1	1	1	1	1	0	1	1	1	1	1	1	1	1	0	0	0	0	0	0	1	0	0	0	1	1	1	0	0	0	1	1	0	0	1	0	0	1	1	1	0
Lodderomyces elongisporus	1	0	0	0	0	0	1	0	1	0	0	1	0	1	1	1	1	0	0	0	1	0	1	0	0	0	0	1	1	0	1	0	1	1	0	0	1	1	1	0	0	0	1	0	1	1	1	1
Magnusiomyces capitatus	0	0	0	0	0	0	0	0	0	0	0	1	0	0	0	0	0	0	0	0	1	0	0	0	0	0	0	1	1	0	0	0	1	1	0	1	1	1	0	0	0	0	0	0	1	1	1	1
Magnusiomyces ingens	0	0	0	0	0	0	0	0	0	0	0	1	0	0	0	0	0	0	0	0	1	0	0	0	0	0	0	1	1	0	0	0	0	0	0	1	1	0	0	0	0	1	0	0	1	1	1	1
Magnusiomyces magnusii	1	1	1	0	0	1	0	0	1	1	0	1	0	0	0	0	0	0	0	0	1	0	0	0	0	0	0	0	1	0	0	0	1	1	0	1	1	0	0	0	0	0	0	0	1	1	1	0
Magnusiomyces ovetensis	0	0	0	0	0	0	0	0	0	0	0	1	0	1	0	0	0	0	0	0	1	0	0	0	0	0	0	1	1	0	0	0	1	1	0	1	1	0	0	0	0	0	0	0	1	1	1	0
Magnusiomyces spicifer	0	0	0	0	0	0	0	0	0	0	0	1	0	0	0	0	0	0	1	1	1	0	1	0	0	0	0	1	1	0	0	0	0	0	0	1	1	1	0	0	0	0	0	0	1	1	1	1
Magnusiomyces starmeri	0	0	0	0	0	0	0	0	0	0	0	1	0	0	0	0	0	0	0	0	1	0	0	0	0	0	0	1	1	0	0	0	0	0	0	0	1	0	0	0	0	0	0	0	1	1	1	1
Magnusiomyces tetrasperma	1	0	0	0	0	0	0	0	0	0	0	1	0	0	0	0	0	0	0	0	1	0	0	0	0	0	0	1	1	0	0	0	0	1	0	1	1	1	0	0	0	0	0	0	1	1	1	1
Metschnikowia aberdeeniae	1	0	0	0	0	0	1	0	1	0	0	1	0	1	1	1	0	0	1	1	1	0	1	0	0	0	0	1	1	0	1	0	1	1	0	0	1	0	1	1	0	0	1	0	1	1	1	0
Metschnikowia agaves	1	0	0	0	0	0	1	0	1	0	0	1	0	1	1	1	0	0	1	1	1	0	1	0	0	0	0	1	0	0	1	0	1	1	0	0	1	1	0	0	0	0	1	0	1	1	1	1
Metschnikowia andauensis	1	0	0	0	0	0	0	0	1	0	0	1	0	1	1	1	1	0	1	1	1	0	1	0	0	0	0	1	1	0	1	0	1	1	0	0	1	0	1	1	0	0	1	0	1	1	1	0
Metschnikowia arizonensis	1	0	0	0	0	0	0	0	1	0	0	1	0	1	1	1	0	0	1	1	1	0	0	0	0	0	0	1	0	0	0	0	0	1	0	0	0	0	0	0	0	0	0	0	1	1	1	0
Metschnikowia australis	0	0	0	0	0	0	0	0	1	0	0	1	0	1	1	1	0	0	1	1	1	0	1	0	0	0	0	1	1	0	1	0	1	1	0	0	1	0	0	0	0	0	0	0	1	1	0	0
Metschnikowia bicuspidata var. bicuspidata	1	0	0	0	0	0	0	0	1	0	0	1	0	1	1	1	0	0	1	1	1	0	1	0	0	0	0	1	1	0	0	0	1	1	0	0	1	0	1	1	0	0	1	0	1	1	1	0
Metschnikowia bicuspidata var. californica	1	0	0	0	0	0	0	0	1	0	0	1	0	1	1	1	1	0	1	1	1	0	1	0	0	0	0	1	1	0	0	0	1	1	0	0	1	0	1	1	0	0	1	0	1	1	1	0
Metschnikowia bicuspidata var. chathamia	1	0	0	0	0	0	0	0	1	0	0	1	0	1	1	1	1	0	1	1	1	0	1	0	0	0	0	1	1	0	0	0	1	1	0	0	1	0	0	1	0	0	0	0	1	1	1	0
Metschnikowia borealis	1	0	0	0	0	0	1	0	1	0	0	1	0	1	1	1	1	0	1	1	1	0	1	0	0	0	0	1	1	0	0	0	1	1	0	0	1	1	1	0	0	0	1	0	1	1	1	0
Metschnikowia cerradonensis	1	0	0	0	0	0	0	0	1	0	0	1	0	1	1	1	0	0	1	1	1	0	1	0	0	0	0	1	1	0	0	0	1	1	0	0	1	1	0	0	0	0	1	0	1	1	1	0
Metschnikowia chrysoperlae	1	1	0	0	0	0	0	0	1	0	0	1	0	1	1	1	1	0	0	0	0	0	0	0	0	1	0	0	1	0	1	0	1	1	0	0	0	0	1	0	0	0	0	0	1	1	1	0
Metschnikowia colocasiae	1	0	0	0	0	0	1	0	1	0	0	1	0	1	1	1	0	0	1	1	1	0	1	0	0	0	0	0	1	0	1	0	1	1	0	0	1	1	1	0	0	0	1	0	1	1	1	0
Metschnikowia continentalis	1	0	0	0	0	0	1	0	1	0	0	1	0	1	1	1	1	0	1	1	1	0	1	0	0	0	0	1	1	0	0	0	1	1	0	0	1	1	1	0	0	0	1	0	1	1	1	0
Metschnikowia corniflorae	1	0	0	0	0	0	0	0	1	1	0	1	1	1	1	1	1	0	1	1	1	0	1	1	1	1	0	1	1	0	1	0	1	1	0	1	1	1	1	1	0	0	1	0	1	1	0	0
Metschnikowia dekortorum	1	0	0	0	0	0	1	0	1	0	0	1	0	1	1	1	0	0	1	1	1	0	1	0	0	0	0	1	0	0	1	0	1	1	0	0	1	1	0	1	0	0	1	0	1	1	1	0
Metschnikowia drosophilae	1	0	0	0	0	0	1	0	0	0	0	1	0	1	0	0	0	0	1	1	1	0	1	0	0	0	0	1	1	0	1	0	1	1	0	1	1	1	1	0	0	0	0	0	1	1	1	1
Metschnikowia fructicola	1	1	0	0	0	0	0	0	1	0	0	1	0	1	1	1	1	0	1	1	1	0	1	0	0	0	0	1	1	0	1	0	1	1	0	1	1	1	1	1	0	0	1	0	1	1	1	0
Metschnikowia gruessii	1	0	0	0	0	0	0	0	1	0	0	1	0	0	1	1	0	0	1	1	1	0	1	0	0	1	0	1	1	0	0	0	1	1	0	0	1	0	1	1	0	0	1	0	1	1	1	0
Metschnikowia hamakuensis	1	0	0	0	0	0	1	0	1	0	0	1	0	1	1	1	0	0	1	1	1	0	1	0	0	1	0	1	1	0	1	0	1	1	0	0	1	1	1	1	0	0	1	0	1	1	0	0
Metschnikowia hawaiiensis	1	0	0	0	0	0	1	0	1	0	0	1	0	1	1	1	0	0	1	1	1	0	1	0	0	0	0	1	1	0	1	0	1	1	0	0	1	1	1	0	0	0	1	0	1	1	1	0
Metschnikowia hibisci	1	0	0	0	0	0	1	0	1	0	0	1	0	1	1	1	0	0	1	1	1	0	1	0	0	1	0	0	1	0	1	0	1	1	0	0	1	1	1	1	0	0	1	0	1	1	1	0
Metschnikowia kamakouana	1	0	0	0	0	0	1	0	1	0	0	1	0	1	1	1	1	0	1	1	1	0	1	0	0	0	0	1	1	0	1	0	1	1	0	0	1	1	1	1	0	0	1	0	1	1	0	0
Metschnikowia koreensis	1	0	0	0	0	0	0	0	1	0	0	1	0	1	1	1	1	0	1	1	1	0	1	0	0	0	0	1	1	0	1	0	1	1	0	0	1	0	1	1	0	0	1	0	1	1	1	0
Metschnikowia krissii	0	0	0	0	0	0	0	0	1	0	0	0	0	1	1	1	1	0	1	1	0	0	0	0	0	0	0	1	1	0	0	0	1	0	0	0	1	0	0	0	0	0	0	0	1	1	1	0
Metschnikowia kunwiensis	1	0	0	0	0	0	0	0	1	0	0	1	0	1	1	1	1	0	1	1	1	0	1	0	0	0	0	1	1	0	1	0	1	1	0	1	1	1	1	1	0	0	1	0	1	1	1	0
Metschnikowia lachancei	1	0	0	0	0	0	0	0	1	0	0	1	0	0	1	1	0	0	1	1	1	0	1	0	0	0	0	0	1	0	1	0	0	0	0	0	0	0	1	0	0	0	1	0	1	1	1	0
Metschnikowia lochheadii	1	0	0	0	0	0	1	0	1	0	0	1	0	1	1	1	1	0	1	1	1	0	1	0	0	0	0	1	1	0	1	0	1	1	0	0	1	1	0	0	0	0	1	0	1	1	1	0
Metschnikowia lunata	1	0	0	0	0	0	0	0	1	0	0	1	0	1	1	1	1	0	1	1	1	0	1	0	0	0	0	1	1	0	1	0	1	1	0	0	1	1	1	1	0	0	1	0	1	1	1	1
Metschnikowia mauinuiana	1	0	0	0	0	0	1	0	1	0	0	1	0	1	1	1	0	0	1	1	1	0	1	0	0	1	0	1	1	0	1	0	1	1	0	0	1	1	1	1	0	0	1	0	1	1	0	0
Metschnikowia noctiluminum	1	0	0	0	0	0	0	0	1	0	0	1	0	1	1	1	1	0	1	1	1	0	0	0	0	0	0	0	1	0	1	0	1	1	0	1	1	1	1	0	0	0	1	0	1	1	1	0
Metschnikowia orientalis	1	0	0	0	0	0	1	0	1	0	0	1	0	1	1	1	0	0	1	1	1	0	1	0	0	1	0	1	1	0	1	0	1	1	0	0	1	1	1	1	0	0	1	0	1	1	1	0
Metschnikowia pulcherrima	1	1	0	0	0	0	0	0	1	0	0	1	0	1	1	1	1	0	1	1	1	0	1	0	0	1	0	1	1	0	1	0	1	1	0	1	1	1	1	1	0	0	1	0	1	1	1	0
Metschnikowia reukaufii	1	1	0	0	0	0	0	0	1	0	0	1	0	1	1	1	1	0	1	1	1	0	1	0	1	1	0	1	1	0	1	0	1	1	0	0	1	1	1	1	0	0	1	0	1	1	1	1
Metschnikowia santaceciliae	1	0	0	0	0	0	1	0	1	0	0	1	0	1	1	1	1	0	1	1	1	0	1	0	0	0	0	1	1	0	1	0	1	1	0	0	1	1	1	1	0	0	1	0	1	1	1	0
Metschnikowia shanxiensis	1	1	0	0	0	0	0	0	1	0	0	1	0	1	1	1	1	0	1	1	1	0	1	0	0	0	0	1	1	0	1	0	1	1	0	0	1	0	0	0	0	0	0	0	1	1	1	0
Metschnikowia similis	1	0	0	0	0	0	1	0	1	0	0	1	0	1	1	1	1	0	1	1	1	0	1	0	0	0	0	1	0	0	1	0	1	1	0	0	1	0	0	1	0	0	1	0	1	1	1	0
Metschnikowia sinensis	1	1	0	0	0	0	0	0	1	0	0	1	0	1	1	1	1	0	1	1	1	0	1	0	0	0	0	1	1	0	1	0	1	1	0	0	1	0	0	0	0	0	0	0	1	1	1	0
Metschnikowia vanudenii	1	0	0	0	0	0	0	0	1	0	0	0	0	0	1	1	0	0	1	0	1	0	1	0	0	0	0	1	1	0	0	0	1	0	0	0	0	0	1	0	0	0	1	0	1	1	1	0
Metschnikowia viticola	1	0	0	0	0	0	0	0	1	0	0	1	0	1	1	1	1	0	1	1	1	0	1	0	0	0	0	1	1	0	1	0	1	1	0	0	1	1	1	1	0	0	1	0	1	1	1	0
Metschnikowia zizyphicola	1	0	0	0	0	0	0	0	1	0	0	1	0	1	1	1	1	0	1	1	1	0	1	0	0	0	0	1	1	0	1	0	1	1	0	0	1	0	0	0	0	0	0	0	1	1	1	0
Metschnikowia zobellii	1	1	0	0	0	0	0	0	1	0	0	1	0	1	1	1	1	0	1	1	1	0	1	0	0	1	0	1	1	0	1	0	1	1	0	0	1	0	0	1	0	0	0	0	1	1	1	0
Meyerozyma caribbica	1	1	1	1	0	1	1	1	1	1	1	1	0	1	1	1	1	0	1	1	1	1	1	1	1	1	0	1	1	0	1	1	1	1	0	0	1	1	0	1	0	1	1	0	1	1	1	1
Meyerozyma guilliermondii	1	1	1	0	0	1	1	1	1	1	1	1	0	1	1	1	1	0	1	1	1	1	1	1	1	1	0	1	1	0	1	1	1	1	0	1	1	1	1	1	0	0	1	0	1	1	1	1
Millerozyma acaciae	1	1	0	1	0	0	1	0	0	0	0	1	1	1	1	0	1	0	1	1	1	0	1	1	0	1	0	1	1	1	1	0	1	1	0	0	1	1	1	0	0	0	0	0	1	1	1	1
Millerozyma farinosa	1	1	0	0	0	0	1	0	0	0	0	1	1	1	1	0	1	1	1	1	1	0	1	1	0	1	0	1	1	1	1	0	1	1	0	0	1	1	1	0	0	1	0	0	1	1	1	1
Myxozyma geophila	0	0	0	0	0	0	0	0	1	0	0	1	1	0	0	0	0	0	0	0	1	0	1	1	1	1	0	1	1	0	1	1	1	1	1	1	1	0	1	0	0	0	1	1	1	1	1	0
Myxozyma kluyveri	0	0	0	0	0	0	0	1	1	1	1	1	1	1	0	0	1	0	1	1	1	1	1	1	1	1	0	1	1	0	1	0	1	1	1	0	1	1	1	0	0	0	1	1	1	1	1	0
Myxozyma lipomycoides	0	0	0	0	0	0	0	0	0	0	0	1	1	1	0	0	0	0	1	0	1	1	1	1	1	1	0	1	1	0	1	0	0	1	0	0	1	1	0	0	0	0	1	1	1	1	1	0
Myxozyma melibiosi	0	0	0	0	0	0	0	0	0	0	1	1	1	0	0	0	0	0	1	1	1	0	1	1	1	1	0	1	1	0	1	0	1	1	1	0	1	0	1	0	0	0	1	1	1	1	1	0
Myxozyma monticola	0	0	0	0	0	0	0	0	1	1	1	1	1	1	1	1	1	0	0	1	1	1	1	1	1	1	0	1	1	1	1	0	1	1	1	1	1	0	1	0	0	0	1	1	1	1	1	0
Myxozyma mucilagina	0	0	0	0	0	0	0	0	1	0	0	1	0	1	1	1	1	0	1	1	1	1	1	1	1	1	0	1	1	0	1	0	1	1	0	1	1	1	1	0	0	0	1	1	1	1	1	1
Myxozyma neglecta	0	0	0	0	0	0	0	0	0	0	0	1	0	0	0	0	0	0	1	1	1	0	1	1	1	0	0	1	1	0	1	0	0	0	0	0	1	1	0	0	0	0	1	1	1	1	1	0
Myxozyma neotropica	0	0	0	0	0	0	0	0	1	0	1	1	1	1	1	1	1	0	1	1	1	1	1	1	1	1	0	1	1	0	1	0	0	0	1	1	1	1	1	1	0	0	1	1	1	1	1	0
Myxozyma nipponensis	0	0	0	0	0	0	0	0	0	0	0	1	0	1	0	0	0	0	1	1	1	1	1	1	1	1	0	0	1	1	1	0	1	1	1	0	1	0	0	0	0	0	0	1	1	1	1	0
Myxozyma sirexii	0	0	0	0	0	0	0	0	0	0	0	1	0	0	0	0	0	0	0	0	1	0	1	1	1	1	0	1	1	1	1	0	1	1	1	0	1	0	0	0	0	0	0	1	1	1	1	1
Myxozyma udenii	0	0	0	0	0	0	0	0	1	0	0	1	1	1	1	1	1	0	1	1	1	0	1	1	0	0	0	1	1	0	1	0	1	1	1	1	1	1	1	0	0	0	1	1	1	1	1	1
Myxozyma vanderwaltii	0	0	0	0	0	0	0	0	1	0	0	1	1	1	1	1	1	0	1	1	1	0	1	1	1	1	0	1	1	0	1	0	0	1	0	1	1	0	1	0	0	0	1	1	1	1	1	0
Nadsonia commutata	0	0	0	0	0	0	0	0	0	0	0	0	0	0	1	0	0	0	0	0	0	0	0	0	0	0	0	1	1	0	0	0	0	1	0	0	1	0	0	0	0	0	0	0	1	0	0	0
Nadsonia fulvescens var. elongata	1	0	0	0	0	0	0	0	0	0	0	0	0	0	0	0	0	0	0	0	1	0	0	0	0	0	0	1	1	0	1	0	0	1	0	1	1	0	0	0	0	1	0	0	1	1	0	0
Nadsonia fulvescens var. fulvescens	1	1	1	1	0	0	0	0	1	0	0	1	0	0	1	0	1	0	0	0	1	0	0	0	0	0	0	1	1	0	1	0	1	1	0	1	1	0	0	0	0	1	0	0	1	1	0	0
Nakaseomyces bacillisporus	1	0	0	0	0	0	0	0	0	0	0	0	0	0	0	0	0	0	0	0	0	0	0	0	0	0	0	0	1	0	0	0	0	0	0	0	0	0	1	0	0	0	1	0	1	1	1	1
Nakaseomyces delphensis	1	0	0	0	0	0	0	0	0	0	0	0	0	1	0	0	0	0	0	0	0	0	0	0	0	0	0	1	1	0	0	0	0	0	0	0	0	0	0	0	0	0	0	0	1	1	1	1
Nakazawaea holstii	1	1	0	0	0	0	1	0	1	0	0	1	0	1	1	1	1	1	1	1	1	1	1	1	1	1	0	1	1	1	1	1	1	1	0	0	1	1	1	1	1	0	1	0	1	1	1	1
Naumovozyma castellii	1	1	0	0	0	0	0	0	1	0	0	1	0	1	0	0	0	0	0	0	0	0	0	0	0	1	0	1	1	0	0	0	0	0	0	0	1	0	1	0	0	0	0	0	1	1	1	1
Naumovozyma dairenensis	1	1	0	0	0	0	0	0	0	0	0	1	0	1	0	0	0	0	0	0	0	0	0	0	0	1	0	1	0	0	0	0	0	0	0	0	1	0	1	0	0	0	0	0	1	1	1	1
Ogataea allantospora	0	0	0	0	0	0	0	0	0	0	0	0	0	1	0	0	0	0	1	1	1	0	1	0	1	1	1	1	1	1	1	0	1	1	0	0	1	1	1	0	1	0	0	0	1	1	1	1
Ogataea chonburiensis	0	0	0	0	0	0	0	0	0	0	0	0	0	1	0	0	0	0	1	1	1	0	1	1	0	0	1	1	1	1	0	0	1	1	0	0	1	1	0	0	1	0	0	0	1	1	1	1
Ogataea corticis	1	0	0	0	0	0	0	0	0	0	0	0	0	1	0	0	0	0	1	1	0	1	1	0	0	0	1	1	1	1	1	0	1	1	0	1	0	1	1	0	0	0	0	0	1	1	1	1
Ogataea dorogensis	1	0	0	0	0	0	1	0	0	0	0	0	0	1	0	0	0	0	1	1	1	0	1	1	1	1	1	1	1	1	1	0	1	1	0	0	1	1	0	0	0	0	0	0	1	1	1	1
Ogataea falcaomoraisii	1	0	1	0	0	0	0	0	1	0	0	0	0	1	1	1	1	0	1	1	1	1	1	0	0	1	1	1	1	1	1	0	1	1	0	0	1	1	0	0	0	0	0	0	1	1	1	1
Ogataea ganodermae	1	0	0	0	0	0	0	0	1	1	1	0	0	1	1	0	0	0	1	1	1	1	1	0	0	1	1	1	1	1	1	0	1	1	1	0	1	0	1	0	1	0	1	0	1	1	1	1
Ogataea glucozyma	1	0	0	0	0	0	1	0	0	0	0	0	0	1	0	0	0	0	1	1	0	1	1	0	0	1	1	1	1	1	1	0	1	1	0	0	0	1	1	0	1	0	0	0	1	1	1	1
Ogataea henricii	0	0	0	0	0	0	0	0	0	0	0	0	0	1	0	0	0	0	1	1	0	1	1	0	0	1	1	1	1	1	1	0	1	1	0	0	1	0	1	0	1	0	0	0	1	1	1	1
Ogataea kodamae	1	0	0	0	0	0	0	0	0	0	0	0	0	0	0	0	0	0	1	1	1	0	1	1	0	1	1	1	1	1	1	0	1	1	0	0	1	0	1	0	0	0	0	0	1	1	1	1
Ogataea methanolica	1	0	0	0	0	0	1	0	1	0	0	1	0	1	0	0	0	0	1	1	1	0	1	1	1	1	1	1	1	1	1	1	1	1	0	1	1	0	1	0	0	0	0	0	1	1	1	0
Ogataea methylivora	0	0	0	0	0	0	0	0	1	1	0	0	0	1	0	0	0	0	0	1	1	1	1	1	1	1	1	1	1	1	1	0	1	1	0	1	0	1	1	1	1	0	0	0	1	1	1	1
Ogataea minuta	1	0	0	0	0	0	1	0	0	0	0	0	0	1	0	0	0	0	1	1	0	0	1	0	0	1	1	1	1	0	1	0	1	1	0	0	1	1	1	0	1	0	0	0	1	1	1	0
Ogataea naganishii	1	0	0	0	0	0	1	0	1	0	0	1	0	1	1	1	1	0	1	1	0	1	1	1	0	1	1	1	1	1	1	0	1	1	0	1	1	0	0	1	0	0	0	0	1	1	1	1
Ogataea nakhonphanomensis	0	0	0	0	0	0	0	0	0	0	0	0	0	1	1	1	1	0	1	1	1	1	1	1	1	1	1	1	1	1	1	0	1	1	0	0	1	1	0	0	1	0	0	0	1	1	1	1
Ogataea neopini	1	0	0	0	0	0	0	0	0	0	0	0	0	1	0	0	0	0	1	1	0	1	1	1	0	1	1	1	1	1	1	0	1	1	0	0	1	1	1	0	0	1	1	0	1	1	1	1
Ogataea nitratoaversa	1	0	0	0	0	0	1	0	0	0	0	0	0	1	0	0	0	0	1	1	0	0	1	1	0	1	1	1	1	1	1	0	1	1	0	0	1	0	0	0	0	0	0	0	1	1	1	0
Ogataea nonfermentans	0	0	0	0	0	0	0	0	0	0	0	0	0	1	0	0	0	0	1	1	0	0	1	0	0	1	1	1	1	0	1	0	1	1	0	0	1	1	0	0	1	0	0	0	1	1	1	1
Ogataea paradorogensis	0	0	0	0	0	0	0	0	0	0	0	0	0	1	0	0	0	0	1	1	1	0	1	1	1	1	1	1	1	1	1	0	1	1	0	0	0	1	1	0	0	0	0	0	1	1	1	0
Ogataea philodendri	0	0	0	0	0	0	0	0	0	0	0	0	0	1	0	0	0	0	0	0	1	0	1	1	0	1	1	1	1	1	1	0	1	1	0	0	1	1	0	0	1	0	0	0	1	1	1	1
Ogataea pilisensis	1	0	0	0	0	0	0	0	0	0	0	0	0	1	0	0	0	0	1	1	0	0	1	1	0	1	1	1	1	1	1	0	1	1	0	0	1	0	0	0	0	1	0	0	1	1	1	0
Ogataea pini	1	0	0	0	0	0	1	0	0	0	0	0	0	1	0	0	0	0	1	1	1	1	1	1	1	1	1	1	1	1	1	0	1	1	0	0	1	1	1	0	0	1	1	0	1	1	1	1
Ogataea polymorpha	1	0	0	0	0	0	1	0	1	0	0	1	0	1	1	1	1	0	1	1	1	1	1	1	1	1	1	1	1	1	1	1	1	1	0	0	1	1	1	0	1	0	0	0	1	1	1	1
Ogataea populialbae	0	0	0	0	0	0	0	0	0	0	0	0	0	0	0	0	0	0	1	1	1	1	1	0	0	1	1	1	1	0	1	0	1	1	0	1	1	1	1	0	0	0	0	0	1	1	1	1
Ogataea ramenticola	1	1	0	0	0	0	1	0	0	0	0	1	0	1	0	0	0	0	0	1	0	1	1	1	1	1	1	1	1	0	1	0	1	1	0	1	1	0	1	1	1	1	0	0	1	1	1	1
Ogataea salicorniae	1	0	0	0	0	0	0	0	0	0	0	0	0	0	0	0	0	0	0	0	0	0	1	1	1	1	0	1	1	1	1	0	1	1	0	0	0	0	0	0	0	0	0	0	1	1	1	0
Ogataea siamensis	1	0	0	0	0	0	0	0	1	0	0	1	0	1	1	0	0	1	1	1	1	0	1	0	0	1	1	1	1	1	1	1	1	1	0	0	1	1	0	0	1	0	0	0	1	1	1	1
Ogataea thermomethanolica	1	0	0	0	0	0	0	0	1	0	0	0	0	1	1	1	1	0	1	1	1	1	1	0	1	1	1	1	1	1	1	0	1	1	0	0	1	1	1	0	1	0	0	0	1	1	1	1
Ogataea trehaloabstinens	0	0	0	0	0	0	0	0	0	0	0	0	0	0	0	0	0	0	1	1	1	1	1	0	1	1	1	1	1	1	1	0	1	1	0	1	1	0	1	0	1	1	0	0	1	1	1	1
Ogataea trehalophila	1	0	0	0	0	0	1	0	0	0	0	0	0	1	0	0	0	0	0	0	1	0	1	1	1	1	1	1	1	1	1	0	1	1	0	0	1	0	0	0	0	0	0	0	1	1	1	0
Ogataea wickerhamii	0	0	0	0	0	0	0	0	0	0	0	0	0	1	0	0	0	0	0	0	1	1	1	1	1	1	1	1	1	1	1	0	1	1	0	0	1	0	1	0	1	0	0	0	1	1	1	0
Ogataea zsoltii	1	0	0	0	0	0	0	0	0	0	0	0	0	1	0	0	0	0	1	1	0	1	1	1	0	1	1	1	1	1	1	0	1	1	0	0	1	1	0	0	0	1	0	0	1	1	1	1
Pachysolen tannophilus	1	0	0	0	0	0	0	0	0	0	0	1	0	0	0	0	0	0	1	1	0	0	1	1	0	1	0	1	1	0	1	0	1	1	0	0	1	0	0	0	1	0	0	0	1	1	1	1
Peterozyma toletana	1	0	0	0	0	0	0	0	1	0	0	0	0	1	1	1	1	0	1	1	0	1	1	0	0	0	0	1	1	0	0	0	1	1	0	1	1	1	1	0	0	0	0	0	1	1	1	0
Peterozyma xylosa	1	0	0	0	0	0	0	0	1	0	0	0	0	1	1	1	1	0	1	1	0	1	1	0	0	0	0	1	1	0	0	0	1	1	0	1	1	1	1	1	0	0	0	0	1	1	1	0
Phaffomyces antillensis	0	0	0	0	0	0	0	0	0	0	0	0	0	0	0	0	0	0	0	1	0	1	0	0	0	0	0	1	1	0	0	0	1	0	0	1	1	1	0	0	0	0	0	0	1	1	1	1
Phaffomyces opuntiae	0	0	0	0	0	0	0	0	0	0	0	0	0	0	0	0	0	0	1	1	0	1	0	0	0	0	0	1	1	0	0	0	1	0	0	1	1	1	0	0	0	0	0	0	1	1	1	0
Phaffomyces thermotolerans	0	0	0	0	0	0	0	0	0	0	0	0	0	0	0	0	0	0	1	1	0	1	0	0	0	0	0	1	1	0	0	0	1	1	0	1	1	0	0	0	0	0	0	0	1	1	1	1
Pichia barkeri	1	0	0	0	0	0	0	0	0	0	0	0	0	0	0	0	0	0	0	0	0	0	1	0	0	0	0	1	1	0	0	0	0	0	0	1	1	0	0	1	0	0	0	0	1	1	1	1
Pichia cactophila	1	0	0	0	0	0	0	0	0	0	0	0	0	0	0	0	0	0	0	0	0	0	1	0	0	0	0	1	1	0	0	0	0	0	0	1	1	1	0	1	0	0	0	0	1	1	1	1
Pichia cecembensis	1	0	0	0	0	0	0	0	0	0	0	0	0	0	0	0	0	0	0	0	0	0	0	0	1	0	0	1	1	0	1	1	0	0	0	0	1	1	0	0	0	1	0	0	1	1	1	1
Pichia cephalocereana	1	0	0	0	0	0	0	0	0	0	0	0	0	0	0	0	0	0	0	0	0	0	1	0	0	0	0	1	1	0	0	0	0	0	0	1	1	1	0	1	0	0	0	0	1	1	1	1
Pichia deserticola	0	0	0	0	0	0	0	0	0	0	0	0	0	0	0	0	0	0	0	0	0	0	0	0	0	0	0	1	1	0	0	0	0	0	0	1	1	0	0	0	0	0	0	0	1	1	1	1
Pichia eremophila	1	0	0	0	0	0	0	0	0	0	0	0	0	0	0	0	0	0	0	0	0	0	1	0	0	0	0	1	1	0	0	0	0	0	0	1	1	1	0	1	0	0	0	0	1	1	1	1
Pichia exigua	1	0	0	0	0	0	0	0	0	0	0	0	0	0	0	0	0	0	0	0	0	0	0	0	0	0	0	1	0	0	0	0	0	0	0	1	1	0	0	0	0	1	0	0	1	1	1	0
Pichia fermentans	1	0	0	0	0	0	0	0	0	0	0	0	0	0	0	0	0	0	0	0	0	0	1	0	0	0	0	1	1	0	0	0	0	0	0	1	1	1	0	1	0	0	0	0	1	1	1	1
Pichia heedii	0	0	0	0	0	0	0	0	0	0	0	0	0	0	0	0	0	0	0	0	0	0	1	0	0	0	0	1	1	0	0	0	0	0	0	1	1	1	0	0	0	0	0	0	1	1	1	1
Pichia kluyveri	1	0	0	0	0	0	0	0	0	0	0	0	0	0	0	0	0	0	0	0	0	0	1	0	0	0	0	1	1	0	0	0	0	0	0	1	1	1	0	1	0	0	0	0	1	1	1	1
Pichia kudriavzevii	1	0	0	0	0	0	0	0	0	0	0	0	0	0	0	0	0	0	0	0	0	0	0	0	0	0	0	1	1	0	0	0	0	0	0	1	1	1	0	1	0	1	0	0	1	1	1	1
Pichia manshurica	1	0	0	0	0	0	0	0	0	0	0	0	0	0	0	0	0	0	0	0	1	0	0	0	0	0	0	1	1	0	0	0	0	0	0	1	1	1	0	1	0	1	0	0	1	1	1	1
Pichia membranifaciens	1	0	0	0	0	0	0	0	0	0	0	0	0	0	0	0	0	0	0	0	1	0	1	0	0	0	0	1	1	0	0	0	0	0	0	1	1	1	0	1	0	1	0	0	1	1	1	0
Pichia nakasei	1	0	0	0	0	0	0	0	0	0	0	0	0	0	0	0	0	0	0	0	0	0	0	0	0	0	0	1	1	0	0	0	0	0	0	0	1	0	1	0	0	0	0	0	1	1	1	0
Pichia norvegensis	1	0	0	0	0	0	0	0	0	0	0	0	0	0	0	0	0	0	1	1	0	0	0	0	0	0	0	1	1	0	0	0	0	0	0	1	1	1	0	1	0	0	0	0	1	1	1	1
Pichia occidentalis	1	0	0	0	0	0	0	0	0	0	0	0	0	0	0	0	0	0	0	0	1	0	0	0	0	0	0	1	1	0	0	0	0	0	0	1	1	0	0	1	0	1	0	0	1	1	1	1
Pichia pseudocactophila	0	0	0	0	0	0	0	0	0	0	0	0	0	0	0	0	0	0	0	0	0	0	0	0	0	0	0	1	1	0	0	0	0	0	0	1	1	1	0	1	0	0	0	0	1	1	1	1
Pichia scutulata	1	0	0	0	0	0	0	0	0	0	0	0	0	0	0	0	0	0	0	0	0	0	0	0	0	0	0	1	1	0	0	0	0	0	0	1	1	0	0	0	0	1	0	0	1	1	1	0
Pichia sporocuriosa	1	0	0	0	0	0	0	0	0	0	0	0	0	0	0	0	0	0	0	0	1	0	1	0	0	0	0	1	1	0	0	0	0	0	0	0	1	1	0	1	0	0	0	0	1	1	1	0
Pichia terricola	1	0	0	0	0	0	0	0	0	0	0	0	0	0	0	0	0	0	0	0	0	0	0	0	0	0	0	1	1	0	0	0	0	0	0	0	1	1	0	0	0	0	0	0	1	1	1	1
Priceomyces carsonii	0	0	0	0	0	0	0	0	1	1	1	1	0	1	1	1	1	1	1	1	1	0	1	1	0	1	0	1	1	0	1	1	1	1	0	1	1	1	0	0	0	0	1	0	1	1	1	1
Priceomyces castillae	0	0	0	0	0	0	0	0	0	1	1	1	0	1	1	0	0	0	1	1	1	0	1	1	1	1	0	1	1	1	1	1	1	1	0	0	1	1	1	0	0	0	0	0	1	1	1	1
Priceomyces haplophilus	0	0	0	0	0	0	0	0	0	0	0	1	0	0	0	0	0	0	0	0	1	0	1	1	1	1	0	1	1	1	1	1	1	1	0	0	0	0	1	0	0	0	1	0	1	1	1	0
Priceomyces medius	0	0	0	0	0	0	0	0	0	0	0	1	0	1	1	0	0	1	1	1	1	0	1	1	1	1	0	1	1	1	1	1	1	1	0	0	1	1	1	1	0	0	0	0	1	1	1	0
Priceomyces melissophilus	0	0	0	0	0	0	0	1	1	0	0	1	0	0	1	1	1	1	1	1	1	0	0	0	0	0	0	1	1	1	1	0	1	1	0	0	0	1	1	0	0	0	1	0	1	1	1	0
Saccharomyces arboricolus	1	1	1	0	0	1	0	0	1	1	1	1	0	1	1	1	1	0	0	0	0	0	0	0	0	0	0	0	0	0	0	0	1	1	0	0	0	0	0	0	0	1	0	0	1	1	1	0
Saccharomyces bayanus var. bayanus	1	1	1	1	0	1	0	0	1	1	1	1	0	1	1	0	0	0	0	0	0	0	0	0	0	0	0	1	1	0	0	0	1	0	0	1	0	0	1	0	0	1	0	0	1	1	1	0
Saccharomyces bayanus var. uvarum	1	1	1	1	0	1	0	0	1	1	1	1	0	1	1	0	0	0	0	0	0	0	0	0	0	0	0	1	1	0	0	0	1	0	0	1	0	0	1	0	0	1	0	0	1	1	1	0
Saccharomyces cariocanus	1	1	1	0	0	1	0	0	1	1	0	1	0	0	0	1	0	0	0	0	0	0	0	0	0	0	0	1	0	0	0	0	1	0	0	1	0	0	0	0	0	0	0	0	1	1	1	0
Saccharomyces cerevisiae	1	1	1	1	0	1	0	0	1	1	0	1	0	1	1	1	0	0	0	0	0	0	0	0	0	0	0	1	1	0	0	0	0	0	0	1	0	0	1	0	0	0	0	0	1	1	1	1
Saccharomyces kudriavzevii	1	0	1	1	0	1	0	1	1	1	0	1	0	0	1	1	0	0	0	0	0	0	0	0	0	0	0	1	1	0	0	0	1	0	0	0	0	0	0	0	0	0	0	1	1	1	1	0
Saccharomyces mikatae	1	1	1	1	0	1	0	0	1	1	1	1	0	1	1	1	1	0	0	0	0	0	0	0	0	0	0	1	0	0	1	1	1	0	0	1	0	0	0	0	0	0	0	0	1	1	1	0
Saccharomyces paradoxus	1	1	1	1	0	1	0	0	1	1	0	1	0	1	1	1	1	0	0	0	0	0	0	0	0	0	0	1	1	0	0	0	1	0	0	1	0	0	1	0	0	0	0	0	1	1	1	1
Saccharomyces pastorianus	1	1	1	1	0	1	0	0	1	1	0	1	0	1	1	1	1	0	0	0	0	0	0	0	0	0	0	1	1	0	0	0	0	0	0	1	1	0	1	0	0	0	0	0	1	1	1	0
Saccharomycodes ludwigii	1	0	1	0	0	1	0	0	1	1	0	0	0	0	0	0	0	0	1	1	0	0	0	0	0	0	0	1	1	0	0	0	0	0	0	1	0	0	0	0	0	0	0	0	1	1	1	0
Saccharomycodes sinensis	1	1	0	0	0	0	0	0	0	0	0	1	0	0	0	0	0	0	0	0	0	0	0	0	0	1	0	0	0	0	0	0	0	0	0	0	0	0	0	0	0	0	0	0	1	1	1	0
Saccharomycopsis capsularis	1	0	0	1	0	0	0	0	0	0	0	0	0	1	1	0	1	1	1	1	0	0	0	0	1	1	0	1	1	1	1	0	1	1	0	0	1	1	1	0	0	0	1	0	1	1	1	0
Saccharomycopsis crataegensis	1	0	0	0	0	0	0	0	0	0	0	0	0	1	0	0	0	0	0	0	1	0	1	1	1	1	0	1	1	0	1	0	1	1	0	1	1	0	1	1	0	0	0	0	1	1	1	0
Saccharomycopsis fermentans	1	0	0	0	0	0	0	0	0	0	0	0	0	1	0	0	0	0	0	0	1	0	0	0	0	0	0	1	1	0	0	0	0	0	0	0	1	0	0	0	0	0	0	0	1	1	1	0
Saccharomycopsis fibuligera	1	0	1	1	0	1	0	0	1	1	0	0	0	1	1	1	1	1	1	1	0	0	0	0	0	0	0	1	1	1	1	0	1	1	1	1	1	1	1	0	0	0	0	0	1	1	1	1
Saccharomycopsis javanensis	0	0	0	0	0	0	0	0	0	0	0	0	0	1	0	0	0	1	0	0	1	0	1	0	0	0	0	1	1	0	0	0	0	0	0	0	1	0	0	0	0	0	0	0	1	1	1	0
Saccharomycopsis malanga	1	0	0	1	0	0	0	0	0	0	0	0	0	1	1	0	0	1	1	1	0	0	1	0	1	1	0	1	1	1	1	0	1	1	0	0	1	0	1	0	0	0	1	0	1	1	1	1
Saccharomycopsis microspora	0	0	0	0	0	0	0	0	0	0	0	0	0	0	1	0	0	1	0	0	0	1	1	0	1	1	0	1	1	1	1	0	1	1	1	1	1	0	1	0	0	0	0	0	1	1	1	0
Saccharomycopsis schoenii	0	0	0	0	0	0	0	0	1	0	0	0	0	1	0	0	0	1	0	0	1	0	1	0	0	0	0	1	1	0	0	0	0	0	0	0	1	0	0	0	0	0	0	0	1	1	1	0
Saccharomycopsis selenospora	1	0	0	0	0	0	0	0	0	0	0	1	0	0	0	0	0	1	0	0	0	0	1	1	0	0	0	1	1	0	1	0	0	0	0	1	1	0	1	0	0	0	0	0	1	1	1	0
Saccharomycopsis synnaedendra	0	0	0	0	0	0	0	0	0	0	0	0	0	0	1	0	0	1	0	0	0	1	1	0	1	1	0	1	1	1	1	0	1	1	1	1	1	1	1	0	0	0	0	0	1	1	1	0
Saccharomycopsis vini	1	0	1	0	0	1	0	0	1	1	0	0	0	1	1	0	1	0	0	1	1	0	0	0	0	0	0	1	1	0	1	0	1	1	0	0	1	0	0	1	0	0	1	0	1	1	1	0
Saprochaete chiloensis	0	0	0	0	0	0	0	0	0	0	0	1	0	1	0	0	0	0	0	0	1	0	0	0	0	0	0	1	1	0	0	0	0	0	0	1	1	0	0	0	0	1	0	0	1	1	0	0
Saprochaete clavata	0	0	0	0	0	0	0	0	0	0	0	1	0	0	0	0	0	0	1	1	1	0	0	0	0	0	0	1	1	0	0	0	0	0	0	1	1	1	0	0	0	0	0	0	1	1	1	1
Saprochaete fungicola	0	0	0	0	0	0	0	0	0	0	0	1	0	0	0	0	0	0	0	0	1	0	1	0	0	1	0	1	1	0	1	0	1	1	0	1	1	1	0	0	0	0	0	0	1	1	1	1
Saprochaete gigas	1	1	0	0	0	0	0	0	0	0	0	1	0	0	0	0	0	0	0	0	1	0	0	0	0	0	0	1	1	0	0	0	1	1	0	1	1	1	0	0	0	0	0	0	1	1	1	0
Saprochaete ingens	0	0	0	0	0	0	0	0	0	0	0	1	0	0	0	0	0	0	0	0	0	0	0	0	0	0	0	1	1	0	0	0	0	0	0	1	1	0	0	0	0	1	0	0	1	1	1	1
Saprochaete japonica	0	0	0	0	0	0	0	0	0	0	0	1	0	0	0	0	0	0	0	0	1	0	0	0	0	0	0	1	1	0	0	0	1	1	0	1	1	1	0	0	0	0	0	0	1	1	1	0
Saprochaete psychrophila	0	0	0	0	0	0	0	0	0	0	0	1	0	0	0	0	0	0	0	0	1	0	1	0	0	0	0	1	1	0	1	0	1	1	0	1	1	1	0	0	0	0	0	0	1	1	0	0
Saprochaete quercus	0	0	0	0	0	0	0	0	0	0	0	1	0	0	0	0	0	0	0	0	1	0	0	0	0	0	0	1	1	0	0	0	0	0	0	1	1	0	0	0	0	1	0	0	1	1	1	0
Saprochaete saccharophila	0	0	0	0	0	0	0	0	0	0	0	0	0	0	0	0	0	0	0	0	1	0	0	0	0	0	0	1	1	0	0	0	0	0	0	0	1	0	0	0	0	0	0	0	1	1	1	0
Saprochaete suaveolens	1	1	0	0	0	0	0	0	0	0	0	1	0	0	0	0	0	0	0	0	1	0	0	0	0	0	0	1	1	0	0	0	1	1	0	1	1	0	0	0	0	0	0	0	1	1	1	0
Saturnispora ahearnii	1	0	0	0	0	0	0	0	0	0	0	0	0	0	0	0	0	0	0	0	0	0	0	0	0	0	0	1	0	0	0	0	1	1	0	1	1	0	0	0	0	0	0	0	1	1	1	0
Saturnispora besseyi	1	0	0	0	0	0	0	0	0	0	0	0	0	0	0	0	0	0	0	0	0	0	0	0	0	0	0	1	0	0	0	0	1	1	0	1	1	0	0	0	0	0	0	0	1	1	1	0
Saturnispora dispora	1	0	0	0	0	0	1	0	0	0	0	0	0	1	0	0	0	0	0	0	0	0	0	0	0	0	0	1	0	0	1	0	1	1	0	1	1	0	0	0	0	0	0	0	1	1	1	0
Saturnispora hagleri	1	0	0	0	0	0	1	0	0	0	0	0	0	1	0	0	0	0	0	0	0	0	0	0	0	0	0	1	1	0	1	0	1	1	0	1	1	0	0	0	0	0	0	0	1	1	1	0
Saturnispora mendoncae	1	0	0	0	0	0	0	0	0	0	0	0	0	0	0	0	0	0	0	0	0	0	0	0	0	0	0	1	1	0	1	0	1	1	0	1	1	0	0	0	0	0	0	0	1	1	1	0
Saturnispora saitoi	1	0	0	0	0	0	0	0	0	0	0	0	0	1	0	0	0	0	0	0	0	0	0	0	0	0	0	1	0	0	1	0	1	1	0	1	1	0	0	0	0	0	0	0	1	1	1	0
Saturnispora zaruensis	1	0	0	0	0	0	0	0	0	0	0	0	0	1	0	0	0	0	0	0	0	0	0	0	0	0	0	1	0	0	1	0	1	1	0	1	1	0	0	0	0	0	0	0	1	1	1	0
Scheffersomyces segobiensis	1	1	0	0	0	0	1	0	1	0	0	1	0	1	1	0	1	0	1	1	1	0	1	0	1	1	0	1	1	0	1	0	1	1	0	0	1	1	1	1	0	0	1	0	1	1	1	0
Scheffersomyces spartinae	1	0	1	1	0	0	0	0	1	0	0	0	0	1	1	1	1	0	1	1	1	0	0	0	0	0	0	1	1	0	1	0	1	1	0	1	1	1	1	0	0	0	1	0	1	1	1	1
Scheffersomyces stipitis	1	1	0	1	0	0	1	0	1	0	0	1	1	1	1	1	1	1	1	1	1	1	1	1	1	1	0	1	1	1	1	0	1	1	0	1	1	1	1	1	0	0	1	0	1	1	1	1
Schwanniomyces capriottii	1	0	1	1	0	1	0	1	1	1	1	1	1	1	1	1	1	1	1	1	1	1	1	1	0	0	0	1	1	0	1	1	1	1	0	0	1	1	1	1	0	0	1	0	1	1	1	0
Schwanniomyces etchellsii	1	0	1	1	0	0	0	0	1	0	0	1	0	1	1	1	1	0	1	1	1	0	1	1	0	0	0	1	1	0	1	0	1	1	0	1	1	1	0	1	0	0	1	0	1	1	1	1
Schwanniomyces occidentalis var. occidentalis	1	1	1	1	0	1	0	1	1	1	1	1	1	1	1	1	1	1	1	1	1	0	1	1	0	0	0	1	1	0	1	0	1	1	0	0	1	1	1	1	0	0	1	0	1	1	1	1
Schwanniomyces occidentalis var. persoonii	1	1	1	1	0	1	0	1	1	1	1	0	1	1	1	1	1	1	0	0	1	0	0	1	0	0	0	1	1	0	1	0	1	1	0	0	1	1	1	1	0	0	1	0	1	1	1	1
Schwanniomyces polymorphus var. africanus	1	1	1	1	0	1	0	1	1	1	1	1	1	1	1	1	1	1	1	1	1	1	1	1	1	1	0	1	1	1	1	1	1	1	0	0	1	1	1	1	0	1	1	0	1	1	1	1
Schwanniomyces polymorphus var. polymorphus	1	1	1	1	0	1	0	1	1	1	1	1	1	1	1	1	1	1	1	1	1	0	1	1	1	1	0	1	1	1	1	1	1	1	0	0	1	1	1	1	0	1	1	0	1	1	1	1
Schwanniomyces pseudopolymorphus	1	1	1	1	0	0	0	0	1	1	1	1	1	1	1	1	1	1	1	1	1	1	1	1	0	1	0	1	1	1	1	1	1	1	0	1	1	1	1	1	0	0	1	0	1	1	1	0
Schwanniomyces vanrijiae var. vanrijiae	1	0	1	0	0	0	0	1	1	1	1	1	0	1	1	1	1	1	1	1	1	1	1	1	0	1	0	1	1	1	1	1	1	1	0	1	1	1	1	1	0	1	1	0	1	1	1	1
Schwanniomyces vanrijiae var. yarrowii	1	0	1	0	0	0	0	1	1	1	0	1	0	1	1	1	1	1	1	1	1	1	1	1	0	1	0	1	1	1	1	1	1	1	0	1	1	1	1	1	0	1	1	0	1	1	1	0
Schwanniomyces yamadae	1	1	0	0	0	0	0	0	1	0	0	1	1	1	1	1	1	1	1	1	1	1	1	1	0	0	0	1	1	0	1	1	1	1	0	0	1	1	1	1	0	0	1	0	1	1	1	0
Spathaspora passalidarum	1	1	0	1	0	0	1	0	1	0	0	1	0	1	1	1	1	1	1	1	0	0	1	0	1	1	0	1	1	1	1	0	1	1	0	1	1	1	1	1	0	0	1	0	1	1	1	1
Sporopachydermia cereana	0	0	0	0	0	0	0	0	0	0	0	0	0	1	0	0	0	0	1	1	1	0	1	0	1	1	0	1	1	1	1	0	1	1	1	0	0	0	0	0	0	0	0	0	1	1	1	1
Sporopachydermia lactativora	0	0	0	0	0	0	0	0	0	0	0	0	0	0	0	0	0	0	0	0	1	0	1	0	0	0	0	1	1	0	1	0	1	1	1	1	1	0	0	0	0	0	0	0	1	1	1	1
Sporopachydermia quercuum	1	0	0	0	0	0	0	0	0	0	0	0	0	0	0	0	0	0	0	0	1	0	1	0	0	0	0	1	1	0	0	0	0	1	1	1	1	0	0	0	0	0	0	0	1	1	1	1
Starmera amethionina	0	0	0	0	0	0	0	0	0	0	0	0	0	0	0	0	0	0	0	0	0	0	1	0	0	0	0	1	1	0	0	0	0	0	0	1	1	0	1	0	0	0	1	0	1	1	1	1
Starmera caribaea	1	0	0	0	0	0	0	0	0	0	0	0	0	0	0	0	0	0	0	0	0	0	1	0	0	0	0	1	1	0	0	0	1	0	0	1	1	0	1	0	0	0	0	0	1	1	1	1
Starmera dryadoides	0	0	0	0	0	0	0	0	0	0	0	0	0	0	0	0	0	0	1	0	0	0	1	0	0	0	0	1	1	0	0	0	1	1	0	1	1	1	1	0	1	1	0	0	1	1	1	1
Starmera pachycereana	0	0	0	0	0	0	0	0	0	0	0	0	0	0	0	0	0	0	0	0	0	0	0	0	0	0	0	1	1	0	0	0	1	0	0	1	1	0	1	0	0	0	1	0	1	1	1	1
Starmera quercuum	1	0	0	0	0	0	0	0	0	0	0	0	0	0	0	0	0	0	1	1	0	0	0	0	0	0	0	1	1	0	0	0	1	1	0	1	1	1	0	0	0	0	0	0	1	1	1	1
Starmerella bombicola	1	0	1	0	0	1	0	0	1	1	0	1	0	0	0	0	0	0	0	0	1	0	0	0	0	0	0	1	1	0	0	0	1	1	0	0	1	1	1	0	0	0	0	0	1	1	1	1
Starmerella meliponinorum	1	0	1	1	0	1	0	0	1	1	0	1	0	0	1	1	1	0	0	0	1	0	0	0	0	1	0	0	1	0	0	0	1	1	0	0	0	0	0	0	1	1	1	0	1	1	1	0
Sugiyamaella americana	1	0	0	0	0	0	1	0	0	0	0	1	0	1	0	0	0	0	1	1	1	0	1	1	1	1	0	1	1	1	1	0	1	1	0	1	1	0	1	1	0	0	1	0	1	1	1	1
Sugiyamaella chiloensis	0	0	0	0	0	0	0	0	1	1	1	1	1	1	1	1	1	0	1	1	1	1	1	1	1	1	0	1	1	1	1	0	1	1	1	1	1	1	1	1	1	1	1	0	1	1	1	0
Sugiyamaella japonica	1	1	0	0	0	0	1	0	0	0	0	1	1	1	0	0	0	0	1	1	1	0	1	1	1	1	0	1	1	1	1	1	1	1	0	1	1	1	1	1	0	0	1	0	1	1	1	1
Sugiyamaella smithiae	0	0	0	0	0	0	0	0	1	1	1	1	1	1	1	1	1	1	1	1	1	1	1	1	1	1	0	1	1	1	1	1	1	1	1	1	1	1	1	1	1	1	1	0	1	1	1	1
Tetrapisispora arboricola	1	1	0	0	0	0	0	0	0	0	0	1	0	0	0	0	0	0	0	0	0	0	0	0	0	0	0	0	0	0	0	0	0	0	0	0	0	0	0	0	0	0	0	0	1	1	1	0
Tetrapisispora blattae	1	1	0	0	0	0	0	0	0	0	0	1	0	0	0	0	0	0	0	0	0	0	0	0	0	1	0	1	1	0	0	0	0	0	0	0	0	0	0	0	0	0	1	0	1	1	1	0
Tetrapisispora fleetii	1	0	0	0	0	0	0	0	0	0	0	1	0	0	0	0	0	0	0	0	0	0	0	0	0	0	0	0	0	0	0	0	0	0	0	0	0	0	1	0	0	0	0	0	1	1	1	1
Tetrapisispora iriomotensis	1	1	0	0	0	0	0	0	0	0	0	1	0	0	0	0	0	0	0	0	0	0	0	0	0	0	0	0	0	0	0	0	0	0	0	0	0	0	1	0	0	0	0	0	1	1	1	0
Tetrapisispora namnaonensis	1	1	0	0	0	0	0	0	0	0	0	1	0	1	0	0	0	0	0	0	0	0	0	0	0	0	0	0	1	0	0	0	0	0	0	0	0	0	1	0	0	0	0	0	1	1	1	0
Tetrapisispora nanseiensis	1	1	0	0	0	0	0	0	0	0	0	1	0	0	0	0	0	0	0	0	0	0	0	0	0	0	0	0	1	0	0	0	0	0	0	0	0	0	1	0	0	0	0	0	1	1	1	0
Tetrapisispora phaffii	1	1	0	0	0	0	0	0	0	0	0	1	0	0	0	0	0	0	0	0	0	0	0	0	0	0	0	1	1	0	0	0	0	0	0	0	0	0	1	0	0	0	0	0	1	1	1	0
Torulaspora delbrueckii	1	1	1	1	0	1	1	1	1	1	0	1	0	1	1	1	1	0	0	0	1	0	1	0	0	0	0	1	1	0	1	0	1	1	0	1	1	0	1	0	0	1	1	0	1	1	1	1
Torulaspora franciscae	1	1	1	1	0	1	0	1	1	1	0	1	0	1	1	0	1	0	0	0	0	0	0	0	0	0	0	1	0	0	0	0	1	0	0	1	0	0	0	0	0	1	1	0	1	1	1	1
Torulaspora globosa	1	0	1	0	0	1	0	1	1	1	0	0	0	1	0	0	0	0	0	0	0	0	0	0	0	0	0	1	1	0	0	0	1	0	0	1	0	0	1	0	0	1	1	0	1	1	1	1
Torulaspora maleeae	1	1	1	1	1	1	0	1	1	1	1	1	0	1	1	1	1	1	0	0	0	0	0	0	0	0	0	1	1	0	0	0	1	1	0	1	0	0	1	0	0	1	1	0	1	1	1	1
Torulaspora microellipsoides	1	1	1	0	0	1	0	1	1	1	1	1	0	1	0	0	0	0	0	0	1	0	0	0	0	0	0	1	1	0	0	0	1	1	0	1	1	0	1	0	0	0	1	0	1	1	1	0
Torulaspora pretoriensis	1	1	1	1	0	1	1	1	1	1	0	1	0	1	1	1	1	0	0	0	0	0	0	0	0	0	0	1	1	0	0	0	1	1	0	1	0	0	1	0	0	0	1	0	1	1	1	1
Trichomonascus apis	1	1	0	0	0	0	0	0	1	1	1	1	1	1	1	1	1	1	1	1	1	1	1	1	1	1	0	1	1	1	1	1	1	1	1	1	1	1	1	1	0	0	1	0	1	1	1	0
Trichomonascus ciferrii	0	0	0	0	0	0	0	0	1	1	1	1	0	1	1	0	1	1	1	1	1	1	1	1	1	1	0	1	1	1	1	1	1	1	1	1	1	1	1	0	0	0	1	0	1	1	1	1
Trichomonascus farinosus	1	1	0	1	1	0	1	0	0	1	1	1	1	1	1	0	1	1	1	1	1	0	1	1	1	1	0	1	1	1	1	1	1	1	0	0	1	1	0	1	0	0	1	0	1	1	1	0
Trichomonascus petasosporus	1	1	0	1	0	0	1	0	0	1	1	1	0	1	1	0	1	1	1	1	1	0	1	1	1	0	0	1	1	0	1	0	1	1	1	0	1	1	1	1	0	0	1	0	1	1	1	1
Trigonopsis californica	0	0	0	0	0	0	0	0	0	0	0	1	0	0	0	0	0	0	0	0	1	0	1	0	0	0	0	1	1	1	0	0	1	1	0	1	0	0	1	0	0	1	1	0	1	1	1	0
Trigonopsis cantarellii	1	0	0	0	0	0	0	0	0	0	0	1	0	1	0	0	0	0	0	0	1	0	1	0	0	1	0	1	1	1	1	0	1	1	0	1	1	1	1	1	0	1	1	0	1	1	1	1
Trigonopsis variabilis	0	0	0	0	0	0	0	0	0	0	0	1	0	1	0	0	0	0	0	0	1	0	1	0	0	1	0	1	1	0	0	0	1	1	0	1	1	1	0	0	0	0	0	0	1	1	1	1
Trigonopsis vinaria	0	0	0	0	0	0	0	0	0	0	0	1	0	0	0	0	0	0	0	0	1	0	1	0	0	1	0	1	1	0	0	0	1	1	0	1	1	1	0	1	0	0	0	0	1	1	1	0
Vanderwaltozyma polyspora	1	1	1	0	0	1	1	0	1	1	0	1	0	1	0	0	0	0	0	0	0	0	0	0	0	0	0	1	1	0	0	0	0	0	0	0	1	1	1	0	0	0	0	0	1	1	1	1
Vanderwaltozyma yarrowii	1	1	0	0	0	0	0	0	0	0	0	1	0	0	0	0	0	0	0	0	0	0	1	0	0	0	0	1	1	0	0	0	0	0	0	0	0	0	0	0	0	0	0	0	1	1	0	0
Wickerhamia fluorescens	1	1	1	0	0	1	0	0	1	1	0	1	0	0	0	0	0	0	0	0	0	0	0	0	0	0	0	1	1	0	1	0	1	1	0	1	1	1	1	0	0	0	1	0	1	1	1	0
Wickerhamiella australiensis	0	0	0	0	0	0	0	0	0	0	0	1	0	0	0	0	0	0	0	0	1	0	1	0	0	0	0	1	1	0	1	0	1	1	0	0	1	0	0	0	1	0	0	0	1	1	1	1
Wickerhamiella cacticola	0	0	0	0	0	0	0	0	0	0	0	1	0	0	0	0	0	0	0	0	1	0	0	0	1	0	0	1	1	0	1	0	1	1	0	0	1	1	0	0	1	0	0	0	1	1	1	1
Wickerhamiella domercqiae	0	0	0	0	0	0	0	0	1	0	0	1	0	0	0	0	0	0	0	0	1	0	1	0	0	1	0	1	1	0	1	0	1	1	0	0	1	1	1	0	1	0	1	0	1	1	1	1
Wickerhamiella lipophila	0	0	0	0	0	0	0	0	0	0	0	0	0	0	0	0	0	0	0	0	1	0	0	0	0	0	0	0	0	0	0	0	1	1	0	0	1	0	0	0	0	0	0	0	1	1	1	0
Wickerhamiella occidentalis	0	0	0	0	0	0	0	0	0	0	0	1	0	0	0	0	0	0	0	0	1	0	0	0	0	0	0	1	1	0	1	0	1	1	0	0	1	0	0	0	1	0	0	0	1	1	1	1
Wickerhamomyces alni	0	0	0	0	0	0	0	0	1	0	0	0	0	1	1	1	1	0	1	1	0	1	1	0	0	1	0	1	1	0	1	0	1	1	0	1	1	1	1	0	1	0	0	0	1	1	1	0
Wickerhamomyces anomalus	1	1	1	1	0	1	0	0	1	1	0	1	0	1	1	1	1	1	1	1	0	0	1	1	0	1	0	1	1	1	1	0	1	1	0	1	1	1	1	0	1	1	0	0	1	1	1	1
Wickerhamomyces bisporus	1	0	0	0	0	0	0	0	1	0	0	0	0	1	1	1	1	0	1	1	0	1	1	1	0	1	0	1	1	0	1	0	1	1	0	1	1	1	1	0	1	0	0	0	1	1	1	0
Wickerhamomyces bovis	1	0	1	1	0	0	1	0	1	0	0	0	0	1	1	1	1	1	1	1	0	1	1	1	0	0	0	1	1	0	0	0	1	1	0	1	1	1	1	0	0	0	0	0	1	1	1	1
Wickerhamomyces canadensis	0	0	0	0	0	0	0	0	1	0	0	0	0	1	1	1	1	0	1	1	0	1	1	0	0	0	0	1	1	0	1	0	1	1	0	1	1	1	1	0	1	0	0	0	1	1	1	1
Wickerhamomyces chambardii	0	0	0	0	0	0	0	0	0	0	0	1	0	0	0	0	0	0	1	1	0	0	0	0	0	0	0	1	1	0	0	0	0	0	0	1	1	1	0	0	0	0	0	0	1	1	1	0
Wickerhamomyces ciferrii	1	1	1	1	0	1	0	0	1	1	0	1	0	1	1	1	1	1	1	1	0	1	1	1	0	1	0	1	1	1	1	0	1	1	0	1	1	1	1	0	1	1	0	0	1	1	1	1
Wickerhamomyces hampshirensis	1	0	0	0	0	0	0	0	1	0	0	0	0	1	1	1	1	0	1	1	0	1	1	0	0	0	0	1	1	0	1	0	1	1	0	1	1	1	1	0	0	0	0	0	1	1	1	0
Wickerhamomyces lynferdii	1	0	1	0	0	1	0	1	1	1	0	1	0	1	1	1	1	0	1	1	0	0	0	0	0	1	0	1	1	1	1	0	1	1	0	1	1	1	1	0	1	1	0	0	1	1	1	0
Wickerhamomyces mucosus	1	0	0	0	0	0	0	0	1	0	0	0	0	1	1	1	1	0	1	1	1	0	1	0	1	0	0	1	1	0	0	0	1	1	0	0	1	0	0	0	0	0	1	0	1	1	1	0
Wickerhamomyces onychis	1	0	1	0	0	1	0	1	1	1	0	0	0	1	1	1	1	0	1	1	0	0	1	1	1	0	0	1	1	0	0	0	1	1	0	1	1	1	1	0	0	0	0	0	1	1	1	1
Wickerhamomyces pijperi	1	0	0	0	0	0	0	0	0	0	0	0	0	0	0	0	0	0	1	1	1	0	1	0	0	0	0	1	1	0	0	0	1	1	0	1	1	1	0	0	0	0	0	0	1	1	1	1
Wickerhamomyces rabaulensis	1	0	1	0	0	1	1	0	1	1	0	0	0	1	1	1	1	0	1	1	0	1	1	1	0	0	0	1	1	0	1	0	1	1	0	1	1	1	1	0	0	0	0	0	1	1	1	1
Wickerhamomyces silvicola	1	1	0	0	0	0	0	0	1	0	0	1	0	1	1	1	1	0	1	1	1	1	1	1	0	1	0	1	1	1	1	0	1	1	0	1	1	1	1	0	1	0	0	0	1	1	1	1
Wickerhamomyces strasburgensis	1	1	1	0	0	1	0	0	1	1	0	1	0	1	1	1	1	0	1	1	0	1	1	1	0	1	0	1	1	0	1	0	1	1	0	1	1	1	1	0	0	0	0	0	1	1	1	1
Wickerhamomyces subpelliculosus	1	0	1	1	0	1	0	0	1	1	0	1	0	1	1	1	1	1	1	1	0	0	1	1	1	1	0	1	1	1	1	0	1	1	0	1	1	1	1	0	1	0	0	0	1	1	1	1
Wickerhamomyces sydowiorum	1	1	1	1	0	1	1	0	1	1	1	1	0	1	1	1	1	1	1	1	0	1	1	1	0	1	0	1	1	1	1	0	1	1	0	1	1	1	1	0	1	1	0	0	1	1	1	0
Yamadazyma akitaensis	1	0	1	1	0	0	1	0	1	0	0	1	0	1	1	1	1	1	1	1	1	0	1	1	1	1	0	1	1	1	1	0	1	1	0	0	1	1	1	1	0	0	1	0	1	1	1	0
Yamadazyma mexicana	1	1	0	0	0	0	1	0	1	1	1	1	1	1	1	1	1	0	1	1	0	1	1	1	1	1	0	1	1	1	1	1	1	1	0	0	1	1	1	1	0	0	1	0	1	1	1	1
Yamadazyma nakazawae	1	1	0	1	0	0	1	0	1	0	0	1	0	1	1	1	1	1	1	1	1	1	1	1	1	1	0	1	1	1	1	0	1	1	0	1	1	1	1	1	0	0	1	0	1	1	1	0
Yamadazyma philogaea	1	1	0	1	0	0	1	0	1	0	0	1	0	1	1	1	1	0	1	0	1	0	1	1	1	1	0	1	1	1	1	0	1	1	0	0	1	1	1	1	0	0	1	0	1	1	1	1
Yamadazyma scolyti	1	1	1	1	0	0	1	0	1	1	1	1	1	1	1	1	1	0	1	1	0	1	1	1	1	1	0	1	1	1	1	0	1	1	0	0	1	1	1	1	0	0	1	0	1	1	1	1
Yamadazyma triangularis	1	0	0	0	0	0	0	0	1	0	0	1	0	1	1	1	1	0	1	0	0	1	1	1	0	1	0	1	1	1	1	1	1	1	0	0	1	1	1	0	0	0	0	0	1	1	1	0
Yarrowia lipolytica	0	0	0	0	0	0	0	0	0	0	0	1	0	0	0	0	0	0	1	1	1	0	0	0	0	1	0	1	1	1	1	0	1	1	0	1	1	1	1	0	0	0	0	0	1	1	1	1
Zygoascus hellenicus	1	1	1	1	0	1	1	0	1	1	0	1	1	1	1	1	1	1	1	1	1	1	1	1	1	1	0	1	1	0	1	1	1	1	1	1	1	1	1	1	0	0	1	0	1	1	1	1
Zygoascus meyerae	1	1	1	1	0	1	1	0	1	1	0	1	0	1	1	1	1	1	1	1	1	1	1	1	1	1	0	1	1	0	1	1	1	1	1	1	1	1	1	1	0	0	1	0	1	1	1	1
Zygoascus ofunaensis	1	1	0	0	0	0	1	0	1	1	1	1	1	1	1	1	1	0	1	1	1	1	1	1	0	1	0	1	1	1	1	1	1	1	1	1	1	1	1	1	1	0	1	0	1	1	1	1
Zygoascus tannicolus	1	1	0	0	0	0	1	0	0	0	1	1	1	1	0	0	0	0	0	0	0	1	1	1	0	0	0	1	1	1	1	1	1	1	1	1	1	1	1	1	0	0	0	0	1	1	1	0
Zygosaccharomyces bailii	1	0	1	0	0	0	0	0	1	0	0	1	0	1	0	0	0	0	0	0	0	0	0	0	0	0	0	1	1	0	1	0	1	1	0	0	0	0	0	0	0	0	0	0	1	1	1	1
Zygosaccharomyces bisporus	1	0	0	0	0	0	0	0	0	0	0	1	0	0	0	0	0	0	0	0	1	0	0	0	0	0	0	1	1	0	1	0	1	1	0	0	0	0	0	0	0	0	0	0	1	1	1	0
Zygosaccharomyces kombuchaensis	1	0	1	0	0	0	0	0	1	0	0	1	0	0	1	0	0	0	0	0	1	0	0	0	0	0	0	1	1	0	0	0	1	1	0	0	0	0	0	0	0	0	0	0	1	1	0	0
Zygosaccharomyces lentus	1	0	1	0	0	0	0	0	1	1	0	1	0	0	0	0	0	0	0	0	1	0	0	0	0	0	0	1	1	0	1	0	1	1	0	0	0	0	0	0	0	0	0	0	1	1	0	0
Zygosaccharomyces mellis	1	0	0	1	0	0	0	0	0	0	0	0	0	1	1	0	0	0	0	0	0	0	0	0	0	0	0	0	1	0	0	0	1	1	0	0	0	0	0	0	0	0	0	0	1	1	1	0
Zygosaccharomyces rouxii	1	0	1	1	0	0	1	0	1	0	0	1	0	1	1	0	0	0	0	0	0	0	0	0	0	0	0	1	1	0	0	0	1	1	0	0	0	0	0	0	0	0	0	0	1	1	1	1
Zygotorulaspora florentina	1	1	1	1	0	1	1	1	1	1	1	1	0	1	1	1	1	0	0	0	1	0	0	0	0	0	0	1	1	0	0	0	1	1	0	0	1	0	1	0	0	1	1	0	1	1	1	0
Zygotorulaspora mrakii	1	1	1	0	0	1	0	0	1	1	1	1	0	0	0	0	0	0	0	0	0	0	0	0	0	0	0	1	1	0	0	0	1	1	0	0	1	0	0	0	0	0	1	0	1	1	1	0
