# Supplementary material for: Factors driving metabolic diversity in the budding yeast subphylum
Source: BMC Biol. 2018 Mar 2;16:26. doi: 10.1186/s12915-018-0498-3 (PMC5833115; doi:10.1186/s12915-018-0498-3)
Supplement: Supplementary file 15 — Table S12. Proportion of correctly predicted traits across each method implemented to handle missing data. (XLSX 12 kb) [file 12915_2018_498_MOESM15_ESM.xlsx]

## Sheet: SupplementaryTable12
Replacement Method	Proportion Correct
All 0	0.55
All 1	0.45
Imputed	0.79
