# Supplementary material for: Factors driving metabolic diversity in the budding yeast subphylum
Source: BMC Biol. 2018 Mar 2;16:26. doi: 10.1186/s12915-018-0498-3 (PMC5833115; doi:10.1186/s12915-018-0498-3)
Supplement: Supplementary file 16 — Table S13. Newick file of D1/D2 sequences generated for 578 yeast species in RAxML-HPC BlackBox. (XLSX 23 kb) [file 12915_2018_498_MOESM16_ESM.xlsx]

## Sheet: SupplementaryTable13
(((Schizosaccharomyces_pombe:0.01899807014,(Schizosaccharomyces_japonicus:0.203296732,Schizosaccharomyces_octosporus:0.1561737563):0.02538097737):0.4941928437,(((((Myxozyma_kluyveri:0.04350487674,Myxozyma_udenii:0.05592639835):0.0800060414,(Dipodascopsis_uninucleata_var._uninucleata:1.0000005e-06,Dipodascopsis_tothii:1.0000005e-06):0.04916560558):0.02674998064,(((Lipomyces_tetrasporus:0.003825464…
